# Supplementary material for: Disentangling the Potato Tuber Moth-Induced Early-Defense Response by Simulated Herbivory in Potato Plants
Source: Front Plant Sci. 2022 May 26;13:902342. doi: 10.3389/fpls.2022.902342 (PMC9178332; doi:10.3389/fpls.2022.902342)
Supplement: Supplementary Datasheet 1 — Gene information of each gene module. [file Data_Sheet_1.XLSX]

## Sheet: M1
ENTREZID	GENENAME
102585853	uncharacterized LOC102585853
102588505	uncharacterized LOC102588505
102592264	uncharacterized LOC102592264
102594262	protein DETOXIFICATION 27-like
102598657	uncharacterized LOC102598657
102603210	NADH-ubiquinone oxidoreductase chain 2
102591830	uncharacterized LOC102591830
102600724	protease 2
107059724	uncharacterized LOC107059724
102578685	60S ribosomal protein L39-3
102588825	50S ribosomal protein L7/L12
102600398	BAG family molecular chaperone regulator 8, chloroplastic
102601423	dehydration-responsive element-binding protein 2C-like
102605223	SPX domain-containing protein 4-like
102579670	KH domain-containing protein At4g18375-like
102585859	putative NAC domain-containing protein 94
102586859	putative cyclic nucleotide-gated ion channel 18
102599311	cytochrome c oxidase subunit 5C-like
102597777	uncharacterized LOC102597777
102580112	uncharacterized LOC102580112
102596037	probable LRR receptor-like serine/threonine-protein kinase At3g47570
102584446	uncharacterized LOC102584446
102591835	vacuolar amino acid transporter 1-like
102598320	glycine-rich RNA-binding protein 6, mitochondrial
102600627	60S ribosomal protein L23a-like
107061352	BAG family molecular chaperone regulator 5, mitochondrial-like
102598321	putative phytosulfokines 6
102598213	12-oxophytodienoate reductase 1-like
102598880	uncharacterized LOC102598880
102599417	agamous-like MADS-box protein AGL12
102606139	uncharacterized LOC102606139
102578696	peptidyl-prolyl cis-trans isomerase FKBP43-like
102594611	uncharacterized LOC102594611
102596817	auxin-responsive protein SAUR32
102601541	uncharacterized LOC102601541
102580333	acyl carrier protein 2, mitochondrial-like
102578586	transcription factor SPATULA
102587972	protein RDM1-like
107062802	uncharacterized LOC107062802
102582798	F-box/FBD/LRR-repeat protein At1g13570-like
102595708	SNF1-related protein kinase regulatory subunit beta-3-like
102581915	FAD-linked sulfhydryl oxidase ERV1
102596153	U-box domain-containing protein 9-like
107058500	uncharacterized LOC107058500
102593195	uncharacterized LOC102593195
107057685	abscisic acid and environmental stress-inducible protein TAS14-like
102591723	cold shock domain-containing protein 3-like
102598005	cell cycle checkpoint protein RAD17
107059541	uncharacterized LOC107059541
102583476	F-box/kelch-repeat protein At3g23880-like
102586006	protein ROOT PRIMORDIUM DEFECTIVE 1
102590265	putative pentatricopeptide repeat-containing protein At3g15930
102577453	cinnamoyl CoA reductase
102596055	uncharacterized LOC102596055
102597485	protein transport protein Sec61 subunit beta-like
102600873	uncharacterized protein At2g39795, mitochondrial
102585546	uncharacterized LOC102585546
102586878	uncharacterized LOC102586878
102589397	phosphatidylinositol-glycan biosynthesis class F protein
102583677	dual specificity protein phosphatase PHS1
102584342	ATP-dependent Clp protease ATP-binding subunit ClpA homolog CD4A, chloroplastic-like
102595946	premnaspirodiene oxygenase-like
102596280	premnaspirodiene oxygenase-like
102596496	protein C2-DOMAIN ABA-RELATED 4-like
102605140	eukaryotic peptide chain release factor GTP-binding subunit ERF3A-like
102584024	probable non-specific lipid-transfer protein AKCS9-like
102595607	LOB domain-containing protein 41-like
102581818	uncharacterized LOC102581818
102595169	uncharacterized LOC102595169
107059667	uncharacterized LOC107059667
102599230	uncharacterized LOC102599230
102603803	GDSL esterase/lipase EXL3-like
102595822	uncharacterized LOC102595822
102596162	dolichol-phosphate mannosyltransferase subunit 1
102582152	uncharacterized LOC102582152
102580579	50S ribosomal protein L4
102585679	uncharacterized LOC102585679
102587874	uncharacterized LOC102587874
102596507	40S ribosomal protein S15a-5-like
102581163	uncharacterized LOC102581163
102591633	homeobox-leucine zipper protein GLABRA 2
102604020	rRNA methyltransferase 1, mitochondrial
107059866	uncharacterized LOC107059866
102599564	mitochondrial phosphate carrier protein 1, mitochondrial-like
102583693	ubiquitin-conjugating enzyme E2 5B-like
102595732	pheophytinase, chloroplastic-like
102598588	protein transport protein Sec61 subunit beta-like
102603247	uncharacterized LOC102603247
102583496	uncharacterized LOC102583496
102605271	ribonuclease 3-like
102592083	tetratricopeptide repeat protein 1
102592195	uncharacterized LOC102592195
102601232	uncharacterized LOC102601232
102595294	transcription factor bHLH157
102596958	short-chain dehydrogenase TIC 32, chloroplastic
102585224	uncharacterized LOC102585224
102601572	uncharacterized LOC102601572
107059987	uncharacterized LOC107059987
102579834	EPIDERMAL PATTERNING FACTOR-like protein 5
102598695	GDSL esterase/lipase At1g29670-like
102600003	UDP-glycosyltransferase 74F2-like
102603135	ethylene-responsive transcription factor ERF118-like
102603595	uncharacterized LOC102603595
102578287	transcription factor MYB3-like
102587564	pentatricopeptide repeat-containing protein At2g20540-like
102598460	homeobox-leucine zipper protein HAT5-like
102602802	cytochrome P450 71A3-like
102601795	dirigent protein 22-like
102582170	protein DAMAGED DNA-BINDING 2
102590626	probable linoleate 9S-lipoxygenase 5
102591527	uncharacterized LOC102591527
102604272	uncharacterized LOC102604272
102581715	serine/arginine-rich splicing factor SR30
102591314	single-stranded DNA-binding protein, mitochondrial
102596408	dnaJ homolog subfamily B member 3
102604824	peptide chain release factor PrfB2, chloroplastic
102581046	pentatricopeptide repeat-containing protein At4g01990, mitochondrial-like
107060119	uncharacterized LOC107060119
102596083	uncharacterized LOC102596083
102600008	heat shock cognate protein 80-like
102602468	uncharacterized LOC102602468
102600010	uncharacterized LOC102600010
102582048	isoaspartyl peptidase/L-asparaginase
102578621	uncharacterized LOC102578621
107060169	uncharacterized mitochondrial protein AtMg00660-like
102585798	uncharacterized LOC102585798
102595847	disease resistance protein At4g27190-like
107060227	uncharacterized LOC107060227
102579941	uncharacterized LOC102579941
102581050	60S ribosomal protein L37a
102595849	CST complex subunit STN1
102592889	dnaJ protein homolog
102601362	cyclic pyranopterin monophosphate synthase accessory protein, mitochondrial
102586464	F-box protein CPR30-like
102580377	1-aminocyclopropane-1-carboxylate oxidase homolog
102600461	succinate dehydrogenase assembly factor 1, mitochondrial
102601365	protein MODIFIER OF SNC1 11-like
102604162	uncharacterized LOC102604162
102582177	probable small nuclear ribonucleoprotein G
102584158	uncharacterized LOC102584158
102605847	coiled-coil domain-containing protein 22 homolog
107060378	uncharacterized LOC107060378
102585244	uncharacterized acetyltransferase At3g50280-like
102599361	LYR motif-containing protein At3g19508
102580165	uncharacterized LOC102580165
107060380	uncharacterized LOC107060380
102578196	nodulation protein H-like
102590859	uncharacterized LOC102590859
102578306	acyl-protein thioesterase 2-like
102605172	protein NRT1/ PTR FAMILY 8.3-like
102595753	zinc finger protein 4-like
107060497	H/ACA ribonucleoprotein complex subunit 1-like
102589762	29 kDa ribonucleoprotein A, chloroplastic
102601137	protein TIFY 5A-like
102601477	uncharacterized LOC102601477
107060539	uncharacterized LOC107060539
102598270	protein C2-DOMAIN ABA-RELATED 2-like
102601138	cyclin-dependent kinase 11A
107060583	uncharacterized LOC107060583
102588456	uncharacterized LOC102588456
107060623	uncharacterized LOC107060623
102586266	uncharacterized LOC102586266
107060654	ABC transporter B family member 4-like
102588018	mitochondrial import inner membrane translocase subunit TIM8-like
107060638	uncharacterized LOC107060638
102594658	mitochondrial import inner membrane translocase subunit TIM14-3-like
102583194	BTB/POZ and TAZ domain-containing protein 1-like
102603163	protein TRANSPARENT TESTA GLABRA 1-like
102591550	protein OVEREXPRESSOR OF CATIONIC PEROXIDASE 3-like
102598616	uncharacterized LOC102598616
102589330	uncharacterized LOC102589330
102591894	dr1-associated corepressor-like
102593008	protein ZINC INDUCED FACILITATOR-LIKE 1-like
102587157	putative calcium-transporting ATPase 13, plasma membrane-type
102594549	uncharacterized LOC102594549
102599154	uncharacterized LOC102599154
102603277	cysteine synthase-like
102579856	60S ribosome subunit biogenesis protein NIP7 homolog
102584734	uncharacterized LOC102584734
102598275	uncharacterized LOC102598275
102589769	ethylene-responsive transcription factor ERF034-like
102586378	ethylene-responsive transcription factor 13-like
102602715	putative inactive flavonol synthase 2
107060769	uncharacterized LOC107060769
102586937	pentatricopeptide repeat-containing protein At4g21705, mitochondrial-like
102577609	NO APICAL MERISTEM
102602157	uncharacterized LOC102602157
102589659	protein QUIRKY-like
102582396	U3 small nucleolar ribonucleoprotein protein IMP4-like
107060856	uncharacterized LOC107060856
102602722	uncharacterized LOC102602722
102598386	uncharacterized LOC102598386
102589661	folate synthesis bifunctional protein, mitochondrial-like
102594003	asparagine synthetase domain-containing protein 1
102594879	magnesium transporter MRS2-5
102579102	uncharacterized LOC102579102
102581532	uncharacterized LOC102581532
102588242	transcription elongation factor SPT5-like
102589553	uncharacterized LOC102589553
102585154	protein NUCLEAR FUSION DEFECTIVE 6, chloroplastic/mitochondrial-like
102592342	glucan endo-1,3-beta-glucosidase-like protein 1-like
102600485	protein LIGHT-DEPENDENT SHORT HYPOCOTYLS 10-like
102581312	RING finger protein 44
107060926	uncharacterized LOC107060926
102605871	DNA polymerase delta subunit 4-like
102599387	uncharacterized LOC102599387
102593143	uncharacterized LOC102593143
102602275	uncharacterized LOC102602275
102598507	60S ribosomal protein L36-2-like
102587169	cyclin-P3-1
102606433	crocetin glucosyltransferase, chloroplastic-like
107061103	prostatic spermine-binding protein-like
102578439	putative disease resistance protein RGA3
102579319	AMSH-like ubiquitin thioesterase 2
107061143	uncharacterized LOC107061143
107061182	uncharacterized LOC107061182
102590213	uncharacterized LOC102590213
102578991	uncharacterized LOC102578991
102580294	uncharacterized LOC102580294
102581648	pentatricopeptide repeat-containing protein At4g21190
102599391	probable acyl-activating enzyme 6
102605089	F-box/kelch-repeat protein At3g23880-like
107061246	uncharacterized LOC107061246
102590658	protein yippee-like At4g27740
102586288	pentatricopeptide repeat-containing protein At2g13600-like
102592239	probable inactive receptor kinase At4g23740
102589344	DNA repair protein XRCC4-like
102596776	peroxisomal membrane protein PMP22
102582203	serine/arginine-rich splicing factor SR45a-like
102587173	probable NAD(P)H dehydrogenase (quinone) FQR1-like 3
102589345	protein EARLY FLOWERING 4-like
102578223	pathogenesis-related genes transcriptional activator PTI6
107061278	uncharacterized LOC107061278
102600497	protein GAMETE EXPRESSED 1
102582646	uncharacterized LOC102582646
102589559	F-box protein At5g03100-like
102602391	cell division control protein 48 homolog C-like
107061311	uncharacterized LOC107061311
102597100	F-box/kelch-repeat protein At3g06240-like
102605979	TGACG-sequence-specific DNA-binding protein TGA-2.1-like
102599606	centromere protein X
102588157	truncated transcription factor CAULIFLOWER A-like
102602279	probable WRKY transcription factor 51
107061375	ribosomal protein S12, mitochondrial
102596568	protein LIGHT-DEPENDENT SHORT HYPOCOTYLS 3-like
107061405	interferon-related developmental regulator 1-like
102585834	lysM domain receptor-like kinase 3
102581100	ubiquinol oxidase, mitochondrial
102583092	serine/arginine-rich splicing factor SC35-like
102596569	ABSCISIC ACID-INSENSITIVE 5-like protein 5
102585836	nodulation-signaling pathway 2 protein
102583312	uncharacterized LOC102583312
107061491	uncharacterized LOC107061491
102577615	5-lipoxygenase
102600598	ubiquitin-60S ribosomal protein L40
107061534	pentatricopeptide repeat-containing protein At4g16470
102597431	uncharacterized LOC102597431
102604977	heat shock cognate protein 80
102580872	ER membrane protein complex subunit 8/9 homolog
102589138	dCTP pyrophosphatase 1-like
102590789	peptidyl-prolyl cis-trans isomerase FKBP62-like
102587297	uncharacterized LOC102587297
102579327	rRNA-processing protein FYV7
102591685	NAC domain-containing protein 45-like
102588595	40S ribosomal protein S30
102588374	putative F-box/LRR-repeat protein 23
102593591	DEAD-box ATP-dependent RNA helicase 16
102596010	probable mannitol dehydrogenase
102592817	uncharacterized LOC102592817
102593815	uncharacterized protein C683.02c
102583096	probable (S)-N-methylcoclaurine 3'-hydroxylase isozyme 2
107061670	uncharacterized LOC107061670
107061678	uncharacterized LOC107061678
102591577	TMV resistance protein N-like
107061696	uncharacterized LOC107061696
102585283	uncharacterized LOC102585283
102588160	pentatricopeptide repeat-containing protein At4g21065-like
102589140	uncharacterized LOC102589140
107061724	uncharacterized LOC107061724
107061739	probable LRR receptor-like serine/threonine-protein kinase At4g08850
102587304	protein DETOXIFICATION 35-like
102597439	uncharacterized LOC102597439
102600276	multicystatin-like
102588919	phosphopantothenate--cysteine ligase 2-like
102590016	F-box/LRR-repeat protein At3g26922-like
102605206	uncharacterized LOC102605206
102578454	uncharacterized LOC102578454
102580308	probable rRNA-processing protein EBP2 homolog
102583550	probable rRNA-processing protein EBP2 homolog
102595785	putative F-box/LRR-repeat protein At3g18150
102583760	transcription factor bHLH148-like
102599183	OTU domain-containing protein DDB_G0284757
102587076	uncharacterized LOC102587076
102586843	uncharacterized LOC102586843
102593272	uncharacterized LOC102593272
102583553	pentatricopeptide repeat-containing protein At1g06270-like
102581659	pentatricopeptide repeat-containing protein At1g06270-like
107061949	uncharacterized LOC107061949
107061976	UDP-glycosyltransferase 79B11-like
102584427	protein BCCIP homolog
102585965	uncharacterized LOC102585965
102589686	vacuolar amino acid transporter 1
102580430	mitochondrial import inner membrane translocase subunit tim16-like
102603978	54S ribosomal protein L24, mitochondrial
107062089	uncharacterized LOC107062089
102579990	uncharacterized LOC102579990
102586184	ribokinase-like
102588381	flavonoid 3'-monooxygenase-like
102591586	metalloendoproteinase 4-MMP
102593378	putative pentatricopeptide repeat-containing protein At5g47460
102599191	heat shock 22 kDa protein, mitochondrial-like
102602526	uncharacterized LOC102602526
102604319	probable LRR receptor-like serine/threonine-protein kinase At3g47570
102582100	protein SRG1-like
102604096	uncharacterized protein C24H6.02c
102606117	transcription factor MYB108
102580987	DNA-directed RNA polymerases II, IV and V subunit 9A
102580649	uncharacterized LOC102580649
102600515	probable pectinesterase/pectinesterase inhibitor 7
102594595	pentatricopeptide repeat-containing protein At1g09220, mitochondrial
102578458	uncharacterized LOC102578458
102596920	coiled-coil domain-containing protein 93
102598410	uncharacterized LOC102598410
102598646	uncharacterized LOC102598646
107062245	uncharacterized LOC107062245
102591697	classical arabinogalactan protein 4-like
102602631	mitochondrial import receptor subunit TOM9-2-like
102584864	uncharacterized LOC102584864
102601632	uncharacterized LOC102601632
102594258	uncharacterized protein At2g34160-like
107062277	uncharacterized LOC107062277
102577695	putative 60S ribosomal protein L7-like protein
102580534	CBL-interacting serine/threonine-protein kinase 25-like
102591037	pathogen-related protein-like
102590341	probable inactive poly [ADP-ribose] polymerase SRO2
107062351	uncharacterized LOC107062351
102583002	probable RNA-binding protein EIF1AD
102598543	uncharacterized LOC102598543
102599953	5'-nucleotidase SurE-like
102583439	uncharacterized LOC102583439
107062421	uncharacterized LOC107062421
102584538	cyclin-dependent kinase inhibitor 3
102600719	uncharacterized LOC102600719
102579240	probable BOI-related E3 ubiquitin-protein ligase 3
102580214	protein ROOT HAIR DEFECTIVE 3 homolog 2-like
102587088	uncharacterized LOC102587088
102596350	uncharacterized LOC102596350
102604992	uncharacterized LOC102604992
102581458	uncharacterized LOC102581458
102594803	uncharacterized LOC102594803
102597247	E3 ubiquitin-protein ligase UHRF1-like
102588276	LRR receptor-like serine/threonine-protein kinase GSO1
102600518	uncharacterized LOC102600518
102588278	nucleosome assembly protein 1;4-like
102587956	nucleosome assembly protein 1;4-like
102588609	uncharacterized LOC102588609
102606129	glutamate receptor 2.8-like
102597343	uncharacterized LOC102597343
102578573	H/ACA ribonucleoprotein complex non-core subunit NAF1
102577506	starch synthase V precursor
102604885	protein DETOXIFICATION 2-like
102588936	uncharacterized LOC102588936
102583238	AT-hook motif nuclear-localized protein 3-like
102599637	ribonuclease 3-like protein 3
102604109	glycine-rich RNA-binding protein 3, mitochondrial-like
102604450	pyrophosphate--fructose 6-phosphate 1-phosphotransferase subunit beta-like
102578468	small ubiquitin-related modifier 1
102584001	1-aminocyclopropane-1-carboxylate oxidase 4
102577758	cytokinin oxidase/dehydrogenase 1
102604452	mediator of RNA polymerase II transcription subunit 15a-like
102582226	uncharacterized LOC102582226
102598088	putative glycerol-3-phosphate transporter 1
102592049	uncharacterized LOC102592049
102603318	uncharacterized LOC102603318
102578687	receptor-like cytosolic serine/threonine-protein kinase RBK2
102600962	uncharacterized LOC102600962
102594702	anaphase-promoting complex subunit 11
102578920	G patch domain-containing protein 8
102578252	expansin-like B1
102580224	putative invertase inhibitor
102582679	BOI-related E3 ubiquitin-protein ligase 1
102587201	uncharacterized LOC102587201
102595476	eukaryotic translation initiation factor 1A-like
102593288	DNA-directed RNA polymerases I and III subunit RPAC2-like
102600527	uncharacterized LOC102600527
102606138	kinesin-like protein KIF22
107062914	uncharacterized LOC107062914
102582126	transcription factor bHLH128-like
102599319	protein STAY-GREEN, chloroplastic-like
102592383	molybdenum cofactor sulfurase-like
102592723	UDP-galactose/UDP-glucose transporter 4-like
102581907	heat stress transcription factor B-2b
102600969	putative pentatricopeptide repeat-containing protein At1g53330
102603996	multiple organellar RNA editing factor 8, chloroplastic/mitochondrial-like
102594932	putative F-box protein At4g38870
102579681	probable WRKY transcription factor 14
107062975	glucose-6-phosphate isomerase 1, chloroplastic-like
102580120	expansin-like B1
102580797	uncharacterized LOC102580797
107062981	gibberellin 20 oxidase 3-like
102594937	uncharacterized LOC102594937
102599860	cytochrome b-c1 complex subunit 6-like
102601986	wee1-like protein kinase
107063027	uncharacterized LOC107063027
102597263	uncharacterized LOC102597263
107063053	uncharacterized LOC107063053
107063068	uncharacterized LOC107063068
102587208	uncharacterized LOC102587208
102581351	uncharacterized LOC102581351
102584557	uncharacterized LOC102584557
102579805	ABC transporter G family member 14
102580802	uncharacterized LOC102580802
104794930	microRNA MIR397
107063175	uncharacterized LOC107063175
107063181	uncharacterized LOC107063181
102605912	uncharacterized LOC102605912
102586876	cyclin-dependent kinase inhibitor 4-like
102597795	uncharacterized LOC102597795
102606023	uncharacterized LOC102606023
102584339	ribosome-recycling factor
102587217	uncharacterized LOC102587217
102593854	uncharacterized LOC102593854
102580344	fructose-bisphosphate aldolase, chloroplastic-like
107063276	uncharacterized LOC107063276
102588636	cation/H(+) antiporter 18-like
102583143	uncharacterized protein C119.09c-like
102587441	uncharacterized LOC102587441
102597153	transcription factor DIVARICATA-like
107063314	ribosomal L1 domain-containing protein 1-like
102599984	tetraketide alpha-pyrone reductase 1
102585107	uncharacterized LOC102585107
102579909	protein NUCLEAR FUSION DEFECTIVE 6, chloroplastic/mitochondrial-like
107063343	uncharacterized LOC107063343
102588421	developmentally-regulated G-protein 2
102579051	L-aminoadipate-semialdehyde dehydrogenase-phosphopantetheinyl transferase-like
102579702	ferredoxin, root R-B2-like
102593959	uncharacterized LOC102593959
102587986	10 kDa chaperonin-like
102581925	ras-related protein RABC2a-like
102595065	50S ribosomal protein L22-like
102584030	uncharacterized LOC102584030
102586350	protein OSB2, chloroplastic-like
102588846	39S ribosomal protein L45, mitochondrial
102591628	uncharacterized LOC102591628
102592862	uncharacterized protein At2g39795, mitochondrial
102595826	protein DA1-related 2-like
102579497	uncharacterized LOC102579497
102596840	transcription factor MYC4-like
102597809	uncharacterized LOC102597809
102601340	cytochrome P450 703A2
102599235	activator of 90 kDa heat shock protein ATPase homolog
102594517	transcription factor TGA2-like
102583586	uncharacterized LOC102583586
102579268	dnaJ protein ERDJ3A
107057880	uncharacterized LOC107057880
102593639	peroxidase 41-like
102579922	probable polygalacturonase
102583691	uncharacterized LOC102583691
107057968	uncharacterized LOC107057968
102586021	uncharacterized LOC102586021
102600766	uncharacterized LOC102600766
102579924	basic proline-rich protein
102599122	actin-related protein 2/3 complex subunit 2A
102597281	cytochrome c oxidase copper chaperone 2
102586023	pentatricopeptide repeat-containing protein At4g36680, mitochondrial-like
102595962	phosphatidate cytidylyltransferase, mitochondrial
102602237	putative phosphatidylinositol N-acetylglucosaminyltransferase subunit C
102588859	uncharacterized LOC102588859
102599241	uncharacterized LOC102599241
107058100	E3 ubiquitin-protein ligase Os04g0590900-like
107058107	uncharacterized LOC107058107
102599669	uncharacterized LOC102599669
102580702	glycine-rich RNA-binding protein blt801-like
102580153	GATA transcription factor 15-like
102584903	putative wall-associated receptor kinase-like 16
104796975	microRNA MIR390
102579930	nuclear transcription factor Y subunit A-7-like
102578950	IRK-interacting protein
102585355	60S ribosomal protein L23a-like
102588116	uncharacterized LOC102588116
102591755	50S ribosomal protein L7/L12-like
102606169	40S ribosomal protein S5-like
102584710	uncharacterized LOC102584710
102596858	uncharacterized protein C57A10.07
102596405	uncharacterized LOC102596405
102584816	uncharacterized LOC102584816
102605040	zinc finger protein 3-like
102602129	probable DEAD-box ATP-dependent RNA helicase 48
107058282	uncharacterized LOC107058282
102579837	uncharacterized LOC102579837
102593104	probable amino-acid racemase
102585573	uncharacterized mitochondrial protein AtMg01110-like
102604157	protein NUCLEAR FUSION DEFECTIVE 6, chloroplastic/mitochondrial-like
102581508	homeobox-leucine zipper protein ATHB-52-like
102595969	monosaccharide-sensing protein 2-like
107058332	pentatricopeptide repeat-containing protein At2g17210
102598698	protein NLP2
102595418	uncharacterized LOC102595418
107058366	uncharacterized LOC107058366
107058367	uncharacterized LOC107058367
102595632	NAC domain-containing protein 100
102599249	pentatricopeptide repeat-containing protein At3g47530
102578292	uncharacterized LOC102578292
102604276	premnaspirodiene oxygenase-like
102584821	probable LRR receptor-like serine/threonine-protein kinase At4g08850
102600122	beta-amyrin synthase-like
102594089	putative pentatricopeptide repeat-containing protein At3g47840
102586463	AP-3 complex subunit sigma-like
102604496	protein pxr-1-like
102605615	nuclear transcription factor Y subunit B-6-like
107058536	uncharacterized LOC107058536
102594976	uncharacterized LOC102594976
102580378	protein SCARECROW
102592778	probable calcium-binding protein CML44
107058631	uncharacterized LOC107058631
102588776	ubiquitin-conjugating enzyme E2 7-like
102602478	adenylate kinase isoenzyme 6 homolog
102584159	uncharacterized LOC102584159
102578195	uncharacterized LOC102578195
102591771	uncharacterized LOC102591771
102591542	uncharacterized LOC102591542
102603946	ATP synthase gamma chain, chloroplastic-like
102582288	protein KRI1 homolog
102592444	protein FAR1-RELATED SEQUENCE 5-like
102580385	protein PHYTOCHROME KINASE SUBSTRATE 1
102585587	uncharacterized LOC102585587
102591331	uncharacterized LOC102591331
102592561	homeobox-leucine zipper protein ATHB-6-like
102595102	uncharacterized LOC102595102
102595752	F-box protein FBW2-like
102601709	uncharacterized LOC102601709
102603497	uncharacterized LOC102603497
107058734	uncharacterized LOC107058734
102589650	plastidial lipoyltransferase 2
102578973	probable glutathione S-transferase
107058771	uncharacterized LOC107058771
102598716	adrenodoxin-like protein 2, mitochondrial
102578419	putative pentatricopeptide repeat-containing protein At3g49142
107058849	putative late blight resistance protein homolog R1A-3
102583192	GDSL esterase/lipase At5g03820-like
102600679	mitochondrial import inner membrane translocase subunit TIM8-like
107058904	uncharacterized LOC107058904
102594662	1-aminocyclopropane-1-carboxylate oxidase homolog 1-like
102602598	probable LRR receptor-like serine/threonine-protein kinase At3g47570
107058955	uncharacterized LOC107058955
102593473	phospholipase D delta-like
102595873	TMV resistance protein N-like
102585375	kirola-like
102582070	uncharacterized acetyltransferase At3g50280-like
102582971	dof zinc finger protein DOF3.4-like
102600028	non-functional pseudokinase ZED1-like
102597541	uncharacterized LOC102597541
102581080	ACT domain-containing protein ACR4-like
102597855	probable folate-biopterin transporter 4
107059091	uncharacterized LOC107059091
102605297	beta-D-glucosyl crocetin beta-1,6-glucosyltransferase-like
102603620	glycerophosphodiester phosphodiesterase protein kinase domain-containing GDPDL2-like
107059147	uncharacterized LOC107059147
102582972	dimethylallylcistransferase, chloroplastic-like
102603388	uncharacterized LOC102603388
102584942	kirola-like
107059211	TMV resistance protein N-like
102594555	ATP-dependent Clp protease ATP-binding subunit ClpA homolog CD4A, chloroplastic-like
107059359	uncharacterized LOC107059359
102578985	uncharacterized LOC102578985
102579861	glucose-6-phosphate/phosphate translocator 1, chloroplastic-like
102589229	uncharacterized LOC102589229
102599597	ATP-dependent Clp protease ATP-binding subunit ClpA homolog CD4A, chloroplastic-like
102602310	oleosin 5-like
102590241	secoisolariciresinol dehydrogenase-like
102598554	pathogenesis-related genes transcriptional activator PTI6
107062635	uncharacterized LOC107062635
107059575	double-stranded RNA-binding protein 4-like
102602570	cysteine-rich receptor-like protein kinase 10
107060016	protein NIM1-INTERACTING 2-like
107060651	BURP domain-containing protein 16-like
102591784	annexin D4-like
102588689	uncharacterized LOC102588689
102583530	uncharacterized LOC102583530
102593808	non-specific lipid-transfer protein-like protein At2g13820
107061093	uncharacterized LOC107061093
102598628	oleosin 5-like
107061095	uncharacterized LOC107061095
102584084	uncharacterized LOC102584084
102602844	chitinase 2-like
107061302	F-box/kelch-repeat protein At3g06240-like
102602955	dof zinc finger protein DOF4.6-like
102579229	CEN-like protein 1
102601174	UDP-glucose flavonoid 3-O-glucosyltransferase 6-like
102596456	linoleate 13S-lipoxygenase 2-1, chloroplastic-like
102597655	probable 2-oxoglutarate-dependent dioxygenase AOP1
102600176	cytochrome P450 86B1-like
102598001	uncharacterized LOC102598001
102594607	mannan endo-1,4-beta-mannosidase 1-like
102596374	5' exonuclease Apollo
102583256	putative UPF0481 protein At3g02645
102588650	probable protein phosphatase 2C 75
107058102	uncharacterized LOC107058102
107058626	uncharacterized LOC107058626
102598268	7-deoxyloganetin glucosyltransferase-like
102602597	kirola-like
102602713	periaxin-like
107059027	probable WRKY transcription factor 51
102598620	non-specific lipid-transfer protein 2-like
102600356	probable glutathione S-transferase
102583487	bZIP transcription factor 53-like

## Sheet: M2
ENTREZID	GENENAME
102578572	protein kinase and PP2C-like domain-containing protein
102601751	uncharacterized LOC102601751
102583007	phragmoplast orienting kinesin-1
102595580	protein REDUCED WALL ACETYLATION 2
102603987	VIN3-like protein 2
102583998	ATPase family AAA domain-containing protein At1g05910
102598981	transcriptional corepressor LEUNIG-like
102579346	uncharacterized LOC102579346
107060262	calcium-transporting ATPase 12, plasma membrane-type-like
107060265	calcium-transporting ATPase 12, plasma membrane-type-like
102602874	uncharacterized LOC102602874
102577592	oxygen-evolving enhancer protein 1, chloroplastic-like
102599963	vegetative cell wall protein gp1
102604652	protein COBRA-like
102585979	serine carboxypeptidase-like 25
102601424	probable mitochondrial saccharopine dehydrogenase-like oxidoreductase At5g39410
102604782	phosphate transporter PHO1 homolog 3-like
102586194	non-specific lipid-transfer protein A-like
102603433	uncharacterized LOC102603433
102581674	uncharacterized LOC102581674
102588177	peptidyl-prolyl cis-trans isomerase CYP38, chloroplastic
102591490	carbonic anhydrase, chloroplastic
102603214	chloride channel protein CLC-a-like
102585312	glycerophosphodiester phosphodiesterase GDPD1, chloroplastic-like
102595587	protein ESKIMO 1-like
102603436	GDSL esterase/lipase CPRD49-like
102604227	serine/threonine-protein kinase D6PK
102606347	probable sodium/metabolite cotransporter BASS1, chloroplastic
102579248	pectin acetylesterase 10-like
102590921	serine/threonine-protein kinase STN8, chloroplastic
102595588	enolase-like
102591494	thaumatin-like protein
102600076	premnaspirodiene oxygenase-like
102602984	E3 ubiquitin-protein ligase SGR9, amyloplastic-like
102590243	anthocyanidin 3-O-glucosyltransferase 4-like
102591274	carotene epsilon-monooxygenase, chloroplastic
102599969	cell division protein FtsZ homolog 2-1, chloroplastic
102603894	125 kDa kinesin-related protein-like
102604560	beta-fructofuranosidase, insoluble isoenzyme 1-like
102585988	secoisolariciresinol dehydrogenase-like
102583123	2-Cys peroxiredoxin BAS1, chloroplastic
102581676	alpha-L-arabinofuranosidase 1-like
102588079	probable auxin efflux carrier component 1b
102595370	basic 7S globulin-like
102598761	uncharacterized LOC102598761
102599740	DUF21 domain-containing protein At4g14240-like
102603663	glutamine synthetase, chloroplastic-like
102584452	fasciclin-like arabinogalactan protein 10
102597585	SPX domain-containing membrane protein At4g22990-like
102602883	subtilisin-like protease SBT4.14
102603560	glyoxylate/hydroxypyruvate reductase HPR3-like
102578583	cytochrome P450 704C1-like
102583128	K(+) efflux antiporter 2, chloroplastic
102598096	probable aquaporin PIP1-5
102603666	rhodanese-like domain-containing protein 4, chloroplastic
107062042	pentatricopeptide repeat-containing protein At4g01030, mitochondrial
102578151	long chain acyl-CoA synthetase 4-like
102594273	uncharacterized LOC102594273
102598886	lysine-rich arabinogalactan protein 18-like
102604236	ADP-ribosylation factor 2-B-like
102580666	probable 2-oxoglutarate-dependent dioxygenase At3g49630
102600409	ferredoxin-1, chloroplastic
102584554	membrane protein of ER body 2-like
102601763	isovaleryl-CoA dehydrogenase, mitochondrial-like
102580233	arabinogalactan protein 1-like
102591499	putative disease resistance RPP13-like protein 1
102598892	indole-3-acetaldehyde oxidase-like
107058105	feruloyl CoA ortho-hydroxylase 1-like
102589939	feruloyl CoA ortho-hydroxylase 2-like
102590589	feruloyl CoA ortho-hydroxylase 2-like
102602775	mitochondrial substrate carrier family protein C
107058363	uncharacterized LOC107058363
102586338	uncharacterized protein sll0005
102600977	ATP-dependent DNA helicase DDM1-like
102586759	auxilin-like protein 1
107059094	uncharacterized LOC107059094
102598773	beta-galactosidase 3
102603334	probable leucine-rich repeat receptor-like protein kinase At1g35710
102590708	chaperone protein dnaJ 11, chloroplastic-like
102591399	ferredoxin--NADP reductase, leaf-type isozyme, chloroplastic
102596157	histidine kinase 1
102587978	protein trichome birefringence-like 34
102603446	E3 ubiquitin-protein ligase PRT6
102586762	lysosomal Pro-X carboxypeptidase-like
107059473	uncharacterized LOC107059473
107059497	auxin-induced protein 15A-like
102602780	alpha carbonic anhydrase 1, chloroplastic
102595714	uncharacterized LOC102595714
102599868	leucine-rich repeat receptor-like protein kinase PXC1
102587772	BTB/POZ domain-containing protein At3g08570
102599652	glutathione S-transferase U17-like
102586544	lamin-like protein
102587221	chaperone protein dnaJ 8, chloroplastic
102579910	trihelix transcription factor GT-2-like
102580238	magnesium protoporphyrin IX methyltransferase, chloroplastic
102582692	transcription factor ICE1-like
102598334	thaumatin-like protein
102600876	uncharacterized LOC102600876
102598681	protein YLS3
102601555	carbon catabolite repressor protein 4 homolog 3-like
102584797	DNA topoisomerase 3-alpha
102585773	ATP-dependent DNA helicase Q-like 5
102598232	probable pectate lyase 5
102587116	uncharacterized LOC102587116
102592072	5'-nucleotidase domain-containing protein 4
102595392	uncharacterized LOC102595392
102596062	isoflavone reductase-like protein
102596386	isoflavone reductase-like protein
102593418	protein SPA, chloroplastic
102600881	chaperone protein dnaJ 11, chloroplastic-like
102603458	pathogenesis-related protein 5
102604478	GDSL esterase/lipase EXL1-like
102604810	CO(2)-response secreted protease-like
102583807	plastocyanin, chloroplastic
102591510	ATP-dependent zinc metalloprotease FTSH, chloroplastic
102597602	G2/mitotic-specific cyclin-2-like
102590605	chlorophyll a-b binding protein of LHCII type 1
102591298	uncharacterized LOC102591298
102591970	uncharacterized LOC102591970
102578168	uncharacterized LOC102578168
102602789	auxin-binding protein ABP19a-like
102606161	glyceraldehyde-3-phosphate dehydrogenase B, chloroplastic
102591304	ornithine carbamoyltransferase, chloroplastic-like
102597810	protein BRASSINAZOLE-RESISTANT 1-like
102579705	probable serine/threonine-protein kinase At1g01540
102597813	acyl-CoA-binding domain-containing protein 4
102598582	monothiol glutaredoxin-S3
102598912	monothiol glutaredoxin-S10-like
102602338	divinyl chlorophyllide a 8-vinyl-reductase, chloroplastic
102584479	putative E3 ubiquitin-protein ligase LIN
102590723	bifunctional epoxide hydrolase 2-like
102577480	pectin methyl esterase
102588428	pectinesterase 3
102579921	ABC transporter B family member 19-like
102579058	solute carrier family 25 member 44
102587784	receptor-like serine/threonine-protein kinase ALE2
102588108	protein HOTHEAD-like
102589962	beta-galactosidase
102598450	jacalin-related lectin 19
102584899	uncharacterized LOC102584899
102585680	uncharacterized LOC102585680
102590614	rop guanine nucleotide exchange factor 12-like
102603010	MAR-binding filament-like protein 1
102596393	ABC transporter B family member 26, chloroplastic
102594843	receptor-like protein kinase HSL1
102597169	putative leucine-rich repeat receptor-like serine/threonine-protein kinase At2g14440
102587128	5'-adenylylsulfate reductase 3, chloroplastic-like
102590382	UPF0051 protein ABCI8, chloroplastic-like
102592757	probable xyloglucan endotransglucosylase/hydrolase protein 8
102593756	phytoene synthase 1, chloroplastic
102594742	uncharacterized LOC102594742
102599888	monosaccharide-sensing protein 2-like
102596732	uncharacterized LOC102596732
102590731	protein NRT1/ PTR FAMILY 6.1
102580826	pathogenesis-related protein PR-1
102582832	zinc finger protein CONSTANS-LIKE 5-like
102604262	probable receptor-like serine/threonine-protein kinase At5g57670
102585784	preprotein translocase subunit SCY1, chloroplastic
102592418	probable glycosyltransferase At5g03795
102598919	50S ribosomal protein L35, chloroplastic
102590621	omega-6 fatty acid desaturase, chloroplastic
102594297	S-norcoclaurine synthase 1-like
102591865	serine carboxypeptidase-like
102594523	uncharacterized LOC102594523
102582039	photosynthetic NDH subunit of subcomplex B 3, chloroplastic
102585903	probable inactive purple acid phosphatase 27
102587791	endoglucanase 1-like
102590387	embryogenesis-associated protein EMB8
102591521	probable polygalacturonase
102604150	disease resistance response protein 206-like
102595835	probable aquaporin PIP-type pTOM75
107059992	uncharacterized LOC107059992
102596735	omega-3 fatty acid desaturase, endoplasmic reticulum-like
102597287	omega-3 fatty acid desaturase, endoplasmic reticulum-like
102577576	asparagine synthetase [glutamine-hydrolyzing]
102602461	mal, T-cell differentiation protein 2
102579720	3-ketoacyl-CoA synthase 6-like
102584245	uncharacterized LOC102584245
102582269	reticulon-like protein B14
102597612	origin of replication complex subunit 4
102598030	uncharacterized LOC102598030
102605835	putative leucine-rich repeat-containing protein DDB_G0290503
102584711	ABC transporter A family member 7-like
102585689	F-box/kelch-repeat protein At1g74510-like
102597712	glucan endo-1,3-beta-glucosidase 5-like
102588439	1-phosphatidylinositol-3-phosphate 5-kinase FAB1B-like
102592314	tRNA pseudouridine synthase A
102603697	tropinone reductase homolog At5g06060-like
102589305	probable linoleate 9S-lipoxygenase 5
102603929	probable xyloglucan endotransglucosylase/hydrolase 1
102602804	dihydrolipoyl dehydrogenase 2, chloroplastic-like
102582045	solute carrier family 40 member 3, chloroplastic
102588661	alkaline/neutral invertase A, mitochondrial-like
107060124	fasciclin-like arabinogalactan protein 1
102581284	ABC transporter D family member 2, chloroplastic
102587137	nucleobase-ascorbate transporter 6
102590628	uncharacterized LOC102590628
102591315	aldehyde dehydrogenase family 2 member B7, mitochondrial-like
102598361	protein MIZU-KUSSEI 1
102585358	psbP-like protein 1, chloroplastic
102593331	glucan endo-1,3-beta-glucosidase-like protein 3-like
102602354	heparanase-like protein 1
102592550	transcription factor UNE10
102605045	uncharacterized protein At5g01610-like
102578293	probable receptor-like protein kinase At5g61350
102594756	36.4 kDa proline-rich protein-like
102600014	heme oxygenase 1, chloroplastic
102580711	chlorophyll a-b binding protein, chloroplastic
102587253	aldehyde dehydrogenase family 3 member F1-like
102577807	4-alpha-glucanotransferase
102605612	uncharacterized LOC102605612
102594971	myb-like protein J
102593333	germin-like protein subfamily 1 member 17
102603703	subtilisin-like protease SBT1.7
102603030	subtilisin-like protease SBT1.7
102602697	protein RETICULATA-RELATED 4, chloroplastic
102582371	uncharacterized LOC102582371
102586578	uncharacterized LOC102586578
102587473	tRNA-dihydrouridine(20/20a) synthase-like
102595420	calmodulin-like protein 3
102602924	protein TSS
102581622	delta(8)-fatty-acid desaturase-like
102599901	uncharacterized LOC102599901
102604709	premnaspirodiene oxygenase-like
102602926	probable LRR receptor-like serine/threonine-protein kinase At4g20940
102589980	serine/threonine-protein kinase STN7, chloroplastic
102579084	thioredoxin F1, chloroplastic-like
102587257	chlorophyll a-b binding protein 6A, chloroplastic-like
102604712	ACT domain-containing protein ACR9
102581846	very-long-chain enoyl-CoA reductase
102583513	DNA replication complex GINS protein PSF2
102593231	photosystem I reaction center subunit V, chloroplastic
102598709	probable galactinol--sucrose galactosyltransferase 1
102599037	chaperone protein dnaJ 11, chloroplastic-like
102577529	fructose-bisphosphate aldolase, cytoplasmic isozyme 1
102595856	glycerophosphodiester phosphodiesterase GDPDL4
102577799	plastid-dividing ring protein
102586585	fatty acid desaturase 4, chloroplastic-like
102600788	uncharacterized protein At1g08160-like
102602143	trans-resveratrol di-O-methyltransferase-like
102597837	zinc finger protein 4-like
102602480	probable cinnamyl alcohol dehydrogenase 1
102604948	probable LRR receptor-like serine/threonine-protein kinase At4g37250
102585808	filament-like plant protein 7
102588451	probable receptor-like protein kinase At1g49730
102581851	ferredoxin--nitrite reductase, chloroplastic
102579741	salicylic acid-binding protein 2-like
102586693	salicylic acid-binding protein 2-like
102594981	uncharacterized LOC102594981
102596201	beta-galactosidase
102591996	protein NRT1/ PTR FAMILY 8.3-like
102582728	monothiol glutaredoxin-S1-like
102583065	monothiol glutaredoxin-S2-like
102584063	uncharacterized LOC102584063
102598481	uncharacterized membrane protein At1g16860-like
102583519	putative endo-1,3(4)-beta-glucanase 2
102584725	protein trichome birefringence-like 19
102606072	3-ketoacyl-CoA synthase 5-like
102581404	uncharacterized LOC102581404
102591779	pheophytinase, chloroplastic
102584927	uncharacterized LOC102584927
102585478	30S ribosomal protein S5, chloroplastic
102589326	uncharacterized LOC102589326
102605395	protein MOR1
102595865	protein TRANSPORT INHIBITOR RESPONSE 1-like
102597079	putative phospholipid:diacylglycerol acyltransferase 2
102599697	probable 2-carboxy-D-arabinitol-1-phosphatase
102605180	transcription factor TGA2
102578311	uncharacterized LOC102578311
102589539	2-methylacyl-CoA dehydrogenase, mitochondrial-like
102589875	protein argonaute 4
102595530	calcium-dependent protein kinase 24
102597536	tetrapyrrole-binding protein, chloroplastic
102598488	chloroplast stem-loop binding protein of 41 kDa b, chloroplastic
102581964	cell division cycle 20.2, cofactor of APC complex-like
102585592	RNA polymerase sigma factor sigA-like
102605742	glyceraldehyde-3-phosphate dehydrogenase, cytosolic
102586593	primary amine oxidase-like
102593793	dof zinc finger protein DOF5.6-like
102587815	uncharacterized LOC102587815
102602827	subtilisin-like protease SBT3.5
107060675	uncharacterized LOC107060675
102596319	endonuclease MutS2
102598055	uncharacterized LOC102598055
102603842	probable GTP diphosphokinase RSH3, chloroplastic
102594548	DNA-binding protein SMUBP-2
102590514	uncharacterized LOC102590514
102598158	protein NRT1/ PTR FAMILY 6.2-like
102601717	uncharacterized LOC102601717
102602599	beta-glucosidase BoGH3B
102588569	probable ribose-5-phosphate isomerase 3, chloroplastic
102601146	rubredoxin
102605865	putative lipid-binding protein At4g00165
102594113	uncharacterized LOC102594113
102602496	xyloglucan galactosyltransferase KATAMARI1 homolog
102584396	probable xyloglucan endotransglucosylase/hydrolase protein 8
102589015	beta-glucosidase 18-like
102577674	soluble starch synthase
102601037	L-ascorbate oxidase homolog
102602939	aminomethyltransferase, mitochondrial-like
102579311	leucine--tRNA ligase, chloroplastic/mitochondrial
102586818	uncharacterized LOC102586818
102588355	sucrose synthase 7-like
102582742	beta-glucosidase 18-like
102604517	beta-glucosidase 18-like
102599487	uncharacterized exonuclease domain-containing protein At3g15140
102591122	ribokinase
102593674	probable solanesyl-diphosphate synthase 3, chloroplastic
107060821	ankyrin-3-like
102585485	ankyrin repeat-containing protein At5g02620-like
102585821	ankyrin repeat-containing protein At3g12360-like
102594000	uncharacterized LOC102594000
102595440	fasciclin-like arabinogalactan protein 17
102584740	ATP-dependent RNA helicase DHX36
107060833	uncharacterized LOC107060833
102580744	biotin carboxylase 1, chloroplastic
102601043	protein NSP-INTERACTING KINASE 1-like
102579214	UDP-glycosyltransferase 89A2-like
102579535	UDP-glycosyltransferase 89A2-like
107060863	uncharacterized LOC107060863
102599057	uncharacterized hydrolase YugF
102605078	uncharacterized LOC102605078
102587822	uncharacterized LOC102587822
102589996	fasciclin-like arabinogalactan protein 9
102590776	protein STRICTOSIDINE SYNTHASE-LIKE 10-like
102596433	uncharacterized LOC102596433
102597956	protodermal factor 1
102600486	protein MEI2-like 2
102601048	ribose-phosphate pyrophosphokinase 4
102603394	uncharacterized LOC102603394
102598281	serine carboxypeptidase-like
102578651	lysosomal Pro-X carboxypeptidase-like
102584945	magnesium transporter MRS2-11, chloroplastic
102595220	pleiotropic drug resistance protein 2
102584946	protein translocase subunit SECA1, chloroplastic
102591905	probable pectinesterase 53
102598625	protein trichome birefringence-like 6
102603514	probable beta-D-xylosidase 2
102581424	mitogen-activated protein kinase kinase kinase NPK1
102582750	glucose-1-phosphate adenylyltransferase large subunit 3, chloroplastic/amyloplastic-like
102594885	uncharacterized LOC102594885
102584626	protein trichome birefringence-like 11
107060940	TMV resistance protein N-like
102595883	uncharacterized LOC102595883
102599164	WEB family protein At3g51220
102601943	E3 ubiquitin-protein ligase RNF170-like
102581089	fatty acyl-CoA reductase 3-like
102606211	dihydroxy-acid dehydratase, chloroplastic-like
102583412	rhodanese-like domain-containing protein 10
102586608	auxin transporter-like protein 4
102590424	fructose-1,6-bisphosphatase, chloroplastic-like
102590778	fructose-1,6-bisphosphatase, chloroplastic-like
102594227	rop guanine nucleotide exchange factor 7-like
102595547	uncharacterized LOC102595547
102596768	uncharacterized LOC102596768
102601605	uncharacterized LOC102601605
102604299	short-chain dehydrogenase TIC 32, chloroplastic-like
102587168	isoflavone reductase homolog
102578989	uncharacterized protein At1g04910
102584745	probable transmembrane GTPase FZO-like, chloroplastic
102586495	chloroplast stem-loop binding protein of 41 kDa a, chloroplastic
102596438	methylcrotonoyl-CoA carboxylase subunit alpha, mitochondrial
107061021	heparan-alpha-glucosaminide N-acetyltransferase-like
102592345	serine--glyoxylate aminotransferase
102603066	flowering-promoting factor 1-like protein 3
102603735	WAT1-related protein At3g30340-like
102603402	kinesin-like protein KIN12B
102604965	protein QUIRKY-like
102583414	peptidyl-prolyl cis-trans isomerase CYP37, chloroplastic
102586284	chlorophyll a-b binding protein 13, chloroplastic
102586609	60S ribosomal protein L18a-like protein
102589781	chlorophyll a-b binding protein 8, chloroplastic-like
102591907	phospholipase D alpha 1-like
102580972	O-acyltransferase WSD1-like
102585944	adenylate kinase 5, chloroplastic
102600922	monogalactosyldiacylglycerol synthase 2, chloroplastic-like
102593025	vacuolar amino acid transporter 1-like
102603175	uncharacterized LOC102603175
102605088	magnesium-chelatase subunit ChlH, chloroplastic
102580754	anthocyanidin reductase-like
102585946	translation factor GUF1 homolog, chloroplastic
102590531	uncharacterized LOC102590531
102598512	peptidyl-prolyl cis-trans isomerase FKBP16-3, chloroplastic
102598845	translation initiation factor IF-2-like
102580082	receptor-like serine/threonine-protein kinase ALE2
102586498	acanthoscurrin-1-like
102604857	adenylate kinase, chloroplastic
102603857	premnaspirodiene oxygenase
102594231	glucan endo-1,3-beta-glucosidase
102600821	uncharacterized LOC102600821
102585612	ATP-dependent zinc metalloprotease FTSH 11, chloroplastic/mitochondrial
102586954	RNA polymerase sigma factor sigE, chloroplastic/mitochondrial
102595552	protein tas
102584634	125 kDa kinesin-related protein-like
102579113	uncharacterized LOC102579113
102580868	peroxidase 47
107061263	uncharacterized LOC107061263
102582645	chromatin assembly factor 1 subunit FAS2
102595554	formin-like protein 2
102602733	WD repeat-containing protein RUP2-like
102578444	NAD kinase 2, chloroplastic-like
102582530	amino acid permease 3-like
102584845	beta-galactosidase 16-like
107061314	uncharacterized LOC107061314
102584519	1-acyl-sn-glycerol-3-phosphate acyltransferase 2-like
102588587	mitochondrial carnitine/acylcarnitine carrier-like protein
102603740	triacylglycerol lipase SDP1
102584750	uncharacterized LOC102584750
102592470	serine/threonine-protein kinase Nek6-like
102596905	probable plastid-lipid-associated protein 13, chloroplastic
102598958	protein SIEVE ELEMENT OCCLUSION B-like
102583215	protein STICHEL-like 2
102604303	uncharacterized LOC102604303
102590117	malate synthase, glyoxysomal-like
102596445	DNA-directed RNA polymerases IV and V subunit 2-like
102597968	thylakoid lumenal 17.9 kDa protein, chloroplastic
102601840	alpha-galactosidase-like
102605534	beta-galactosidase 10
102578226	protein YLS9-like
102579226	uncharacterized LOC102579226
102593258	cytochrome P450 711A1
102589029	protein EXECUTER 1, chloroplastic
102592586	guanosine nucleotide diphosphate dissociation inhibitor At5g09550
102605429	acetyl-CoA-benzylalcohol acetyltransferase-like
102600931	dicarboxylate transporter 2.1, chloroplastic-like
102586172	chlorophyll a-b binding protein CP24 10B, chloroplastic
102586836	chlorophyll a-b binding protein CP24 10A, chloroplastic
102587178	probable protein phosphatase 2C 62
102589670	beta-xylosidase/alpha-L-arabinofuranosidase 2-like
102594460	chlorophyllide a oxygenase, chloroplastic-like
102592355	E3 ubiquitin-protein ligase COP1-like
102592587	nuclear transcription factor Y subunit B-3
102606321	chlorophyll a-b binding protein 5, chloroplastic
102595233	nuclear pore complex protein NUP205
102606442	beta-D-xylosidase 1
102589563	phosphatidate cytidylyltransferase 1-like
102590119	chloroplastic group IIA intron splicing facilitator CRS1, chloroplastic-like
102584526	uncharacterized LOC102584526
102598740	pentatricopeptide repeat-containing protein At5g55740, chloroplastic
102603293	photosystem I reaction center subunit N, chloroplastic
102605094	uncharacterized LOC102605094
102600600	uncharacterized LOC102600600
102584293	photosynthetic NDH subunit of lumenal location 3, chloroplastic
102594790	chlorophyll a-b binding protein 7, chloroplastic
107061554	uncharacterized LOC107061554
102600501	30S ribosomal protein S10, chloroplastic
102587180	fimbrin-2-like
102585280	uncharacterized LOC102585280
102590010	photosystem II reaction center W protein, chloroplastic-like
102592139	protein TIFY 4B-like
102604979	RNA-binding protein BRN1-like
102598637	glycine-rich cell wall structural protein 1.8-like
102600372	RING-H2 finger protein ATL52-like
102601060	ABC transporter B family member 2-like
102605318	uncharacterized membrane protein At4g09580
102582412	plastoglobulin-1, chloroplastic
102582761	glycerol-3-phosphate acyltransferase, chloroplastic
102577815	gamma-tocopherol methyltransferase
102589464	CSC1-like protein At1g32090
102591470	phosphoribulokinase, chloroplastic
102592815	uncharacterized LOC102592815
102605768	putative disease resistance protein RGA3
102591921	glucan endo-1,3-beta-glucosidase 14
102584296	delta(24)-sterol reductase-like
102585281	photosystem I reaction center subunit III, chloroplastic-like
102601618	uncharacterized LOC102601618
102601847	nucleobase-ascorbate transporter 11
102581106	cyclin-D4-1-like
102577887	3-deoxy-D-arabino-heptulosonate 7-phosphate synthase
102594348	haloacid dehalogenase-like hydrolase domain-containing protein At4g39970
102597110	zinc finger CCCH domain-containing protein ZFN-like
102599076	beta-hexosaminidase 3
102577562	stearoyl-acyl carrier protein desaturase
102605989	protein FLOWERING LOCUS T-like
102592477	uncharacterized LOC102592477
102593155	oxalate--CoA ligase-like
102594681	O-glucosyltransferase rumi homolog
102581772	probable methyltransferase PMT15
102592142	ABC transporter B family member 28
102591815	uncharacterized LOC102591815
102604760	polyadenylate-binding protein-interacting protein 2-like
102595673	protein ABIL2-like
102588159	beta-galactosidase-like
102605774	probable polyamine oxidase 5
102585064	cytochrome c
102595905	beta-amyrin 28-oxidase-like
102604868	cyclin-A2-2-like
102590543	isoflavone reductase homolog
102589796	myb family transcription factor APL-like
102603872	UDP-glycosyltransferase 71K1-like
102587510	auxin-responsive protein SAUR72-like
102589036	peroxiredoxin Q, chloroplastic
102591472	3-oxoacyl-[acyl-carrier-protein] synthase II, chloroplastic-like
102606329	uncharacterized LOC102606329
102604314	UPF0496 protein At3g49070-like
102601176	retinol dehydrogenase 12-like
102605205	probable beta-D-xylosidase 7
102579882	low affinity sulfate transporter 3
102606448	uncharacterized LOC102606448
102590017	uncharacterized LOC102590017
102590674	lysine--tRNA ligase, chloroplastic/mitochondrial
102601178	glucan endo-1,3-beta-glucosidase 4
102585737	histone-lysine N-methyltransferase ASHH3
102597330	uncharacterized LOC102597330
102577604	P-glycoprotein
102578558	uncharacterized LOC102578558
102582766	E3 ubiquitin-protein ligase MIEL1
102604983	uncharacterized LOC102604983
102579775	50S ribosomal protein L28, chloroplastic
102597978	benzoate carboxyl methyltransferase-like
102586180	protein TRIGALACTOSYLDIACYLGLYCEROL 4, chloroplastic
102587185	E3 ubiquitin-protein ligase ATL4
102587186	uncharacterized protein sll1770
102588708	nuclear transcription factor Y subunit B-3-like
102600060	isoaspartyl peptidase/L-asparaginase-like
102583646	chlorophyll a-b binding protein 4, chloroplastic-like
102598406	betaine aldehyde dehydrogenase, chloroplastic-like
102594356	serine carboxypeptidase-like 13
102605210	serine carboxypeptidase-like 34
102579131	protein BREAST CANCER SUSCEPTIBILITY 1 homolog
102583326	ABC transporter C family member 12-like
102597760	zeatin O-xylosyltransferase-like
102578562	microtubule-associated protein 70-1-like
102581775	uncharacterized LOC102581775
102584649	probable cinnamyl alcohol dehydrogenase 9
102582325	uncharacterized LOC102582325
102587078	RNA-binding KH domain-containing protein PEPPER-like
102592598	uncharacterized aarF domain-containing protein kinase At4g31390, chloroplastic
107062081	uncharacterized LOC107062081
102599404	zinc finger CCCH domain-containing protein 20-like
102606116	uncharacterized LOC102606116
102589144	inositol 2-dehydrogenase/D-chiro-inositol 3-dehydrogenase
102590680	VAN3-binding protein
102592485	36.4 kDa proline-rich protein
102581894	monocopper oxidase-like protein SKU5
102585635	21 kDa protein-like
102597338	gamma-glutamyltranspeptidase 1-like
102599621	monothiol glutaredoxin-S1-like
102598201	BTB/POZ domain-containing protein DOT3
102598868	subtilisin-like protease SBT5.3
102586633	uncharacterized LOC102586633
102588382	phytochrome E
102583431	sedoheptulose-1,7-bisphosphatase, chloroplastic
102586406	uncharacterized LOC102586406
107062158	uncharacterized LOC107062158
102592941	subtilisin-like protease SBT1.2
102598542	splicing factor, arginine/serine-rich 15-like
102591150	glucan endo-1,3-beta-glucosidase 6-like
102605668	cyclin-D1-1
102578566	nucleobase-ascorbate transporter 7
102586185	uncharacterized LOC102586185
102592709	2-methyl-6-phytyl-1,4-hydroquinone methyltransferase, chloroplastic-like
102593381	ATP sulfurylase 1, chloroplastic-like
102594691	3-ketoacyl-CoA synthase 11-like
102603980	chlorophyll a-b binding protein 3C, chloroplastic-like
102578242	chlorophyll a-b binding protein 3C, chloroplastic-like
102605888	chlorophyll a-b binding protein 3C, chloroplastic-like
102605549	chlorophyll a-b binding protein 3C, chloroplastic
102604990	chlorophyll a-b binding protein 3C, chloroplastic-like
102604320	chlorophyll a-b binding protein 3C, chloroplastic-like
102599624	profilin-1
102599951	uncharacterized LOC102599951
102579662	mitochondrial arginine transporter BAC2
102580318	coatomer subunit beta'-2
102600388	haloalkane dehalogenase
102600715	protein TSS
102599729	calcium-dependent protein kinase 17
102593165	L-ascorbate oxidase
102586312	polygalacturonase At1g48100
102587084	protein trichome birefringence-like 33
102605445	bifunctional aspartokinase/homoserine dehydrogenase 1, chloroplastic-like
102600718	uncharacterized LOC102600718
102589371	BURP domain-containing protein 3-like
102601295	photosystem I reaction center subunit II, chloroplastic
102579560	E3 ubiquitin-protein ligase MIEL1
102587087	ACT domain-containing protein ACR3
102605789	protein NRT1/ PTR FAMILY 6.2-like
102596131	receptor-like protein kinase HSL1
102598871	inositol-tetrakisphosphate 1-kinase 3
102603425	transcription factor RAX1-like
102603764	G-type lectin S-receptor-like serine/threonine-protein kinase At4g27290
102604444	G-type lectin S-receptor-like serine/threonine-protein kinase At4g27290
107062455	uncharacterized LOC107062455
102585638	serine carboxypeptidase-like 11
102582329	rapid alkalinization factor-like
102583655	isoleucine--tRNA ligase, chloroplastic/mitochondrial
102581785	probable sarcosine oxidase
102585749	3-oxoacyl-[acyl-carrier-protein] synthase 3 A, chloroplastic-like
102603983	myb-related protein 306-like
102592605	U-box domain-containing protein 6
102595467	glycerol-3-phosphate dehydrogenase [NAD(+)]
102601417	triacylglycerol lipase 2-like
102585302	microtubule-associated protein TORTIFOLIA1-like
102585976	probable inactive receptor kinase At1g27190
102587955	transcription factor BPE
102595468	protein NRT1/ PTR FAMILY 2.13
102578808	protein NRT1/ PTR FAMILY 4.6-like
102600955	probable LRR receptor-like serine/threonine-protein kinase At1g14390
102582224	inositol oxygenase 1-like
102584977	putative late blight resistance protein homolog R1A-10
102579018	uncharacterized protein At1g04910-like
102584316	chlorophyll a-b binding protein CP26, chloroplastic
102600618	uncharacterized LOC102600618
102601299	photosystem II repair protein PSB27-H1, chloroplastic
102606001	formimidoyltransferase-cyclodeaminase-like
102577610	light-regulated chloroplast-localized protein
102578574	GDSL esterase/lipase At3g26430-like
102583444	protein DETOXIFICATION 29-like
102584319	copper methylamine oxidase-like
102586190	glutamate--glyoxylate aminotransferase 2
102577510	starch-granule-bound R1 protein
102583445	2-alkenal reductase (NADP(+)-dependent)-like
102594482	delta(7)-sterol-C5(6)-desaturase-like
102590805	mannose-6-phosphate isomerase 2
102591831	uncharacterized LOC102591831
102578467	probable pectinesterase 8
102602308	hyoscyamine 6-dioxygenase
102604552	uncharacterized oxidoreductase At1g06690, chloroplastic
102581792	gibberellin 20 oxidase 1
102589923	probable carboxylesterase 120
102584872	NAC domain-containing protein 7-like
102580323	thylakoid membrane protein slr0575
102577450	ribulose bisphosphate carboxylase small chain 1, chloroplastic-like
102587198	CBL-interacting serine/threonine-protein kinase 20
102591833	uncharacterized LOC102591833
102595146	structural maintenance of chromosomes protein 2-1
102579146	nuclear pore complex protein NUP155
102577833	sucrose-phosphate-synthase
102595148	ethylene-responsive transcription factor 2-like
102580002	histone-lysine N-methyltransferase SUVR2
102604228	probable carbohydrate esterase At4g34215
102605900	uncharacterized LOC102605900
102582786	sugar transporter ERD6-like 16
102585756	probable receptor-like protein kinase At5g18500
102599201	two-component response regulator-like APRR2
102588617	protein plastid transcriptionally active 16, chloroplastic
102589817	methylsterol monooxygenase 2-2-like
102594490	uncharacterized LOC102594490
102580005	probable LRR receptor-like serine/threonine-protein kinase IRK
102577497	expansin-A8
102585091	uncharacterized LOC102585091
102592722	cytochrome b561 and DOMON domain-containing protein At3g25290-like
102601873	30S ribosomal protein S1
102602647	peptide-N4-(N-acetyl-beta-glucosaminyl)asparagine amidase A-like
102585865	early nodulin-like protein 2
102588946	protochlorophyllide reductase-like
102589269	stem-specific protein TSJT1
102605236	uncharacterized LOC102605236
102584670	xanthoxin dehydrogenase-like
102585322	uncharacterized LOC102585322
102592056	protein YLS3-like
102601431	histone H3.2
102591394	uncharacterized LOC102591394
102595267	classical arabinogalactan protein 9
102600629	nudix hydrolase 8-like
102583667	putative GEM-like protein 8
102584010	putative GEM-like protein 8
102586865	protein high chlorophyll fluorescent 107
102587206	glyceraldehyde-3-phosphate dehydrogenase A, chloroplastic
102587531	uncharacterized LOC102587531
102599743	psbP domain-containing protein 2, chloroplastic
102604792	uncharacterized LOC102604792
102588948	K(+) efflux antiporter 3, chloroplastic
102593844	beta-glucosidase 11-like
102580011	NAD(P)H-quinone oxidoreductase subunit T, chloroplastic
102581348	glutaredoxin-C11
102584996	classical arabinogalactan protein 26-like
102593526	aquaporin TIP2-1
102595271	dehydration-responsive element-binding protein 3-like
102598428	protein trichome birefringence-like 42
102586534	uncharacterized methyltransferase At2g41040, chloroplastic-like
102589159	E3 ubiquitin-protein ligase RLIM-like
102589711	uncharacterized LOC102589711
102579480	aquaporin-like
102579803	pentatricopeptide repeat-containing protein MRL1, chloroplastic
102591283	thaumatin-like protein 1
102602321	aquaporin PIP2-7
102603903	root phototropism protein 3
102588954	fructose-1,6-bisphosphatase, cytosolic-like
102580232	probable polygalacturonase-like
102580904	kinesin-4-like
102587104	2-hydroxyisoflavanone dehydratase-like
102591500	mavicyanin
102595274	uncharacterized LOC102595274
102602322	rop guanine nucleotide exchange factor 14-like
102593403	SPX and EXS domain-containing protein 1-like
102598893	uncharacterized LOC102598893
102601093	chlorophyll a-b binding protein 8, chloroplastic
102590152	probable aminotransferase TAT2
102577669	pectin methyl esterase
102598671	pectinesterase 2.1
102578486	organic cation/carnitine transporter 4-like
102584787	chlorophyll a-b binding protein 13, chloroplastic
102589163	protein IRX15-LIKE-like
102592060	diacetyl reductase [(S)-acetoin forming]-like
102599105	salicylic acid-binding protein 2-like
102593196	RING-H2 finger protein ATL54
102583141	cryptochrome-1-like
102583469	uncharacterized LOC102583469
102591504	uncharacterized oxidoreductase At4g09670
102599430	probable LRR receptor-like serine/threonine-protein kinase At4g20940
102596495	glutamine synthetase-like
102579487	MLP-like protein 34
102580806	U-box domain-containing protein 11-like
102592287	uncharacterized LOC102592287
102582462	pyruvate kinase 1, cytosolic-like
102584563	beta-amylase-like
102592064	uncharacterized LOC102592064
102585672	probable LRR receptor-like serine/threonine-protein kinase At1g63430
102577628	major intrinsic protein 1-like protein
102595383	homocysteine S-methyltransferase 2-like
102577740	cysteine synthase
102605914	putative UPF0481 protein At3g02645
107063310	UPF0481 protein At3g47200-like
102596832	UDP-N-acetylmuramoyl-tripeptide--D-alanyl-D-alanine ligase-like
102599000	high mobility group B protein 7-like
102590714	aquaporin PIP2-7-like
102599434	receptor-like kinase TMK4
102600424	selenium-binding protein 2-like
107063337	TMV resistance protein N-like
102581151	probable sucrose-phosphate synthase 2
102585108	triose phosphate/phosphate translocator, chloroplastic-like
102591731	magnesium-chelatase subunit ChlI, chloroplastic
102602224	photosystem I subunit O
102605917	protein YLS9-like
102587222	beta-glucosidase BoGH3B-like
102587114	auxin-binding protein ABP19a
102591297	3-oxoacyl-[acyl-carrier-protein] reductase FabG-like
102578380	caffeoylshikimate esterase-like
102580916	uncharacterized LOC102580916
102596611	uncharacterized LOC102596611
102598575	chlorophyll a-b binding protein 3C, chloroplastic-like
102603236	katanin p80 WD40 repeat-containing subunit B1 homolog
107063488	kirola-like
102591410	kirola-like
102583027	interactor of constitutive active ROPs 2, chloroplastic
102587347	uncharacterized LOC102587347
102599882	coleoptile phototropism protein 1-like
102595067	uncharacterized LOC102595067
107057788	uncharacterized LOC107057788
102599558	L-galactose dehydrogenase
102601102	peptide methionine sulfoxide reductase B5-like
102577738	plastidic aldolase
102582150	protein DETOXIFICATION 46, chloroplastic
102583684	uncharacterized LOC102583684
102587549	beta-galactosidase 3-like
102588195	protein chromatin remodeling 35-like
102603913	acyl-CoA-binding domain-containing protein 3
102588848	protein STRUBBELIG-RECEPTOR FAMILY 7-like
102601674	protein ASPARTIC PROTEASE IN GUARD CELL 2-like
102595176	endonuclease III homolog 1, chloroplastic-like
102606380	enoyl-[acyl-carrier-protein] reductase [NADH] 2, chloroplastic-like
102601679	zingipain-2-like
102591859	protein SCAR1
102594518	U-box domain-containing protein 7
102600315	protein CHUP1, chloroplastic
102602341	photosystem I reaction center subunit psaK, chloroplastic
102593753	piriformospora indica-insensitive protein 2
102592754	dihydrolipoyllysine-residue acetyltransferase component 4 of pyruvate dehydrogenase complex, chloroplastic
102578386	leucine--tRNA ligase, cytoplasmic-like
102583163	subtilisin-like protease SBT1.7
102587878	ABC transporter F family member 5
102597703	auxin-responsive protein SAUR68-like
102590726	auxin-responsive protein SAUR68-like
102591083	auxin-responsive protein SAUR64-like
102594741	monothiol glutaredoxin-S6-like
102578502	serine/threonine-protein kinase STY46-like
102583694	uncharacterized LOC102583694
102589181	F-box protein SNE-like
102600999	fasciclin-like arabinogalactan protein 7
102593319	L-type lectin-domain containing receptor kinase IV.1-like
102600888	ribulose bisphosphate carboxylase small chain 2C, chloroplastic
102601229	ribulose bisphosphate carboxylase small chain 2C, chloroplastic
102587028	adenylosuccinate synthetase, chloroplastic
102590620	apyrase-like
102579713	acylsugar acyltransferase 3-like
102580360	deacetylvindoline O-acetyltransferase-like
102598252	36.4 kDa proline-rich protein-like
102591750	RNA-binding protein 24-like
102581036	protein EXORDIUM-like
102583366	alcohol dehydrogenase-like 1
102593322	3-ketoacyl-CoA synthase 3-like
102601571	cystathionine gamma-synthase 1, chloroplastic-like
102605491	UPF0301 protein CHU_1773
102605832	uncharacterized LOC102605832
107058110	protein LIKE COV 3-like
102600556	VAN3-binding protein-like
102594748	protein COFACTOR ASSEMBLY OF COMPLEX C SUBUNIT B CCB4, chloroplastic
102605603	isoleucine N-monooxygenase 1-like
102582937	vacuolar cation/proton exchanger 3
102595086	receptor-like protein 12
102605037	subtilisin-like protease SBT2.5
102597175	subtilisin-like protease SBT1.7
102597506	subtilisin-like protease SBT1.2
102600659	probable aminotransferase ACS10
102601006	protein DETOXIFICATION 56-like
107058177	premnaspirodiene oxygenase-like
102580938	probable xyloglucan endotransglucosylase/hydrolase protein 7
102586787	protein PHLOEM PROTEIN 2-LIKE A10-like
102592765	chlorophyllide a oxygenase, chloroplastic
102593103	photosystem II 22 kDa protein, chloroplastic
102598132	uncharacterized LOC102598132
102605494	SNF1-related protein kinase regulatory subunit gamma-1-like
102588545	soluble inorganic pyrophosphatase 6, chloroplastic-like
102580156	leucine-rich repeat receptor-like serine/threonine-protein kinase BAM1
102586241	chlorophyll a-b binding protein 40, chloroplastic
102592658	uncharacterized LOC102592658
102601797	palmitoyl-monogalactosyldiacylglycerol delta-7 desaturase, chloroplastic
102591205	uncharacterized LOC102591205
102600007	probable 1-deoxy-D-xylulose-5-phosphate synthase, chloroplastic
102600120	uncharacterized LOC102600120
102585235	squalene epoxidase 3-like
102597185	protochlorophyllide-dependent translocon component 52, chloroplastic
102602135	probable pectate lyase 5
102590079	uncharacterized LOC102590079
102579285	alanine--tRNA ligase, chloroplastic/mitochondrial
102603364	uncharacterized protein ycf39
102605841	probable flavin-containing monooxygenase 1
102596966	chlorophyll a-b binding protein 4, chloroplastic-like
102598599	geranylgeranyl diphosphate reductase, chloroplastic
107058372	chitin-binding lectin 1-like
102603823	photosystem II core complex proteins psbY, chloroplastic
107058427	acetyl-CoA-benzylalcohol acetyltransferase-like
102589309	uncharacterized LOC102589309
102596523	glutamyl-tRNA reductase 1, chloroplastic
102597718	wall-associated receptor kinase-like 1
102584374	probable receptor-like serine/threonine-protein kinase At4g34500
102603264	phototropin-1
102601364	polygalacturonase-1 non-catalytic subunit beta-like
102601700	polygalacturonase-1 non-catalytic subunit beta
102592431	uncharacterized protein At4g15545
102602700	uncharacterized LOC102602700
107058552	uncharacterized LOC107058552
102587899	ethylene-responsive transcription factor 5-like
102585694	uncharacterized GPI-anchored protein At4g28100-like
102595519	probable 1-acyl-sn-glycerol-3-phosphate acyltransferase 5
102579516	kinesin heavy chain
102581847	NAD kinase 2, chloroplastic
102589532	chlorophyll a-b binding protein 1C, chloroplastic-like
102589865	chlorophyll a-b binding protein 1B, chloroplastic-like
102594096	chlorophyll a-b binding protein 1C, chloroplastic
102593779	chlorophyll a-b binding protein 1C, chloroplastic
102594652	chlorophyll a-b binding protein 1C, chloroplastic-like
107058602	chlorophyll a-b binding protein 1B, chloroplastic-like
102588226	DNA repair protein XRCC2 homolog
102577777	actin-like
102597072	nudix hydrolase 19, chloroplastic
102583059	protein NRT1/ PTR FAMILY 2.7-like
102589535	MLP-like protein 28
102603269	putative late blight resistance protein homolog R1A-3
102604950	NEP1-interacting protein-like 1
102587694	potassium transporter 2
102600790	E3 ubiquitin-protein ligase RMA1H1-like
102591775	pleiotropic drug resistance protein 1-like
102582623	alpha-galactosidase 3
102589321	aspartate aminotransferase, cytoplasmic
102594104	probable aminotransferase TAT2
102583949	chlorophyll a-b binding protein CP29.1, chloroplastic-like
102591219	protease Do-like 2, chloroplastic
102582961	protein ECERIFERUM 1
102577814	expansin-A6
102586698	uncharacterized LOC102586698
102604510	rhodanese-like domain-containing protein 4, chloroplastic
102604843	dihydroflavonol-4-reductase-like
102606074	uncharacterized LOC102606074
102577790	ADP-glucose pyrophosphorylase small subunit
102605181	translation initiation factor IF-2, chloroplastic
102592900	photosystem I reaction center subunit XI, chloroplastic-like
102596543	uncharacterized LOC102596543
102595207	serine carboxypeptidase-like 20
102599151	nudix hydrolase 20, chloroplastic-like
102603504	epimerase family protein SDR39U1 homolog, chloroplastic
102583844	uncharacterized LOC102583844
102593344	photosynthetic NDH subunit of subcomplex B 2, chloroplastic
102594989	homogentisate solanesyltransferase, chloroplastic
107058894	LRR receptor-like serine/threonine-protein kinase GSO1
102578640	uncharacterized LOC102578640
102583395	gibberellin 20 oxidase 2-like
102584390	RHOMBOID-like protein 8
102578315	uncharacterized LOC102578315
102592002	protein DETOXIFICATION 16-like
102592329	uncharacterized LOC102592329
102597630	MLP-like protein 28
102581189	uncharacterized LOC102581189
102581856	protein NRT1/ PTR FAMILY 4.6-like
102585934	uncharacterized LOC102585934
102581969	peroxidase 19
102602494	caffeic acid 3-O-methyltransferase 2-like
102578424	pentatricopeptide repeat-containing protein At5g02830, chloroplastic
102590518	hydroquinone glucosyltransferase-like
102591785	J domain-containing protein required for chloroplast accumulation response 1
102577648	X intrinsic protein
102592118	S-adenosylmethionine carrier 1, chloroplastic/mitochondrial
102598162	oleosin 1-like
102594553	ACT domain-containing protein ACR4-like
102589118	probable LRR receptor-like serine/threonine-protein kinase MRH1
102590100	LRR receptor-like serine/threonine-protein kinase RCH1
107059095	uncharacterized LOC107059095
102593011	beta-glucosidase BoGH3B-like
102602601	probable peroxygenase 5
107059131	uncharacterized LOC107059131
102581972	probable 2-oxoglutarate-dependent dioxygenase AOP1
102587057	elongator complex protein 2-like
102590650	uncharacterized protein At4g15970-like
102591899	transketolase
107059191	S-norcoclaurine synthase 2-like
102603622	UPF0481 protein At3g47200-like
102606206	tyrosine aminotransferase-like
102583733	cytochrome P450 71A3-like
102591230	cytochrome P450 71A1-like
102596765	chlorophyll a-b binding protein 1B, chloroplastic-like
102597090	chlorophyll a-b binding protein 1C, chloroplastic-like
102601727	aspartic proteinase-like protein 1
107059387	tryptophan N-monooxygenase 2-like
107059390	uncharacterized LOC107059390
102600694	uncharacterized LOC102600694
102602832	photosystem I reaction center subunit XI, chloroplastic
102602426	GDSL esterase/lipase At1g33811
102586002	uncharacterized LOC102586002
102586341	uncharacterized LOC102586341
102580132	aspartic proteinase PCS1
102600870	replication protein A 14 kDa subunit B
102599253	1-aminocyclopropane-1-carboxylate synthase 4-like
102605660	protein YLS3
102580776	GDSL esterase/lipase At5g45670-like
102592955	protein IQ-DOMAIN 1
107058269	uncharacterized LOC107058269
107059184	chitin-binding lectin 1

## Sheet: M3
ENTREZID	GENENAME
102583995	uncharacterized LOC102583995
102591938	alkaline/neutral invertase A, mitochondrial
102597124	uncharacterized LOC102597124
102605553	uncharacterized LOC102605553
102600723	BEACH domain-containing protein B
102598314	U-box domain-containing protein 16
102602976	uncharacterized LOC102602976
102589810	uncharacterized LOC102589810
102591383	protein phosphatase 2C and cyclic nucleotide-binding/kinase domain-containing protein
102589148	patatin-like protein 3
102593177	probable disease resistance protein At5g66900
102598084	pentatricopeptide repeat-containing protein At3g50420
102584205	histone acetyltransferase HAC1-like
102594925	probable sodium-coupled neutral amino acid transporter 6
102579347	putative methylesterase 11, chloroplastic
102593716	uncharacterized LOC102593716
102602763	pentatricopeptide repeat-containing protein At5g15300
102603102	pentatricopeptide repeat-containing protein At5g01110-like
102581338	probable calcium-binding protein CML45
102584441	uncharacterized LOC102584441
102587420	tubulin alpha chain-like
102590807	aldose 1-epimerase-like
102600189	uncharacterized LOC102600189
102600523	type IV inositol polyphosphate 5-phosphatase 7-like
102602535	paired amphipathic helix protein Sin3-like 2
102603101	probable galacturonosyltransferase-like 10
102598984	cysteine-rich receptor-like protein kinase 42
102577737	uncharacterized LOC102577737
102588940	RPM1-interacting protein 4
102590240	uncharacterized LOC102590240
102601867	putative calcium-binding protein CML19
102602205	uncharacterized protein At3g27210-like
102603889	fidgetin-like protein 1
102605798	ribonucleoside-diphosphate reductase small chain
102601082	putative serine/threonine-protein kinase-like protein CCR3
102601425	transcription factor FER-LIKE IRON DEFICIENCY-INDUCED TRANSCRIPTION FACTOR
102593614	protein ELC-like
102593394	putative disease resistance protein RGA3
107061313	putative disease resistance protein RGA4
102587200	probable glutathione S-transferase
102589929	uncharacterized LOC102589929
102590810	L-type lectin-domain containing receptor kinase S.4-like
102587756	protein NUCLEAR FUSION DEFECTIVE 4-like
102593181	pyruvate kinase 2, cytosolic
102594375	cytochrome P450 76A2-like
102595041	cytochrome P450 76A2-like
102601309	IQ domain-containing protein IQM3-like
102583454	protein YLS9-like
102587324	syntaxin-121-like
102593182	ubiquitin carboxyl-terminal hydrolase 12
102594491	tropinone reductase 1-like
102602983	probable FKBP-type peptidyl-prolyl cis-trans isomerase
102582680	splicing factor 3B subunit 1
102604332	DNA (cytosine-5)-methyltransferase 1B-like
102582790	AT-hook motif nuclear-localized protein 22-like
102597260	protein CCC1-like
102596042	uncharacterized LOC102596042
102599857	origin of replication complex subunit 5
102578364	ferric reduction oxidase 2-like
102579574	probable receptor-like protein kinase At5g24010
107061963	uncharacterized LOC107061963
102585323	pentatricopeptide repeat-containing protein At3g61520, mitochondrial-like
102587329	LEA2-2
102588292	reticulon-like protein B5
102601197	uncharacterized LOC102601197
102587207	O-acyltransferase WSD1-like
102583460	phosphatidylinositol 4-kinase gamma 4-like
102596484	homeobox-leucine zipper protein ATHB-12
102597588	probable protein phosphatase 2C 78
102598217	probable esterase KAI2
102598556	suppressor of RPS4-RLD 1
102603225	transcription factor MYB44-like
102603900	microtubule-associated protein RP/EB family member 1C
102605238	F-box protein At1g47056-like
102586332	caffeoyl-CoA O-methyltransferase-like
102589598	mitogen-activated protein kinase kinase kinase NPK1-like
102589935	mitogen-activated protein kinase kinase kinase NPK1-like
102600201	protein NETWORKED 1A-like
107063032	MLO-like protein 12
102605807	MACPF domain-containing protein At4g24290-like
102606145	calreticulin-3-like
102581350	uncharacterized LOC102581350
102592059	importin-5-like
102593623	beta-amyrin 28-oxidase-like
102605809	pentatricopeptide repeat-containing protein At2g35030, mitochondrial-like
102578701	putative disease resistance protein RGA1
102583135	putative oxidoreductase YetM
107063326	uncharacterized LOC107063326
102583901	putative cyclic nucleotide-gated ion channel 15
107063450	uncharacterized LOC107063450
102583573	protein SAWADEE HOMEODOMAIN HOMOLOG 2-like
102598224	abscisic-aldehyde oxidase-like
102602992	phragmoplast orienting kinesin 2
102580672	serine/threonine-protein phosphatase BSL3-like
102582239	apoptosis-inducing factor homolog B
102595812	apoptosis-inducing factor homolog B-like
102591842	uncharacterized LOC102591842
102604240	uncharacterized LOC102604240
102594823	SEC12-like protein 1
102596492	uncharacterized LOC102596492
102587766	uncharacterized LOC102587766
102588089	uncharacterized LOC102588089
102588412	uncharacterized LOC102588412
102592178	disease resistance RPP13-like protein 4
102594385	pentatricopeptide repeat-containing protein At5g44230
102590362	calcium-dependent protein kinase 28-like
102591063	uncharacterized LOC102591063
102602891	aspartic proteinase-like protein 1
102606361	peptide methionine sulfoxide reductase MsrB
102578707	DNA-directed RNA polymerase II subunit 1
102578709	ammonium transporter 1 member 1
102593734	retinoblastoma-related protein 1
102590050	F-box/LRR-repeat protein 14
102604468	putative receptor protein kinase ZmPK1
102597481	L-type lectin-domain containing receptor kinase IV.1-like
102600423	scarecrow-like protein 9
102602779	protein kinase APK1B, chloroplastic-like
102605350	probable protein phosphatase 2C 23
102580129	RING-H2 finger protein ATL33
102586434	B3 domain-containing protein At2g36080-like
102581358	zinc finger A20 and AN1 domain-containing stress-associated protein 4-like
102582245	uncharacterized LOC102582245
102585671	protein CIA1-like
102586212	monodehydroascorbate reductase
102586877	uncharacterized LOC102586877
102577667	uncharacterized LOC102577667
102603118	DNA mismatch repair protein MSH7
102605913	putative E3 ubiquitin-protein ligase LIN
102599985	uncharacterized LOC102599985
102603794	phosphoglucan phosphatase LSF1, chloroplastic
102585106	uncharacterized protein At1g04910-like
102585434	protein BONZAI 3
102593633	pentatricopeptide repeat-containing protein At1g80880, mitochondrial
102588748	mitogen-activated protein kinase kinase kinase NPK1-like
102595716	probable E3 ubiquitin-protein ligase RNF217
102596056	4-coumarate--CoA ligase 2
102594624	uncharacterized LOC102594624
102599872	staphylococcal nuclease domain-containing protein 1
102603571	calcium-binding mitochondrial carrier protein SCaMC-1-like
102578712	ethylene-responsive transcription factor ERF114
102586108	NF-X1-type zinc finger protein NFXL1
102587342	nudix hydrolase 18, mitochondrial-like
102592520	uncharacterized LOC102592520
102598679	pentatricopeptide repeat-containing protein At3g18020
102599328	calcium-binding allergen Ole e 8
102604132	ATP-dependent RNA helicase DHX36
102583148	L-Ala-D/L-amino acid epimerase
102583479	kinesin-like protein NACK1
102599552	uncharacterized LOC102599552
102588420	cysteine-rich receptor-like protein kinase 10
107059577	uncharacterized LOC107059577
102584892	plastidic ATP/ADP-transporter
102585209	caffeoylshikimate esterase
102605024	remorin-like
102587344	transcription factor bHLH35-like
102589169	pentatricopeptide repeat-containing protein At3g04130, mitochondrial
102590267	lon protease homolog 1, mitochondrial-like
102592743	protein fluG-like
102584690	uncharacterized LOC102584690
102596499	putative F-box protein At3g10430
107059668	flocculation protein FLO11-like
102598115	cyclin-L1-1-like
102595721	isoflavone reductase-like protein
102602668	transmembrane protein 136
102599988	uncharacterized LOC102599988
102580468	calcium-dependent protein kinase 29
102595285	putative F-box protein At1g65770
102600547	probable serine/threonine-protein kinase NAK
102579820	serine/threonine-protein kinase CDL1-like
102586886	uncharacterized transporter YBR287W-like
102588754	pentatricopeptide repeat-containing protein At1g25360
102591626	uncharacterized LOC102591626
102598686	ribonuclease 3-like protein 3
102596501	uncharacterized LOC102596501
102580142	serine/threonine-protein kinase At5g01020-like
102581367	cation/calcium exchanger 4-like
102595828	TMV resistance protein N-like
107059749	TMV resistance protein N-like
102591512	pathogenesis-related protein STH-2-like
107059750	probable disease resistance RPP8-like protein 2
102599117	probably inactive leucine-rich repeat receptor-like protein kinase At5g48380
102587781	rop guanine nucleotide exchange factor 14
102604579	disease resistance RPP8-like protein 3
102605257	uncharacterized LOC102605257
102585447	uncharacterized protein At1g76070-like
102578173	FAD-dependent urate hydroxylase-like
102593423	probable LRR receptor-like serine/threonine-protein kinase At2g16250
102600645	mitogen-activated protein kinase kinase kinase YODA-like
102578722	uncharacterized LOC102578722
102590483	inactive beta-amylase 9
102606266	protein SRC2-like
102598343	UDP-glucuronic acid decarboxylase 4-like
102589503	protein GAMETE EXPRESSED 2
102591415	RING-H2 finger protein ATL2-like
102579501	receptor-like protein kinase
102582476	tyrosine-sulfated glycopeptide receptor 1
102585895	uncharacterized LOC102585895
102595956	probable GTP diphosphokinase RSH2, chloroplastic
102597167	cytochrome P450 71A1-like
102602451	3-oxoacyl-[acyl-carrier-protein] synthase II, chloroplastic-like
107059788	pollen-specific leucine-rich repeat extensin-like protein 1
102579707	protein phosphatase 2C 16-like
102595179	inorganic pyrophosphatase 1-like
102599337	uncharacterized LOC102599337
102586355	uncharacterized LOC102586355
102591974	protein NRT1/ PTR FAMILY 1.2-like
102599338	auxin-responsive protein IAA17-like
102600650	F-box/kelch-repeat protein At1g80440-like
102600996	F-box/kelch-repeat protein At1g80440-like
102587877	regulator of telomere elongation helicase 1
102591417	exocyst complex component EXO70B1-like
102591745	LRR receptor-like serine/threonine-protein kinase RPK2
102582155	protein TIFY 9
102587234	peroxidase 51-like
102588651	glucan endo-1,3-beta-glucosidase 1-like
102588979	formin-like protein 6
102596847	ethylene-responsive transcription factor 8-like
102599238	(E,E)-geranyllinalool synthase
102606384	putative SWI/SNF-related matrix-associated actin-dependent regulator of chromatin subfamily A member 3-like 1
102591419	vacuolar protein sorting-associated protein 28 homolog 2-like
102577467	HMG-CoA reductase
102602905	amino acid transporter ANTL1
102578946	probable caffeoyl-CoA O-methyltransferase At4g26220
102585562	oligopeptide transporter 7-like
102577666	protein kinase CPK1
102590069	protein WEAK CHLOROPLAST MOVEMENT UNDER BLUE LIGHT 1-like
102599123	MLO-like protein 6
102588857	heparan-alpha-glucosaminide N-acetyltransferase
102577741	transaldolase-like protein
107059912	uncharacterized LOC107059912
102585124	chaperone protein ClpB-like
102586120	probable alpha,alpha-trehalose-phosphate synthase [UDP-forming] 11
107059919	probably inactive leucine-rich repeat receptor-like protein kinase At5g48380
102589183	tetraspanin-8-like
102595622	cytochrome P450 CYP72A219-like
102578504	pentatricopeptide repeat-containing protein At4g30700
102586896	uncharacterized LOC102586896
102590283	BTB/POZ domain-containing protein At2g24240-like
107059938	uncharacterized LOC107059938
102592871	transcription factor bHLH66
102588540	G-type lectin S-receptor-like serine/threonine-protein kinase At1g67520
102598125	receptor-like serine/threonine-protein kinase SD1-6
102581709	soluble inorganic pyrophosphatase-like
102606167	beta-1,6-galactosyltransferase GALT31A
102585018	alcohol dehydrogenase-like 4
102591423	uncharacterized LOC102591423
102595963	WD repeat-containing protein 44
102598457	luminal-binding protein
102581380	probable inactive receptor kinase At1g48480
102577748	UDP-glucose 4-epimerase
102588862	long chain acyl-CoA synthetase 4-like
102593434	probable WRKY transcription factor 53
102595735	uncharacterized protein At5g05190-like
102598026	serine/threonine-protein kinase PLK4-like
102579718	protein LURP-one-related 17
102585225	protein SPIRAL1-like 5
102594299	BTB/POZ domain-containing protein At5g41330
102594961	mitogen-activated protein kinase kinase kinase YODA
102600226	uncharacterized LOC102600226
102605156	uncharacterized LOC102605156
102593766	protein PHOTOPERIOD-INDEPENDENT EARLY FLOWERING 1
102602124	uncharacterized LOC102602124
102580705	uncharacterized LOC102580705
102581382	zinc finger protein 6-like
102583596	uncharacterized LOC102583596
102581278	probable serine/threonine-protein kinase At1g18390
102595186	DNA replication complex GINS protein PSF3-like
102598596	protein DETOXIFICATION 14-like
102599568	probable LRR receptor-like serine/threonine-protein kinase At1g34110
102601117	ALG-2 interacting protein X
102603019	probable ribose-5-phosphate isomerase 1
102578951	uncharacterized protein At1g66480-like
102579280	uncharacterized protein At1g66480-like
102579607	uncharacterized protein At1g66480-like
107060010	disease resistance protein RPP13-like
107060024	uncharacterized LOC107060024
102597508	pentatricopeptide repeat-containing protein At2g02750
102598131	protein NRT1/ PTR FAMILY 4.6-like
102601458	probable LRR receptor-like serine/threonine-protein kinase At1g06840
107060053	uncharacterized LOC107060053
102605718	histone deacetylase 6
102606052	protein ODORANT1-like
107060064	uncharacterized LOC107060064
102578856	E3 ubiquitin-protein ligase ATL6-like
102580041	L-type lectin-domain containing receptor kinase S.1
102587466	manganese-dependent ADP-ribose/CDP-alcohol diphosphatase-like
102589304	cytochrome P450 71A6-like
102591313	cytochrome P450 71A4-like
102606054	uncharacterized LOC102606054
102582044	plasma membrane ATPase 4-like
102602128	pentatricopeptide repeat-containing protein At5g56310-like
102595416	uncharacterized LOC102595416
102583934	serine/threonine-protein phosphatase PP1
102584909	bidirectional sugar transporter SWEET16-like
102585912	bifunctional epoxide hydrolase 2-like
102588660	F-box protein PP2-B15-like
102589975	ABC transporter I family member 20
102597064	pentatricopeptide repeat-containing protein At1g20230-like
102599460	uncharacterized LOC102599460
102588548	L-aspartate oxidase, chloroplastic
102594423	armadillo repeat-containing protein 4
102584051	acetylajmalan esterase-like
102585236	plant intracellular Ras-group-related LRR protein 6-like
102579077	E2F transcription factor-like E2FE
102585463	calmodulin-binding protein 60 A-like
102586458	LIM domain-containing protein WLIM1-like
102592315	UDP-glycosyltransferase 90A1-like
102596863	uncharacterized LOC102596863
102597186	probable inactive poly [ADP-ribose] polymerase SRO5
102604704	protein ASC1
102578405	uncharacterized LOC102578405
102580268	uncharacterized protein At1g04910-like
102589523	COBRA-like protein 4
102589423	basic 7S globulin-like
102589752	replication protein A 70 kDa DNA-binding subunit B
102590396	exocyst complex component EXO70B1-like
102602693	uncharacterized LOC102602693
102598259	EIN3-binding F-box protein 1-like
107060163	receptor-like protein 12
102589525	receptor-like protein 12
102590850	polygalacturonase QRT2-like
102582049	uncharacterized LOC102582049
102601244	myosin-1
102581391	dynamin-related protein 1E-like
102586796	nucleotide pyrophosphatase/phosphodiesterase-like
102599138	methyltransferase-like protein 13
102605613	serine carboxypeptidase-like 40
102601698	subtilisin-like protease SBT1.7
102583708	protein OBERON 4
102591434	uncharacterized LOC102591434
102597395	zinc finger A20 and AN1 domain-containing stress-associated protein 5
102588877	DNA repair protein RAD51 homolog 3
102593878	uncharacterized LOC102593878
102603937	cyclic nucleotide-gated ion channel 1-like
102606404	probable WRKY transcription factor 41
102580604	acidic endochitinase
102580952	NADP-dependent malic enzyme
107060270	uncharacterized LOC107060270
102588557	pentatricopeptide repeat-containing protein At5g42450, mitochondrial
102583712	pentatricopeptide repeat-containing protein At2g37310
102578410	uncharacterized LOC102578410
102585580	double-stranded RNA-binding protein 2-like
102586253	uncharacterized LOC102586253
102591435	probable nucleolar protein 5-2
102598366	ALA-interacting subunit 1-like
102606065	phosphoglycerate kinase, cytosolic-like
102593233	E3 ubiquitin-protein ligase UPL1-like
102582955	fasciclin-like arabinogalactan protein 1
102595199	serine acetyltransferase 1, chloroplastic
102590403	ABC transporter C family member 3
102605619	rab3 GTPase-activating protein catalytic subunit
102578629	uncharacterized LOC102578629
102577828	uncharacterized LOC102577828
102593119	probable protein phosphatase 2C 63
102595982	probable indole-3-acetic acid-amido synthetase GH3.1
102580844	extensin
102582182	scopoletin glucosyltransferase-like
102585474	probable E3 ubiquitin ligase SUD1
102604834	vitellogenin-A2-like
107060385	glutamic acid-rich protein-like
102597075	extra-large guanine nucleotide-binding protein 1-like
102578632	uncharacterized LOC102578632
102602149	methylecgonone reductase-like
102577543	inositol polyphosphate multikinase
107060416	uncharacterized LOC107060416
102590754	uncharacterized LOC102590754
107060426	uncharacterized LOC107060426
102602591	uncharacterized LOC102602591
102581732	uncharacterized LOC102581732
102582379	uncharacterized LOC102582379
107060469	monothiol glutaredoxin-S1-like
102585367	ribonucleoside-diphosphate reductase large subunit-like
102577702	14-3-3 protein-like protein
102584499	tropinone reductase-like 3
102584830	uncharacterized LOC102584830
102586810	LRR receptor-like serine/threonine-protein kinase EFR
102580061	elongation of fatty acids protein 3-like
102587154	protein furry homolog-like
102587486	uncharacterized LOC102587486
102601478	protein DETOXIFICATION 14-like
102600472	protein DETOXIFICATION 9-like
102603158	probable LRR receptor-like serine/threonine-protein kinase At3g47570
102586813	VQ motif-containing protein 4-like
102589988	L-type lectin-domain containing receptor kinase VII.1
102591333	probable ubiquitin-conjugating enzyme E2 24
102600678	putative serine/threonine-protein kinase
102601713	uncharacterized LOC102601713
102579958	uncharacterized protein At4g04980-like
102577709	endonuclease
102584929	transmembrane protein 184C
102591443	calmodulin-binding protein 60 B-like
102591780	anaphase-promoting complex subunit 4
102601592	equilibrative nucleotide transporter 3-like
102577694	Suberization-associated anionic peroxidase
102606300	G-type lectin S-receptor-like serine/threonine-protein kinase At1g11300
102586591	uncharacterized LOC102586591
102589990	dolichol kinase EVAN
102590308	ABC transporter F family member 1-like
102582627	uncharacterized LOC102582627
102598487	uncharacterized protein At4g22758-like
102599370	arogenate dehydratase/prephenate dehydratase 6, chloroplastic-like
107060621	uncharacterized LOC107060621
102585591	protein fluG-like
102598823	calmodulin-like protein 3
102605066	NAC domain-containing protein 91
102599908	aluminum-activated malate transporter 4-like
102581302	UDP-glycosyltransferase 73C3-like
102602937	protein DEK-like
102587700	probable protein S-acyltransferase 7
102591548	uncharacterized LOC102591548
102581636	uncharacterized LOC102581636
102583521	leucine-rich repeat receptor-like serine/threonine/tyrosine-protein kinase SOBIR1
102585593	uncharacterized LOC102585593
102581410	CDPK-related kinase 3-like
102585479	uncharacterized LOC102585479
102585815	uncharacterized LOC102585815
102589991	protein TRANSPARENT TESTA GLABRA 1-like
102593794	uncharacterized LOC102593794
102583396	probable calcium-binding protein CML18
102593569	protein TRANSPARENT TESTA GLABRA 1-like
102577559	feruloyl transferase
102583726	protein spotted leaf 11
107060694	sigma factor binding protein 2, chloroplastic-like
102595652	calcium and calcium/calmodulin-dependent serine/threonine-protein kinase-like
102600478	phospholipid-transporting ATPase 1
102604179	myosin-binding protein 1-like
102589220	Fanconi anemia group D2 protein homolog
102581743	wound-induced protein WIN2-like
102582068	wound-induced protein WIN1-like
102583398	mediator of RNA polymerase II transcription subunit 14
102581191	carboxylesterase 1-like
102583960	CCR4-NOT transcription complex subunit 1
102593348	putative late blight resistance protein homolog R1B-14
102593010	putative late blight resistance protein homolog R1B-14
102595109	pentatricopeptide repeat-containing protein At2g44880
102604732	aspartic proteinase-like
107060789	uncharacterized LOC107060789
102590201	butyrate--CoA ligase AAE11, peroxisomal-like
107060790	protein YLS9-like
102603052	probable receptor-like protein kinase At5g39020
102605075	probable receptor-like protein kinase At5g39020
102593476	phytosulfokine receptor 2
102590770	mitogen-activated protein kinase 19-like
102599704	gibberellin 2-beta-dioxygenase 1-like
102600034	gibberellin 2-beta-dioxygenase 1-like
102586157	VQ motif-containing protein 10-like
102577783	9-cis-epoxy-carotenoid dioxygenase 1
102598948	uncharacterized LOC102598948
102599592	RING-H2 finger protein ATL70-like
102600579	syntaxin-121-like
102601599	F-box protein SKIP22-like
102581084	protein QUIRKY
102581750	protein YLS9-like
102588028	cysteine-rich receptor-like protein kinase 2
102592337	cysteine-rich receptor-like protein kinase 2
102602270	uncharacterized LOC102602270
102593677	putative phospholipid-transporting ATPase 9
102594002	proline-rich receptor-like protein kinase PERK9
102601725	S-adenosylmethionine decarboxylase proenzyme
102602055	choline/ethanolaminephosphotransferase 1
102606208	putative pentatricopeptide repeat-containing protein At1g68930
102579860	enoyl-CoA delta isomerase 1, peroxisomal-like
102601046	uncharacterized LOC102601046
102603392	cytosolic sulfotransferase 12-like
102603727	cytosolic sulfotransferase 12-like
102604064	cytochrome P450 CYP749A22-like
102605079	uncharacterized LOC102605079
102589020	alpha-1,4-glucan-protein synthase [UDP-forming] 1-like
102594557	ninja-family protein AFP3
102596102	argininosuccinate synthase, chloroplastic
102578431	probable leucine-rich repeat receptor-like protein kinase At1g35710
102603056	probable WRKY transcription factor 57
102592686	E3 ubiquitin-protein ligase ATL41-like
102601824	F-box/LRR-repeat MAX2 homolog A-like
102604185	DNA repair protein XRCC3 homolog
107060876	probable transcription repressor OFP9
102582520	G-type lectin S-receptor-like serine/threonine-protein kinase SD2-5
102584078	G-type lectin S-receptor-like serine/threonine-protein kinase SD2-5
102587497	G-type lectin S-receptor-like serine/threonine-protein kinase SD2-5
102586051	G-type lectin S-receptor-like serine/threonine-protein kinase SD2-5
102587059	protein STRICTOSIDINE SYNTHASE-LIKE 10-like
102602059	probable WRKY transcription factor 71
102604739	uncharacterized LOC102604739
102600582	probable inactive purple acid phosphatase 29
102600152	probable inactive purple acid phosphatase 29
102587281	UDP-D-apiose/UDP-D-xylose synthase 2
102589340	GABA transporter 1-like
102585265	uncharacterized LOC102585265
102590525	probable protein phosphatase 2C 47
102580079	probable ATP-dependent DNA helicase CHR12
102583410	E3 ubiquitin-protein ligase RHF1A-like
102603731	protein NRT1/ PTR FAMILY 4.3
102604408	auxin response factor 1
102589449	MACPF domain-containing protein At4g24290
102594225	protein ROOT PRIMORDIUM DEFECTIVE 1
102577598	chalcone synthase 2
102580513	wall-associated receptor kinase 2-like
102603400	protein SPIRRIG
102603734	pentatricopeptide repeat-containing protein At3g63370, chloroplastic
102580753	phospholipase A1-Igamma2, chloroplastic-like
102593809	receptor-like protein 12
102604746	F-box/kelch-repeat protein At3g06240-like
107061032	uncharacterized LOC107061032
102577866	dihydrolipoamide dehydrogenase precursor
102604747	putative late blight resistance protein homolog R1B-23
102585268	histone H2B.3-like
102579222	E3 ubiquitin-protein ligase RMA1H1-like
102584176	putative glycerol-3-phosphate transporter 5
102584843	homeobox protein knotted-1-like LET12
102598511	uncharacterized LOC102598511
102600159	F-box/LRR-repeat protein At5g63520-like
102579109	putative disease resistance protein RGA3
102593810	ATP-dependent 6-phosphofructokinase 2
102589894	3-ketoacyl-CoA thiolase 2, peroxisomal-like
102600585	uncharacterized LOC102600585
107061167	putative rRNA methyltransferase
102591355	G-type lectin S-receptor-like serine/threonine-protein kinase At4g27290
102601500	uncharacterized LOC102601500
102580628	protein CHROMATIN REMODELING 25
102577899	3-hydroxy-3-methylglutaryl-coenzyme A reductase 2
107061229	uncharacterized LOC107061229
102602066	protein REVEILLE 1
102580083	calcium-dependent protein kinase 2-like
102588252	AAA-ATPase At2g46620-like
102589784	U-box domain-containing protein 43-like
102594892	luminal-binding protein 5
102603520	RING-H2 finger protein ATL22-like
102582087	probable receptor-like protein kinase At1g67000
107061242	uncharacterized LOC107061242
102583973	heat stress transcription factor A-6b-like
102584290	calmodulin-like protein 8
102594011	RING-H2 finger protein ATL16
102583535	endochitinase PR4-like
102605306	protein GPR107-like
102586391	exocyst complex component EXO70A1-like
102588802	zinc finger protein ZAT11-like
102594233	probable protein phosphatase 2C 4
102590659	zinc finger CCCH domain-containing protein 66
102591678	probable protein phosphatase 2C 25
102597748	laccase-3-like
102598734	mitoferrin-like
102599497	uncharacterized LOC102599497
102603182	methyltransferase-like protein 6
102606437	5' exonuclease Apollo
102579115	pentatricopeptide repeat-containing protein At3g24000, mitochondrial
102585949	U-box domain-containing protein 27
102586614	protein TONSOKU
102593811	uncharacterized LOC102593811
102594128	citrate-binding protein-like
102584088	serine/threonine-protein kinase STY17-like
102586167	ankyrin repeat-containing protein At5g02620-like
102600591	RING-H2 finger protein ATL78-like
102588804	pentatricopeptide repeat-containing protein At1g31430
102589131	leucine-rich repeat receptor-like tyrosine-protein kinase PXC3
102589456	dihydrolipoyllysine-residue acetyltransferase component 5 of pyruvate dehydrogenase complex, chloroplastic
102597427	G-type lectin S-receptor-like serine/threonine-protein kinase At1g34300
102583863	chaperone protein dnaJ 6-like
102585161	calcium-dependent protein kinase 32-like
102594573	heat stress transcription factor B-3-like
102582532	triacylglycerol lipase SDP1-like
102595230	probable calcium-binding protein CML36
102587175	zeatin O-glucosyltransferase-like
102584089	EGF domain-specific O-linked N-acetylglucosamine transferase-like
102589457	putative pentatricopeptide repeat-containing protein At5g40405
102603407	asparagine--tRNA ligase, cytoplasmic 1-like
102604077	thioredoxin-like 1-1, chloroplastic
102604630	protein SMG7-like
102585164	cysteine-rich repeat secretory protein 38-like
102583539	deoxycytidylate deaminase
102590433	uncharacterized LOC102590433
102591138	transcription factor GTE10-like
102580870	miraculin
102604201	ankyrin repeat-containing protein At3g12360-like
102604862	ankyrin repeat-containing protein At3g12360-like
102596236	NAC domain-containing protein 21/22-like
102590892	(-)-camphene/tricyclene synthase, chloroplastic-like
102597750	RING-H2 finger protein ATL54-like
102577600	erg-1
102604305	nitronate monooxygenase
102578227	metacaspase-3-like
102578792	uncharacterized LOC102578792
102579119	probable protein phosphatase 2C 10
102580087	calmodulin-binding transcription activator 2
102578449	protein DA1-related 1-like
102585502	peroxidase N1
102589350	BRASSINOSTEROID INSENSITIVE 1-associated receptor kinase 1-like
102603526	MORN repeat-containing protein 1-like
102597321	calcium-dependent protein kinase 11-like
102605536	NAC domain-containing protein 30
102598518	ABC transporter G family member 25
102582537	ethylene-responsive transcription factor 4-like
102583217	disease resistance protein At4g27190-like
102605312	thymidine kinase-like
102596910	protein PAT1 homolog 1
102591139	histone H1-like
102600052	putative pentatricopeptide repeat-containing protein At3g23330
102603292	vacuolar amino acid transporter 1-like
102605649	probable aquaporin NIP5-1-like
102579447	POC1 centriolar protein homolog A-like
102582648	B2 protein-like
102604975	probable WRKY transcription factor 53
102586959	probable WRKY transcription factor 53
102577619	1-aminocyclopropane-1-carboxylate synthase
102592589	uncharacterized LOC102592589
102590894	scarecrow-like protein 13
102578332	zinc finger protein ZAT10-like
102604757	uncharacterized LOC102604757
102605767	probable tyrosine-protein phosphatase At1g05000
102580765	putative receptor-like protein kinase At4g00960
102596783	glutamine synthetase
102597105	condensin complex subunit 3
102586619	polyubiquitin-like
102597562	ethylene-responsive transcription factor 3-like
102586064	putative serine/threonine-protein kinase
102579875	G-type lectin S-receptor-like serine/threonine-protein kinase B120
102594345	gibberellin 2-beta-dioxygenase 8-like
102593813	ninja-family protein AFP3-like
102580524	probable indole-3-pyruvate monooxygenase YUCCA5
102590668	auxin-induced protein 22D-like
102600273	EID1-like F-box protein 3
102600603	CSC1-like protein At4g02900
102591363	protein phosphatase 2C 29-like
102597649	transcription factor MYC2-like
102598296	ubiquitin carboxyl-terminal hydrolase 20-like
102599612	uncharacterized LOC102599612
102603188	uncharacterized LOC102603188
102579124	heat shock factor protein HSF8
102582093	probable calcium-binding protein CML18
102588915	cellulose synthase-like protein D3
102593153	extra-large guanine nucleotide-binding protein 3
102597323	myb family transcription factor APL
102597877	putative disease resistance protein RGA4
102599503	putative disease resistance protein RGA1
102590537	cationic amino acid transporter 1-like
102603079	probable carboxylesterase 15
102591245	protein argonaute 2-like
102601957	acetyl-CoA acetyltransferase, cytosolic 1
107061619	uncharacterized LOC107061619
102595669	probable mannitol dehydrogenase
102586963	uncharacterized LOC102586963
102587943	pentatricopeptide repeat-containing protein At4g02750-like
102600829	LETM1 and EF-hand domain-containing protein 1, mitochondrial
107061654	uncharacterized LOC107061654
102579878	homeobox-leucine zipper protein ROC5
102579651	dehydration-responsive element-binding protein 2A-like
107061667	peptide-N4-(N-acetyl-beta-glucosaminyl)asparagine amidase A-like
102592249	uncharacterized LOC102592249
102592818	heat stress transcription factor C-1
102601063	putative B3 domain-containing protein At4g03170
102605435	receptor-like protein kinase 5
102591923	IQ domain-containing protein IQM1
102600830	3-ketoacyl-CoA synthase 11-like
102580202	flotillin-like protein 4
102584422	serine/threonine-protein kinase At5g01020
102586510	sucrose synthase-like
102588492	respiratory burst oxidase homolog protein E-like
102582318	probable receptor-like protein kinase At1g67000
102593595	serine/threonine-protein kinase At5g01020
102594909	fatty-acid-binding protein 2
102595570	myosin-15
102592819	miraculin-like
102597758	miraculin-like
102582214	probable polyamine transporter At3g19553
102595782	probable LRR receptor-like serine/threonine-protein kinase At4g08850
102599944	putative mediator of RNA polymerase II transcription subunit 26
102601177	F-box protein At1g78100
102605540	probable helicase senataxin
102587513	protein PLANT CADMIUM RESISTANCE 2-like
102580641	DNA (cytosine-5)-methyltransferase 1
102583878	uncharacterized protein YqeH
102590221	callose synthase 9
102587306	uncharacterized LOC102587306
107061872	uncharacterized LOC107061872
102578902	S-adenosylmethionine synthase 2
102583644	ankyrin repeat domain-containing protein 1-like
102599401	putative disease resistance protein RGA3
102605994	protein NRT1/ PTR FAMILY 5.2-like
102579233	uncharacterized LOC102579233
102581990	uncharacterized LOC102581990
102587946	myb-related protein Myb4-like
102592933	ethylene-responsive transcription factor 1B-like
102590124	pentatricopeptide repeat-containing protein At5g27460
102596018	pentatricopeptide repeat-containing protein At3g03580
102591253	uncharacterized LOC102591253
102596346	BTB/POZ domain-containing protein At5g17580
102584861	probable purine permease 11
102594353	trihelix transcription factor ASIL2
102598532	DNA mismatch repair protein MSH2
102600059	protein MIZU-KUSSEI 1-like
102603306	uncharacterized LOC102603306
102579334	UDP-glucose 6-dehydrogenase 1-like
102600712	uncharacterized LOC102600712
102580205	SNAP25 homologous protein SNAP33-like
102582324	two-component response regulator-like APRR1
102582664	pentatricopeptide repeat-containing protein At5g61400-like
102591367	short-chain type dehydrogenase/reductase-like
102591690	short-chain type dehydrogenase/reductase-like
102593374	probable beta-1,3-galactosyltransferase 19
102579777	uncharacterized LOC102579777
102584425	probable isoaspartyl peptidase/L-asparaginase 2
102577491	WRKY transcription factor 2
102588709	uncharacterized LOC102588709
102589685	uncharacterized acetyltransferase At3g50280-like
102593499	uncharacterized LOC102593499
107061971	UDP-glycosyltransferase 79B6-like
102581113	uncharacterized LOC102581113
102582097	uncharacterized LOC102582097
102596019	serpin-Z2B-like
102583428	mitogen-activated protein kinase kinase kinase YODA-like
102584097	probable disease resistance protein At4g33300-like
102584758	serpin-ZX-like
102597662	protein NRT1/ PTR FAMILY 4.5-like
102602186	receptor-like protein kinase FERONIA
102602521	uncharacterized LOC102602521
102603537	sacsin
102578672	uncharacterized LOC102578672
102588603	G-type lectin S-receptor-like serine/threonine-protein kinase At1g11330
107062006	zeatin O-xylosyltransferase-like
102577823	purple acid phosphatase 1
102589249	polygalacturonase At1g48100
102601626	putative late blight resistance protein homolog R1B-17
102579235	protein VAC14 homolog
102600839	intracellular ribonuclease LX
102601182	beta-1,3-galactosyltransferase 15
102591369	myb-like protein Q
102582769	putative late blight resistance protein homolog R1C-3
102583647	calmodulin-binding receptor-like cytoplasmic kinase 2
102586183	G-type lectin S-receptor-like serine/threonine-protein kinase RLK1
102594030	G-type lectin S-receptor-like serine/threonine-protein kinase RLK1
102605211	ubiquitin carboxyl-terminal hydrolase 18-like
102605545	beta-1,3-galactosyltransferase 7-like
102584970	putative late blight resistance protein homolog R1A-10
102592256	receptor-like protein 12
102577501	non-specific lipid transfer protein a7
107062079	uncharacterized LOC107062079
102597761	long chain base biosynthesis protein 1-like
102577844	vacoular processing enzyme 2
102605997	ferrochelatase-2, chloroplastic-like
102587630	ABC transporter D family member 1
102589469	TPR repeat-containing thioredoxin TTL4-like
102590020	uncharacterized LOC102590020
102603199	calmodulin-binding transcription activator 5-like
107062124	uncharacterized LOC107062124
107057657	leukocyte receptor cluster member 1 homolog
107062132	uncharacterized LOC107062132
102602190	uncharacterized LOC102602190
107062135	flavonoid 3'-monooxygenase-like
102595462	flavonoid 3'-monooxygenase-like
102599948	uncharacterized LOC102599948
107062153	F-box protein At5g07610-like
102603643	ras-related protein RABH1e
102579780	exonuclease 1
102585402	ABC transporter B family member 9-like
102590336	two-component response regulator ORR10-like
102593379	probable WRKY transcription factor 71
102581778	putative protein phosphatase 2C 53
102585071	uncharacterized acetyltransferase At3g50280-like
102596252	protein phosphatase 2C 37-like
102597116	AT-hook motif nuclear-localized protein 15
102597443	L-type lectin-domain containing receptor kinase S.4-like
102598749	scarecrow-like protein 14
102599519	putative receptor-like protein kinase At1g72540
102583433	glutathione S-transferase-like
102586408	late embryogenesis abundant protein Lea5-like
102589472	cation/H(+) antiporter 15-like
102589803	diacylglycerol kinase 7-like
102590129	ABC transporter B family member 21-like
102590445	ABC transporter B family member 11-like
102593922	nodal modulator 3
102582219	mediator of RNA polymerase II transcription subunit 33A
102583767	putative late blight resistance protein homolog R1A-3
102586310	probable aminopyrimidine aminohydrolase, mitochondrial
102577587	xyloglucan galactosyltransferase KATAMARI1 homolog
102586734	probable alpha,alpha-trehalose-phosphate synthase [UDP-forming] 9
102588058	aldehyde dehydrogenase family 2 member B7, mitochondrial-like
102590339	uncharacterized LOC102590339
102596255	auxin-responsive protein IAA4
102601293	uncharacterized LOC102601293
102584199	rop guanine nucleotide exchange factor 12-like
102595135	phospholipase D alpha 1
102595919	uncharacterized LOC102595919
102598306	SNF1-related protein kinase regulatory subunit gamma-like PV42a
102603646	uncharacterized LOC102603646
102580885	probable WRKY transcription factor 40
102590131	pathogen-related protein-like
102597889	alcohol dehydrogenase 1
102586635	pentatricopeptide repeat-containing protein At2g29760, chloroplastic-like
107062295	uncharacterized LOC107062295
107062299	F-box protein At5g62510-like
102581455	pentatricopeptide repeat-containing protein At3g26540
102582104	pentatricopeptide repeat-containing protein At2g36730
102595256	protein kinase 2B, chloroplastic-like
102596797	proteasome-associated protein ECM29 homolog
107062317	uncharacterized LOC107062317
102591151	D-3-phosphoglycerate dehydrogenase 1, chloroplastic-like
102582774	uncharacterized LOC102582774
102583110	probable WRKY transcription factor 19
107062368	TMV resistance protein N-like
102584435	TMV resistance protein N-like
102591377	putative late blight resistance protein homolog R1B-12
102580778	probable VAMP-like protein At1g33475
102595029	elicitor-responsive protein 1-like
102595685	caffeoyl-CoA O-methyltransferase 5-like
102582430	uncharacterized LOC102582430
102595136	uncharacterized LOC102595136
102586412	protein DDB_G0276689
107062410	uncharacterized LOC107062410
102604991	G-type lectin S-receptor-like serine/threonine-protein kinase At4g27290
102579786	sodium-coupled neutral amino acid transporter 5-like
107062454	uncharacterized LOC107062454
102577733	9-cis-epoxy-carotenoid dioxygenase 2
102583888	acetylajmalan esterase-like
102588275	probable monogalactosyldiacylglycerol synthase, chloroplastic
102604323	uncharacterized LOC102604323
102581670	probable prolyl 4-hydroxylase 6
107062546	senescence-associated carboxylesterase 101-like
102591380	uncharacterized LOC102591380
102603426	uncharacterized LOC102603426
102584107	DEAD-box ATP-dependent RNA helicase ISE2, chloroplastic
102587636	phospholipid-transporting ATPase 3-like
102591705	uncharacterized LOC102591705
102598544	probable receptor-like serine/threonine-protein kinase At5g57670
102603768	uncharacterized LOC102603768
102586641	protein EARLY FLOWERING 3-like
107062604	uncharacterized LOC107062604
102589917	phospholipid-transporting ATPase 6
102595032	putative receptor-like protein kinase At1g72540
102601418	alanine aminotransferase 2-like
102605116	glutamate receptor 2.8-like
102604448	glutamate receptor 2.8-like
102606461	glutamate receptor 2.9-like
102580785	B-box zinc finger protein 32
102581787	uncharacterized LOC102581787
102592493	probable serine/threonine-protein kinase At1g54610
102594366	two pore calcium channel protein 1B
102599306	protein STABILIZED1
102588823	diacylglycerol kinase 5
107062627	copper transporter 1-like
102603986	protein-tyrosine-phosphatase MKP1-like
102580443	uncharacterized LOC102580443
102582331	beta-arabinofuranosyltransferase RAY1
102590916	uncharacterized LOC102590916
102595258	putative pentatricopeptide repeat-containing protein At5g09950
102581128	ATP-dependent 6-phosphofructokinase 6-like
102581790	uncharacterized membrane protein At3g27390
102591828	heat shock factor protein HSF30-like
102592156	regulatory protein NPR1
102594480	probable carboxylesterase 120
107062669	uncharacterized LOC107062669
102605118	uncharacterized LOC102605118
102582437	uncharacterized protein DDB_G0290685
102586524	uncharacterized LOC102586524
102595141	armadillo repeat-containing protein 3
102583561	probable serine/threonine-protein kinase At1g18390
102586743	probable receptor-like protein kinase At1g67000
102597894	VQ motif-containing protein 22-like
102600288	myosin heavy chain, skeletal muscle
102601303	cellulose synthase-like protein G1
102582117	transcription factor bHLH118-like
102591596	uncharacterized LOC102591596
102600521	chitin elicitor receptor kinase 1-like
102583010	ethylene-responsive transcription factor 3-like
102604111	uncharacterized LOC102604111
102580000	cysteine-rich and transmembrane domain-containing protein B-like
102583116	uncharacterized LOC102583116
102588070	MACPF domain-containing protein CAD1
102592614	BES1/BZR1 homolog protein 4
102577784	ACRE 276-like protein
107062756	uncharacterized LOC107062756
107062757	uncharacterized LOC107062757
102585186	probable LRR receptor-like serine/threonine-protein kinase At3g47570
102590239	cytochrome P450 714A1-like
102595692	metacaspase-1-like
102580545	probable serine/threonine-protein kinase DDB_G0282963
102577514	hemoglobin
102603890	hsp70-Hsp90 organizing protein 3-like
102585416	dehydration-responsive element-binding protein 1E-like
102595362	protein DETOXIFICATION 49-like
102596931	protein JASON
102587199	TMV resistance protein N-like
107062838	uncharacterized LOC107062838
102588729	protein STICHEL
102589379	pentatricopeptide repeat-containing protein At1g14470
102577620	germin-like protein
102602313	nectarin-1-like
102606241	pentatricopeptide repeat-containing protein At3g29230-like
102579572	probable purine permease 11
102589702	SNF2 domain-containing protein CLASSY 3-like
102590347	receptor-like protein 12
102593935	ubiquitin-conjugating enzyme E2 28-like
102595805	BTB/POZ domain-containing protein POB1-like
102597133	RING-H2 finger protein ATL67-like
102587426	E3 ubiquitin-protein ligase RING1
102595150	probable LRR receptor-like serine/threonine-protein kinase At3g47570
102579675	transmembrane 9 superfamily member 4-like
102590037	glycine-rich cell wall structural protein-like
102605459	auxin-induced protein PCNT115-like
102579027	geraniol 8-hydroxylase-like
102580116	MACPF domain-containing protein At4g24290-like
102600860	phospholipase D beta 1-like
102580896	RHOMBOID-like protein 2
102581574	uncharacterized LOC102581574
102585421	ethylene-responsive proteinase inhibitor 1
102584213	uncharacterized LOC102584213
102589596	FAD-dependent urate hydroxylase-like
107062923	receptor-like protein 12
102589932	FAD-dependent urate hydroxylase-like
102577540	jasmonic acid 2
102600731	midasin
102604232	probable WRKY transcription factor 51
102585990	peroxidase 12
102598095	G-type lectin S-receptor-like serine/threonine-protein kinase At4g03230
107062948	G-type lectin S-receptor-like serine/threonine-protein kinase At4g03230
102588182	pentatricopeptide repeat-containing protein At3g24000, mitochondrial
102593067	uncharacterized LOC102593067
102593397	uncharacterized LOC102593397
102597028	uncharacterized LOC102597028
102597353	uncharacterized LOC102597353
102581474	uncharacterized LOC102581474
102597138	phospholipase A1-Ibeta2, chloroplastic-like
102599644	ethylene-responsive transcription factor 2-like
102599976	ethylene-responsive transcription factor 5-like
102595933	uncharacterized protein At5g23160
102602431	mediator of RNA polymerase II transcription subunit 15a
102592280	UDP-glucuronic acid decarboxylase 2
102595270	ABC transporter C family member 4
102595594	uncharacterized protein OsI_027940
102600300	uncharacterized LOC102600300
102579802	arogenate dehydrogenase 2, chloroplastic-like
102583348	uncharacterized LOC102583348
102591396	uncharacterized LOC102591396
102599101	ethylene-overproduction protein 1
102599745	importin subunit beta-1-like
102605004	lectin-domain containing receptor kinase VI.3-like
102581243	TMV resistance protein N-like
102596487	arginine decarboxylase
102598221	transcription factor RF2a
102589273	PI-PLC X-box domain-containing protein DDB_G0293730-like
102590251	glycine-rich protein 2-like
102591613	probable endo-1,4-beta-xylanase C
102598003	E3 ubiquitin-protein ligase UPL3
102585197	isoflavone 3'-hydroxylase-like
102598560	ankyrin repeat-containing protein At3g12360-like
107063107	pentatricopeptide repeat-containing protein At2g38420, mitochondrial
102586098	uncharacterized LOC102586098
102583248	COBRA-like protein 7
102586757	2-hydroxyisoflavanone dehydratase-like
107057656	2-hydroxyisoflavanone dehydratase-like
102589391	probable LRR receptor-like serine/threonine-protein kinase At1g67720
102594942	probable linoleate 9S-lipoxygenase 5
102600084	G-type lectin S-receptor-like serine/threonine-protein kinase RLK1
102596150	G-type lectin S-receptor-like serine/threonine-protein kinase RLK1
107063133	G-type lectin S-receptor-like serine/threonine-protein kinase RLK1
102587106	DNA (cytosine-5)-methyltransferase 1B-like
102603568	probable galacturonosyltransferase 12
102578827	uncharacterized LOC102578827
102581143	transcription factor bHLH123-like
102585998	uncharacterized LOC102585998
102587655	lysine-specific histone demethylase 1 homolog 2
102598672	calcineurin B-like protein 4
102601094	uncharacterized LOC102601094
102602102	cyclic nucleotide-gated ion channel 1-like
102603785	cytochrome P450 CYP72A219-like
102579161	classical arabinogalactan protein 9-like
102585002	uncharacterized LOC102585002
102585668	glucan 1,3-beta-glucosidase-like
102592966	salicylate carboxymethyltransferase-like
102588189	glutathione reductase, chloroplastic
102594619	ethylene-responsive transcription factor 1B-like
102599542	mitochondrial uncoupling protein 5-like
102606022	uncharacterized LOC102606022
102579163	auxin efflux carrier component 3-like
102580128	uncharacterized LOC102580128
102598329	receptor-like protein 12
102599981	IST1 homolog
102591505	beta-D-glucosyl crocetin beta-1,6-glucosyltransferase-like
102602552	beta-D-glucosyl crocetin beta-1,6-glucosyltransferase-like
102604467	cytochrome P450 77A1
102586665	SEC12-like protein 1
102590154	uncharacterized LOC102590154
102596051	G-type lectin S-receptor-like serine/threonine-protein kinase At2g19130
102587338	uncharacterized LOC102587338
107063255	G-type lectin S-receptor-like serine/threonine-protein kinase At4g03230
102600979	receptor-like serine/threonine-protein kinase SD1-7
102601995	calcium-binding protein PBP1-like
102605014	transcription factor bHLH69
102580021	neurofilament heavy polypeptide-like
102598999	CBL-interacting serine/threonine-protein kinase 14-like
102599325	putative disease resistance RPP13-like protein 3
102600980	arginine decarboxylase-like
102580022	putative disease resistance protein RGA4
102595713	auxin-responsive protein SAUR71-like
107063289	uncharacterized LOC107063289
102594391	serine/threonine-protein kinase STY8
102601440	uncharacterized N-acetyltransferase p20-like
102588093	probable WRKY transcription factor 26
102585105	NAC transcription factor 29
102585770	lysine histidine transporter-like 8
102599761	putative disease resistance RPP13-like protein 3
102600095	pentatricopeptide repeat-containing protein At4g14050, mitochondrial
102602447	pentatricopeptide repeat-containing protein At3g46870
102587982	putative disease resistance RPP13-like protein 3
102603795	putative disease resistance RPP13-like protein 3
107063332	small subunit processome component 20 homolog
102590262	TMV resistance protein N-like
102584225	TBC1 domain family member 13
102602554	transcription factor TGA2-like
102585436	serine/threonine-protein kinase CDL1
102596711	GDSL esterase/lipase At1g28580-like
102584226	putative calcium-binding protein CML19
102602896	cytochrome P450 72A15-like
102580239	mitochondrial carnitine/acylcarnitine carrier-like protein
102580914	protein HAIKU1-like
102589081	uncharacterized LOC102589081
107063375	putative late blight resistance protein homolog R1B-16
102604806	putative late blight resistance protein homolog R1B-12
102578491	uncharacterized LOC102578491
102578836	protein Brevis radix-like 1
102593201	G-type lectin S-receptor-like serine/threonine-protein kinase RLK1
102604134	CBL-interacting protein kinase 18-like
102605023	adenine/guanine permease AZG1
102580814	serine/threonine-protein kinase OXI1-like
102581489	cytochrome b561 and DOMON domain-containing protein At3g25290-like
102592070	ABC transporter B family member 20-like
102605701	ABC transporter B family member 6-like
102581259	uncharacterized LOC102581259
102577547	PEP carboxylase kinase
102594173	uncharacterized LOC102594173
102580349	uncharacterized LOC102580349
102597918	F-box only protein 13
102600097	EG45-like domain containing protein
107063455	uncharacterized LOC107063455
102605361	secoisolariciresinol dehydrogenase-like
102580350	probable carboxylesterase 120
102593086	probable serine/threonine-protein kinase At1g54610
102584138	putative F-box protein At1g50870
102605144	uncharacterized protein ycf45
102599115	putative disease resistance protein RGA4
102588426	cell number regulator 8
102600218	basic 7S globulin-like
102585676	E3 ubiquitin-protein ligase ATL6
102587548	kinesin-1-like protein PSS1
102603240	uncharacterized LOC102603240
102579054	uncharacterized protein At2g33490
102584895	uncharacterized LOC102584895
102585554	premnaspirodiene oxygenase-like
102590062	uncharacterized LOC102590062
102601446	glutamyl-tRNA reductase 1, chloroplastic-like
102604578	protein arginine N-methyltransferase 2
102604917	uncharacterized LOC102604917
102579822	isoflavone 2'-hydroxylase-like
102594289	RING-H2 finger protein ATL3-like
102589174	lysM domain receptor-like kinase 4
102589502	lysM domain receptor-like kinase 4
102593208	auxin-responsive protein IAA14-like
102604813	18 kDa seed maturation protein-like
102578384	non-structural maintenance of chromosomes element 4 homolog A-like
102590273	F-box protein At2g26850
102599659	eukaryotic translation initiation factor 5B
102577856	calcium-binding protein CAST-like
107057868	protein RETICULATA-RELATED 3, chloroplastic-like
102590722	probable LRR receptor-like serine/threonine-protein kinase At1g06840
102605363	receptor-like protein 12
102584694	probable LRR receptor-like serine/threonine-protein kinase MRH1
102603685	uncharacterized LOC102603685
102600993	phospholipase A1-II 1-like
102581827	LRR receptor-like serine/threonine-protein kinase GSO1
102590275	phospholipase A1-Ibeta2, chloroplastic-like
102593315	calcineurin B-like protein 1
107057907	uncharacterized LOC107057907
102602678	F-box protein SKIP19-like
102585344	putative late blight resistance protein homolog R1B-12
107057910	putative late blight resistance protein homolog R1A-10
102592078	homologous-pairing protein 2 homolog
102592415	uncharacterized LOC102592415
102593754	LRR receptor-like serine/threonine-protein kinase FLS2
102606271	probable membrane-associated kinase regulator 5
102602235	protein crooked neck
102585347	probable fructokinase-7
102579831	TMV resistance protein N-like
107057969	uncharacterized LOC107057969
102594409	monothiol glutaredoxin-S1-like
102603918	U-box domain-containing protein 28-like
102590618	E3 ubiquitin-protein ligase PUB23-like
107057995	transcription repressor OFP6
102598791	NAC domain-containing protein 90-like
102599446	formin-like protein 3
102586119	calcium-binding protein PBP1-like
102586681	calcium-binding protein PBP1-like
102587352	zinc finger protein CONSTANS-like
102596954	probable ubiquitin-conjugating enzyme E2 25
102604024	probable receptor-like protein kinase At5g20050
102582358	putative late blight resistance protein homolog R1A-3
107058005	uncharacterized LOC107058005
102596618	WRKY transcription factor 1-like
102578283	pentatricopeptide repeat-containing protein At3g09060
102587993	arogenate dehydrogenase 2, chloroplastic-like
102591979	phosphatidylinositol:ceramide inositolphosphotransferase 2-like
102599997	uncharacterized LOC102599997
102603015	cytokinin hydroxylase-like
102588654	deSI-like protein At4g17486
102591192	vacuolar-sorting receptor 6-like
102594745	ABC transporter G family member 31-like
102595408	pentatricopeptide repeat-containing protein At4g20090
102595183	putative late blight resistance protein homolog R1B-14
102583924	sphinganine C4-monooxygenase 1-like
102588539	uncharacterized LOC102588539
102590832	LRR receptor-like serine/threonine-protein kinase GSO1
102577901	sucrose transporter-like protein
102579389	protein EXORDIUM-like
102577618	Phospho-2-dehydro-3-deoxyheptonate aldolase 1, chloroplastic
102591088	uncharacterized LOC102591088
102606389	receptor-like protein kinase HERK 1
102583697	zinc finger protein ZAT11-like
102585019	zinc finger protein ZAT11-like
102593435	putative calcium-transporting ATPase 13, plasma membrane-type
107058125	VQ motif-containing protein 22-like
102592086	metalloendoproteinase 3-MMP-like
107058136	putative disease resistance protein RGA3
102596853	subtilisin-like protease SBT1.7
102584147	probable LRR receptor-like serine/threonine-protein kinase At1g12460
102602021	zinc finger A20 and AN1 domain-containing stress-associated protein 1
102599128	beta-caryophyllene synthase-like
102586237	phytosulfokines 3-like
102588436	putative glycosyltransferase 7
102590492	probable amino-acid acetyltransferase NAGS1, chloroplastic
102583174	uncharacterized LOC102583174
102584047	uncharacterized LOC102584047
102595838	radial spoke head 10 homolog B
102597288	mitochondrial phosphate carrier protein 3, mitochondrial-like
102582494	U-box domain-containing protein 4-like
107057763	putative late blight resistance protein homolog R1B-16
102593870	putative late blight resistance protein homolog R1A-3
102598463	probable ascorbate-specific transmembrane electron transporter 1
102596184	F-box protein PP2-A13-like
102597613	hydroxymethylglutaryl-CoA synthase-like
102605495	signal peptide peptidase-like 4
107058285	uncharacterized LOC107058285
102582171	mitogen-activated protein kinase kinase kinase A-like
102594644	metallothiol transferase FosB
102598465	uncharacterized LOC102598465
102600778	cucumber peeling cupredoxin-like
102580369	vestitone reductase-like
102583273	uncharacterized LOC102583273
102601465	CRC domain-containing protein TSO1-like
102602691	MACPF domain-containing protein NSL1
102579726	pentatricopeptide repeat-containing protein At5g46100
102583828	trans-resveratrol di-O-methyltransferase-like
102598033	probable serine/threonine-protein kinase Cx32, chloroplastic
102602353	probable glutathione S-transferase
102605840	uncharacterized LOC102605840
102581718	DNA polymerase epsilon subunit 2
102582945	sucrose synthase 5-like
102590394	uncharacterized LOC102590394
102580048	replication protein A 70 kDa DNA-binding subunit A
102581944	uncharacterized LOC102581944
102584151	probable indole-3-pyruvate monooxygenase YUCCA8
102584489	myosin-6
102585237	uncharacterized LOC102585237
102588120	pentatricopeptide repeat-containing protein At1g13040, mitochondrial
102589099	BRCA1-associated RING domain protein 1
107057753	probable LRR receptor-like serine/threonine-protein kinase At4g08850
102593981	protein NEN1
107058370	probable calcium-binding protein CML30
107058378	TMV resistance protein N-like
102590743	uncharacterized LOC102590743
107058375	LRR receptor-like serine/threonine-protein kinase FLS2
102580271	ATP-dependent DNA helicase 2 subunit KU70
102589200	pseudo histidine-containing phosphotransfer protein 2-like
102590500	lachrymatory-factor synthase-like
102590849	monoglyceride lipase
102578747	cytochrome P450 98A2-like
102579732	bZIP transcription factor 17
102599463	thioredoxin reductase NTRB-like
102605503	sugar transport protein 5
102581049	probable protein phosphatase 2C 10
102587037	TMV resistance protein N-like
102603262	copper-transporting ATPase RAN1
102579839	2-oxoglutarate-dependent dioxygenase DAO-like
102583510	UDP-glycosyltransferase 87A2-like
102593110	uncharacterized LOC102593110
102597396	ankyrin repeat-containing protein At3g12360-like
102602140	protein ASPARTIC PROTEASE IN GUARD CELL 1-like
102603704	tyramine N-feruloyltransferase 4/11-like
102578408	tyramine N-feruloyltransferase 4/11-like
102580376	histidine decarboxylase-like
102586797	probable LRR receptor-like serine/threonine-protein kinase At2g16250
102589861	putative aminoacrylate hydrolase RutD
102591766	glucose-1-phosphate adenylyltransferase large subunit 1-like
102599795	uncharacterized LOC102599795
102603938	DNA-directed RNA polymerase III subunit 1
102581954	histidine decarboxylase-like
102585918	F-box/LRR-repeat protein At3g03360-like
102593774	pyruvate, phosphate dikinase, chloroplastic
102604043	calcium-dependent protein kinase 4-like
102581293	cation/H(+) antiporter 3-like
102584258	uncharacterized LOC102584258
102587576	ethylene-responsive transcription factor 1-like
102602032	putative inactive methylesterase 20
102584494	probable glutathione S-transferase
102586921	uncharacterized LOC102586921
102600239	U-box domain-containing protein 44-like
102605284	U-box domain-containing protein 44-like
102580161	crocetin glucosyltransferase, chloroplastic-like
102585142	26S proteasome non-ATPase regulatory subunit 1 homolog A
102591652	probable E3 ubiquitin-protein ligase ARI2
102598041	probable NAD(P)H dehydrogenase (quinone) FQR1-like 2
102605846	germacrene C synthase-like
102590505	3-oxoacyl-[acyl-carrier-protein] synthase I, chloroplastic
102602590	mRNA cap guanine-N7 methyltransferase 1-like
102583383	glycerophosphodiester phosphodiesterase protein kinase domain-containing GDPDL2-like
102584378	NAD(H) kinase 1
102595855	uncharacterized LOC102595855
107058624	putative late blight resistance protein homolog R1B-16
107058625	putative late blight resistance protein homolog R1A-10
102586035	elicitor-responsive protein 1
102594433	CASP-like protein PIMP1
102591883	2-oxoglutarate dehydrogenase, mitochondrial-like
102603828	dof zinc finger protein DOF2.1-like
102583385	protein NRT1/ PTR FAMILY 2.7-like
102586802	uncharacterized LOC102586802
102587803	uncharacterized LOC102587803
107058651	uncharacterized LOC107058651
102594654	UTP--glucose-1-phosphate uridylyltransferase-like
102600675	(E,E)-alpha-farnesene synthase-like
102601024	uncharacterized LOC102601024
102603268	cysteine-rich receptor-like protein kinase 10
102582287	protein CUP-SHAPED COTYLEDON 3-like
102591216	protein TAPETUM DETERMINANT 1-like
102577688	double WRKY type transfactor
102605290	GTPase-activating protein GYP7-like
102578523	glucose-6-phosphate/phosphate translocator 1, chloroplastic
107058689	probable calcium-binding protein CML16
102585699	putative phospholipid-transporting ATPase 9
102598813	uncharacterized LOC102598813
102597729	3-oxoacyl-[acyl-carrier-protein] reductase FabG-like
102599044	cytochrome P450 CYP736A12-like
102601256	NAC domain-containing protein 7
102578416	probable LRR receptor-like serine/threonine-protein kinase At3g47570
102581731	xyloglucan endotransglucosylase/hydrolase protein 24-like
102582727	cytochrome P450 94A1-like
107058738	uncharacterized LOC107058738
102584603	4-coumarate--CoA ligase 2
102595315	putative late blight resistance protein homolog R1B-14
102587485	wall-associated receptor kinase 2-like
102588782	LOB domain-containing protein 24-like
102589111	putative serine/threonine-protein kinase
102586478	RNA polymerase II C-terminal domain phosphatase-like 2
102590642	uncharacterized LOC102590642
102580279	purine permease 3-like
102581299	putative receptor-like protein kinase At4g00960
102586371	protein SABRE-like
102584266	wall-associated receptor kinase-like 20
102588677	wall-associated receptor kinase-like 14
102589987	uncharacterized LOC102589987
102593465	protein DA1
102594984	probable galacturonosyltransferase-like 1
102595316	elongation of fatty acids protein 3-like
102595647	probable 1-acyl-sn-glycerol-3-phosphate acyltransferase 4
102599367	low affinity sulfate transporter 3-like
102580280	probable magnesium transporter NIPA8
102581855	histone H3.2
102585042	histone H3.2-like
102590192	F-box protein At5g07610-like
102598051	probable receptor-like protein kinase At1g67000
107058789	glycine-rich cell wall structural protein 1-like
102595205	dirigent protein 22-like
102580958	S-type anion channel SLAH2-like
107058824	disease resistance protein RGA2-like
107058830	disease resistance protein RGA2-like
102599047	probable polyribonucleotide nucleotidyltransferase 1, chloroplastic
102601029	receptor-like protein kinase HSL1
102579093	uncharacterized LOC102579093
102603713	uncharacterized LOC102603713
102578872	leucine-rich repeat receptor-like serine/threonine-protein kinase At1g17230
102579851	probable glutathione S-transferase
102586929	calcium uniporter protein 6, mitochondrial-like
102602492	receptor like protein kinase S.2
102581635	G-type lectin S-receptor-like serine/threonine-protein kinase CES101
102581965	potassium channel AKT1-like
102588786	ubiquinol oxidase 1, mitochondrial-like
102593005	disease resistance protein RGA2-like
102600349	probable protein S-acyltransferase 7
102579632	uncharacterized LOC102579632
102579308	U-box domain-containing protein 5-like
102582629	putative quinone-oxidoreductase homolog, chloroplastic
102588788	TMV resistance protein N-like
107058939	uncharacterized LOC107058939
102595651	probable disease resistance RPP8-like protein 2
102597307	uncharacterized LOC102597307
102603616	wall-associated receptor kinase 2-like
102604512	E3 ubiquitin-protein ligase UPL5-like
102580854	short-chain dehydrogenase reductase 3b-like
102586596	receptor-like protein kinase HAIKU2
102597538	proline transporter 2-like
107058945	uncharacterized LOC107058945
102582968	probable leucine-rich repeat receptor-like protein kinase At5g63930
102589011	receptor-like protein kinase HERK 1
102589331	receptor-like protein kinase HERK 1
102590998	basic endochitinase
102600145	8-hydroxygeraniol dehydrogenase-like
102599153	TMV resistance protein N-like
102580067	pathogenesis-related genes transcriptional activator PTI5
102598617	putative late blight resistance protein homolog R1B-16
102599589	transcription factor DIVARICATA-like
107058998	probable F-box protein At4g22060
102589657	DNA-3-methyladenine glycosylase
102593347	TMV resistance protein N-like
102600807	peptidyl-prolyl cis-trans isomerase-like
102589117	endochitinase-like
102589770	endochitinase
102596984	non-specific lipid-transfer protein 2-like
102597309	non-specific lipid-transfer protein 2-like
102581415	putative receptor protein kinase ZmPK1
102588023	protein NETWORKED 4B
107059048	non-specific lipid-transfer protein 13-like
102591120	trihelix transcription factor GT-3b-like
102591450	uncharacterized LOC102591450
102594874	probable calcium-binding protein CML15
102598721	UDP-glycosyltransferase 89B1-like
102587707	putative receptor-like protein kinase At3g47110
102594115	protein CMSS1-like
102599158	importin-5-like
102604292	probable S-adenosylmethionine-dependent methyltransferase At5g38100
102584836	uncharacterized LOC102584836
102594996	serine/threonine-protein kinase CDL1
102597085	probable glutathione S-transferase
102600033	probable glutathione S-transferase
102599054	probable glutathione S-transferase
102600687	probable glutathione S-transferase
102604294	probable receptor-like protein kinase At1g67000
102591452	calcium-dependent protein kinase 10-like
102591791	pentatricopeptide repeat-containing protein At1g74750-like
102602377	uncharacterized LOC102602377
102587593	probable LRR receptor-like serine/threonine-protein kinase At4g08850
102593014	molybdenum cofactor sulfurase
102593676	TMV resistance protein N-like
102581310	late blight resistance protein R1-A-like
102601389	putative late blight resistance protein homolog R1A-3
102602271	putative disease resistance RPP13-like protein 3
102579429	putative late blight resistance protein homolog R1A-3
102583200	formin-like protein 5
102592011	vetispiradiene synthase 3-like
102595879	TMV resistance protein N-like
107059312	uncharacterized LOC107059312
102584283	MLP-like protein 34
102592341	uncharacterized LOC102592341
102594880	GATA zinc finger domain-containing protein 14-like
102599060	E3 ubiquitin-protein ligase MARCH1-like
102593575	cellulose synthase-like protein E1
102596221	glutamate decarboxylase 3-like
102597418	probable receptor-like protein kinase At1g33260
107059410	beta-D-glucosyl crocetin beta-1,6-glucosyltransferase-like
102600041	glutamate decarboxylase 1
107059461	uncharacterized LOC107059461
102589696	gibberellin 2-beta-dioxygenase 2-like
102596810	protein LYK5-like
102582118	cyclic dof factor 2-like
102594149	probable pectate lyase P59
102578473	uncharacterized LOC102578473
102584444	lysine histidine transporter 1-like
102602536	triacylglycerol lipase 2-like
102578144	peroxidase 51
107060676	uncharacterized LOC107060676
102594377	uncharacterized LOC102594377
102584988	uncharacterized LOC102584988
102585649	uncharacterized LOC102585649
102595697	cytochrome P450 76A2-like
102584118	protein YLS9-like
102599418	adenylate isopentenyltransferase 5, chloroplastic
102580663	65-kDa microtubule-associated protein 3
102586326	BON1-associated protein 2
102577574	1-aminocyclopropane-1-carboxylate synthase 2
102584214	uncharacterized LOC102584214
102594274	caltractin
102593943	uncharacterized LOC102593943
102595809	cell division control protein 45 homolog
102589713	IQ domain-containing protein IQM2-like
102578589	kiwellin-like
102593071	ABC transporter G family member 28
102602776	F-box protein At5g49610-like
102577835	acidic endochitinase pcht28
102605013	probable acyl-activating enzyme 1, peroxisomal
102582578	pathogenesis-related protein STH-2-like
107059514	uncharacterized LOC107059514
102597040	uncharacterized LOC102597040
107059572	probable LRR receptor-like serine/threonine-protein kinase At3g47570
102579493	exonuclease 1
102600212	altered inheritance of mitochondria protein 3
102591857	oxidation resistance protein 1-like
102597495	peroxygenase-like
102597811	protein PHLOEM PROTEIN 2-LIKE A8-like
102603344	uncharacterized LOC102603344
107059763	uncharacterized LOC107059763
102582700	probable phospholipid-transporting ATPase 4
107059805	uncharacterized LOC107059805
102592302	tyrosine decarboxylase 1-like
102583921	suberization-associated anionic peroxidase 2-like
102603920	uncharacterized LOC102603920
102583264	AAA-ATPase At3g50940-like
102577714	lipoxygenase
102605937	uncharacterized LOC102605937
107059933	probably inactive leucine-rich repeat receptor-like protein kinase At5g48380
102579277	probably inactive leucine-rich repeat receptor-like protein kinase At5g48380
102597817	pentatricopeptide repeat-containing protein At1g09410-like
102599450	chitotriosidase-1-like
107059944	chitotriosidase-1-like
107059974	uncharacterized LOC107059974
102588761	transcription factor MYC2-like
102592307	uncharacterized LOC102592307
102588204	putative RING-H2 finger protein ATL21A
102583171	uncharacterized LOC102583171
102603251	AT-hook motif nuclear-localized protein 5
102599348	protein phosphatase 2C 37-like
102589306	deoxyuridine 5'-triphosphate nucleotidohydrolase
102597828	uncharacterized LOC102597828
102582716	uncharacterized LOC102582716
102584372	COBRA-like protein 4
102581290	LRR receptor-like serine/threonine-protein kinase FLS2
102592555	exocyst complex component EXO70A1-like
102592891	exocyst complex component EXO70A1-like
102581054	exocyst complex component EXO70B1-like
102582618	phenylalanine ammonia-lyase-like
102598039	polyvinylalcohol dehydrogenase-like
102588336	myb-related protein Myb4-like
102599365	extensin-3-like
102582507	scopoletin glucosyltransferase-like
102582853	scopoletin glucosyltransferase-like
102602035	uncharacterized protein At4g06744-like
102583841	scopoletin glucosyltransferase-like
102583517	scopoletin glucosyltransferase
107060375	uncharacterized LOC107060375
107060376	uncharacterized LOC107060376
102582058	uncharacterized LOC102582058
102586479	uncharacterized LOC102586479
102582292	uncharacterized LOC102582292
102595755	agmatine coumaroyltransferase-2-like
102604176	zinc finger protein WIP3
102601143	probable aquaporin TIP3-2
102602153	60S acidic ribosomal protein P1
102581074	pathogenesis-related protein P2-like
102587588	uncharacterized LOC102587588
102597413	cysteine-rich receptor-like protein kinase 10
107060780	probable F-box protein At4g22030
107060781	probable F-box protein At4g22030
102605073	probable WRKY transcription factor 31
102602720	ABC transporter G family member 10
102591555	uncharacterized LOC102591555
107060858	uncharacterized LOC107060858
102591794	uncharacterized LOC102591794
102578430	uncharacterized LOC102578430
102581421	uncharacterized LOC102581421
102604406	uncharacterized LOC102604406
102599388	uncharacterized LOC102599388
102579106	uncharacterized protein DDB_G0271670-like
102595227	late embryogenesis abundant protein D-29
102593254	uncharacterized LOC102593254
102606315	E3 ubiquitin-protein ligase RMA1H1-like
102601498	heat stress transcription factor B-3
107061176	uncharacterized LOC107061176
102605761	WRKY transcription factor 6-like
102581433	probable receptor-like protein kinase At1g11050
107061301	F-box/kelch-repeat protein At3g23880-like
102602392	condensin complex subunit 1
102601167	vignain-like
102599070	serine protease inhibitor 5-like
102597429	calmodulin-5/6/7/8-like
102578657	uncharacterized LOC102578657
102586615	cysteine-rich repeat secretory protein 38-like
102578794	AAA-ATPase At3g28580-like
102580299	aminotransferase ALD1
102583094	probable WRKY transcription factor 75-like
102593691	probable methyltransferase At1g27930
102583313	uncharacterized LOC102583313
107061575	uncharacterized LOC107061575
102594346	non-specific lipid-transfer protein-like protein At2g13820
102594245	reticuline oxidase-like protein
102584963	putative WEB family protein At1g65010, chloroplastic
107061649	uncharacterized LOC107061649
102584299	U-box domain-containing protein 12-like
102590897	uncharacterized LOC102590897
102604313	protein SAR DEFICIENT 1-like
102582658	probable receptor-like protein kinase At1g67000
102604640	uncharacterized LOC102604640
102592480	kunitz-type trypsin inhibitor alpha chain-like
107061745	uncharacterized mitochondrial protein AtMg00810-like
102580640	heavy metal-associated isoprenylated plant protein 26-like
102590223	F-box/kelch-repeat protein At3g23880-like
102595346	aspartic proteinase nepenthesin-2-like
102585511	probable protein kinase At2g41970
102593271	ethylene-responsive transcription factor ERF096-like
102584532	1-aminocyclopropane-1-carboxylate oxidase homolog 1-like
102601961	ankyrin repeat-containing protein At2g01680-like
107061964	uncharacterized LOC107061964
102601181	uncharacterized LOC102601181
102604093	U-box domain-containing protein 21-like
107062149	brassinosteroid LRR receptor kinase-like
102598539	GDSL esterase/lipase At1g29670-like
107062156	uncharacterized LOC107062156
102596253	uncharacterized LOC102596253
102602864	uncharacterized LOC102602864
102586735	putative calcium-binding protein CML19
102599623	uncharacterized LOC102599623
102598411	uncharacterized LOC102598411
107062313	protein NLP7-like
102587411	MLO-like protein 6
102590798	probably inactive leucine-rich repeat receptor-like protein kinase At5g48380
102585078	uncharacterized LOC102585078
102606125	CSC1-like protein RXW8
102577760	NtPRp27-like protein
102597769	UDP-glycosyltransferase 74G1-like
102591379	tyramine N-feruloyltransferase 10/30-like
102592044	histidine decarboxylase-like
107062536	probable acetyltransferase NATA1-like
102585975	senescence-associated carboxylesterase 101-like
107062558	LOB domain-containing protein 25-like
102596135	uncharacterized LOC102596135
102589919	protein ODORANT1-like
102592495	IQ domain-containing protein IQM4-like
107062731	uncharacterized LOC107062731
102597896	uncharacterized LOC102597896
102605226	glucan endo-1,3-beta-glucosidase, basic isoform 1-like
102605560	glucan endo-1,3-beta-glucosidase, basic isoform 1
102579793	cucumber peeling cupredoxin-like
102604226	protein YLS3-like
102586991	uncharacterized LOC102586991
102595699	subtilisin-like protease SBT1.7
102589706	subtilisin-like protease SBT1.2
102591713	expansin-A7
102605678	protein DETOXIFICATION 49-like
102585760	osmotin-like protein OSML81
102585092	osmotin-like protein OSML81
102584780	osmotin-like protein OSML13
102586424	osmotin-like protein OSML15
102593937	proton pump-interactor 1-like
102591277	uncharacterized LOC102591277
102583127	endochitinase EP3
102578150	uncharacterized LOC102578150
102580796	uncharacterized LOC102580796
102594272	uncharacterized LOC102594272
102588952	PI-PLC X-box domain-containing protein DDB_G0293730-like
102603333	cytochrome P450 71D11-like
102586339	S-type anion channel SLAH2-like
102604905	E3 ubiquitin-protein ligase ATL6-like
102578161	classical arabinogalactan protein 9-like
102584338	pleiotropic drug resistance protein 1-like
102598894	probable rhamnogalacturonate lyase B
102585670	uncharacterized LOC102585670
102600748	non-specific lipid-transfer protein-like protein At2g13820
102601771	uncharacterized N-acetyltransferase p20-like
102583802	primary amine oxidase-like
102592635	probable BOI-related E3 ubiquitin-protein ligase 2
102594622	abscisic acid receptor PYL2-like
102601215	neoxanthin synthase, chloroplastic
102596712	nodulin-26-like
107063359	zinc finger BED domain-containing protein RICESLEEPER 2-like
107063510	putative F-box protein At3g25750
102588528	probable receptor-like protein kinase At4g39110
107057822	uncharacterized LOC107057822
102605148	protein LE25-like
102586889	cell division control protein 2 homolog C
102587550	uncharacterized LOC102587550
102597814	expansin-like B1
102590725	probable carboxylesterase 6
102581599	fe(2+) transport protein 1-like
102597607	probable serine/threonine-protein kinase WNK11
102599996	cytochrome b561 and DOMON domain-containing protein At4g17280-like
102600319	cytochrome b561 and DOMON domain-containing protein At5g47530-like
102580589	probable anion transporter 3, chloroplastic
102593968	laccase-17-like
102596399	oxalate--CoA ligase
102585687	protein UPSTREAM OF FLC
107058157	uncharacterized LOC107058157
102586905	uncharacterized LOC102586905
102602125	protein MKS1
102596624	mitochondrial phosphate carrier protein 3, mitochondrial-like
102588546	uncharacterized LOC102588546
102596518	lysophospholipid acyltransferase 1-like
102588216	LRR receptor-like serine/threonine-protein kinase HSL2
102580715	protein ASPARTIC PROTEASE IN GUARD CELL 1-like
102578749	tyramine N-feruloyltransferase 4/11-like
102580051	tyramine N-feruloyltransferase 4/11-like
102586137	L-gulonolactone oxidase 3
102582282	peroxidase P7-like
107058570	uncharacterized LOC107058570
102604380	polyphenol oxidase D, chloroplastic
102588990	nudix hydrolase 18, mitochondrial-like
102589208	glucan endo-1,3-beta-glucosidase A
102585035	calcium-binding protein CML38-like
102601129	fasciclin-like arabinogalactan protein 11
102586369	AP2-like ethylene-responsive transcription factor At1g16060
102598049	delta(12) oleic acid desaturase FAD2-like
102597407	WEB family protein At5g16730, chloroplastic-like
102592790	type IV inositol polyphosphate 5-phosphatase 11
102593468	calmodulin
107058868	uncharacterized LOC107058868
102589439	urea-proton symporter DUR3-like
102598054	uncharacterized LOC102598054
102594329	1-aminocyclopropane-1-carboxylate oxidase homolog 1-like
107058937	uncharacterized LOC107058937
107058938	uncharacterized LOC107058938
107058944	uncharacterized LOC107058944
102589441	basic form of pathogenesis-related protein 1-like
102590997	basic form of pathogenesis-related protein 1-like
102602828	UDP-glycosyltransferase 73D1
102596548	beta-D-glucosyl crocetin beta-1,6-glucosyltransferase-like
102588572	uncharacterized LOC102588572
102595998	uncharacterized LOC102595998
102598723	probable glutathione S-transferase
102599376	probable glutathione S-transferase
102602051	probable glutathione S-transferase
102604618	beta-D-glucosyl crocetin beta-1,6-glucosyltransferase-like
102587276	mitogen-activated protein kinase kinase kinase NPK1-like
102590521	ethylene-responsive transcription factor ERF017-like
107059285	probable LRR receptor-like serine/threonine-protein kinase At3g47570
102606312	uncharacterized LOC102606312
102586384	proteinase inhibitor type-2 CEVI57-like
102590315	uncharacterized LOC102590315
102597638	F-box/kelch-repeat protein At1g80440-like

## Sheet: M4
ENTREZID	GENENAME
102596804	E3 ubiquitin-protein ligase UPL1-like
102601301	serine/threonine-protein kinase CTR1
102595583	ABC transporter G family member 32
107059605	protein DA1-related 5-like
102581900	probable galacturonosyltransferase-like 1
102585857	putative endo-1,3(4)-beta-glucanase 2
102588726	proline dehydrogenase 2, mitochondrial-like
102589377	uncharacterized LOC102589377
102602978	UDP-arabinopyranose mutase 1
102603654	PI-PLC X domain-containing protein At5g67130
102580995	expansin-A10
102584111	myb-related protein 306-like
102598548	AAA-ATPase At3g28600-like
102600853	ABC transporter B family member 15-like
102590808	tetratricopeptide repeat protein 28-like
102595473	glucan endo-1,3-beta-glucosidase, acidic isoform GI9-like
102600524	probable galactinol--sucrose galactosyltransferase 5
102603317	titin
102590569	histone H3.v1-like
102599735	ankyrin-3
102587095	histone-lysine N-methyltransferase, H3 lysine-9 specific SUVH4
107061281	putative disease resistance protein RGA4
102595929	cytochrome P450 76A2-like
107061297	putative disease resistance protein RGA4
102602539	short-chain dehydrogenase reductase 2a
102587527	protein NRT1/ PTR FAMILY 5.6-like
102596034	molybdate transporter 1
102602094	phosphatidate phosphatase PAH1-like
102604654	protein REVEILLE 8-like
102586198	uncharacterized LOC102586198
102589703	aquaporin TIP1-1
102595365	cytochrome P450 76A2-like
102594703	cytochrome P450 76A2
102596035	glucomannan 4-beta-mannosyltransferase 9-like
102600965	zinc finger A20 and AN1 domain-containing stress-associated protein 4-like
102604230	beta-fructofuranosidase, insoluble isoenzyme 1-like
102590244	fasciclin-like arabinogalactan protein 16
102597463	cationic amino acid transporter 2, vacuolar-like
102584212	transcription elongation factor SPT6
102577921	putative short-chain type alcohol dehydrogenase
102584121	ABC transporter B family member 25, mitochondrial
102599535	uncharacterized LOC102599535
102587529	shaggy-related protein kinase epsilon
102589482	probable methyltransferase PMT15
102600196	subtilisin-like protease SBT1.1
102605679	BEACH domain-containing protein C2
102598882	glycerol-3-phosphate 2-O-acyltransferase 4
102599533	cytochrome P450 86A8-like
102591952	calcium-transporting ATPase, endoplasmic reticulum-type
102595268	cytochrome P450 78A3
102596598	uncharacterized LOC102596598
102600299	probable indole-3-acetic acid-amido synthetase GH3.1
102587331	DNA polymerase alpha catalytic subunit
102580554	uncharacterized LOC102580554
102596147	RPM1-interacting protein 4
102590582	alkane hydroxylase MAH1-like
102584015	3-hydroxybenzoate 6-hydroxylase 1-like
107057683	uncharacterized LOC107057683
102579362	kiwellin-like
107063531	putative disease resistance protein At3g14460
107057837	probable aldehyde oxidase 4
102603332	putative calcium-binding protein CML19
102586758	non-specific lipid transfer protein GPI-anchored 2-like
102579039	uncharacterized LOC102579039
102579365	translational activator GCN1
102582015	GDSL esterase/lipase At5g33370-like
102591173	protein LUTEIN DEFICIENT 5, chloroplastic
102591502	uncharacterized LOC102591502
102603229	protein HOTHEAD-like
102605009	WD repeat-containing protein 76
102588957	mannan endo-1,4-beta-mannosidase 7-like
102589277	galactinol synthase 2
102605011	transmembrane and coiled-coil domain-containing protein 4-like
102594386	MLO-like protein 4
102595492	alpha-mannosidase
102604668	uncharacterized LOC102604668
102595164	uncharacterized LOC102595164
102584887	beta-amylase 1, chloroplastic
102603792	putative receptor protein kinase ZmPK1
102579814	L-type lectin-domain containing receptor kinase IV.1-like
102577884	expansin-A3
102587659	soluble inorganic pyrophosphatase 4
102591066	uncharacterized LOC102591066
102592634	PAN domain-containing protein At5g03700
102596604	glucomannan 4-beta-mannosyltransferase 9-like
102584466	uncharacterized LOC102584466
102583803	glycerol kinase
102584467	formamidopyrimidine-DNA glycosylase-like
102591293	AP2-like ethylene-responsive transcription factor At1g16060
102594058	serine/threonine-protein kinase 26
102594285	protein ECERIFERUM 3-like
102598898	respiratory burst oxidase homolog protein C-like
102577742	LEAFY/FLORICAULA
102586437	uncharacterized LOC102586437
102589168	probable serine/threonine protein kinase IREH1
102602328	uncharacterized LOC102602328
102581488	F-box protein PP2-A13-like
107059584	uncharacterized LOC107059584
102588311	DNA polymerase alpha subunit B
102589832	putative ABC transporter C family member 15
102596383	very-long-chain 3-oxoacyl-CoA reductase-like protein At1g24470
102586009	probable leucine-rich repeat receptor-like protein kinase At1g35710
102602329	protein SIEVE ELEMENT OCCLUSION B-like
102602663	protein SIEVE ELEMENT OCCLUSION B-like
102590477	L-ascorbate oxidase homolog
102596717	isoflavone reductase-like protein
102589617	uncharacterized LOC102589617
102591409	filament-like plant protein 4
102592746	endoglucanase 10
102577859	hexokinase-related protein 1
102602562	receptor protein kinase CLAVATA1
102577499	expansin-A11
102583483	phospholipase D delta-like
102587227	prolyl endopeptidase
102591854	uncharacterized LOC102591854
102592522	uncharacterized LOC102592522
102580817	xylem cysteine proteinase 1
102585675	AT-hook motif nuclear-localized protein 27
102586444	GDSL esterase/lipase At2g04570-like
102589404	cytochrome b561 and DOMON domain-containing protein At5g47530-like
102590269	cytochrome b561 and DOMON domain-containing protein At5g47530-like
102604140	uncharacterized LOC102604140
102592526	protein PHLOEM PROTEIN 2-LIKE A8-like
102593544	acyl-coenzyme A thioesterase 9, mitochondrial-like
102605823	putative inactive disease susceptibility protein LOV1
102604480	probable disease resistance protein RF45
102577441	catalase
102580145	uncharacterized LOC102580145
102579174	galactose oxidase-like
102590959	uncharacterized LOC102590959
102588316	uncharacterized LOC102588316
102589957	zinc finger protein ZAT10-like
102600991	E3 ubiquitin-protein ligase MIEL1
102578498	flowering-promoting factor 1-like protein 3
102585893	phylloplanin-like
102579176	glutamate receptor 2.8-like
102589738	1-phosphatidylinositol-3-phosphate 5-kinase FAB1B-like
102591861	phospholipase D alpha 4
102601783	GDSL esterase/lipase APG-like
102602116	GDSL esterase/lipase APG-like
107059806	uncharacterized LOC107059806
107059799	glyoxylate/hydroxypyruvate reductase A HPR2-like
102596615	aquaporin TIP2-1-like
102603129	stem-specific protein TSJT1-like
102597052	probable acyl-activating enzyme 9
102598585	uncharacterized transporter YBR287W-like
102598915	thioredoxin reductase 2-like
102578388	probable acyl-activating enzyme 2
102590728	lactoylglutathione lyase-like
102584578	pentatricopeptide repeat-containing protein At1g10910, chloroplastic
102589508	DNA replication licensing factor MCM2
102580477	kaempferol 3-O-beta-D-galactosyltransferase-like
102606277	probable cyclic nucleotide-gated ion channel 17
102597385	uncharacterized LOC102597385
102588203	receptor-like protein 12
102589184	G-type lectin S-receptor-like serine/threonine-protein kinase At1g11410
102600109	acidic mammalian chitinase-like
102601115	ATPase 8, plasma membrane-type-like
102602572	DNA replication licensing factor MCM5
102588431	uncharacterized LOC102588431
102604590	cellulose synthase-like protein G3
102589512	endoglucanase 6-like
102590488	DNA primase small subunit
102579392	respiratory burst oxidase homolog protein A-like
102581381	endoglucanase 18-like
102581711	probable WRKY transcription factor 29
102582710	1-aminocyclopropane-1-carboxylate synthase-like
102583042	1-aminocyclopropane-1-carboxylate synthase-like
102586899	uncharacterized LOC102586899
102594638	cytochrome P450 86A22
102585130	probable copper-transporting ATPase HMA5
102593100	ATP-dependent RNA helicase SKI2
102582602	uncharacterized LOC102582602
102598926	protein DETOXIFICATION 14-like
102584048	ABC transporter A family member 2
102584368	ABC transporter A family member 7-like
102587467	pectinesterase/pectinesterase inhibitor PPE8B-like
102598032	histone H2A.1
102595190	scarecrow-like protein 30
102587682	uncharacterized LOC102587682
102587891	cellulose synthase-like protein G1
102596519	acetylajmalan esterase-like
102598136	HIPL1 protein-like
102605280	two-component response regulator ARR5
102581617	calmodulin-binding protein 60 A-like
102591646	U-box domain-containing protein 19-like
102587252	protein STRICTOSIDINE SYNTHASE-LIKE 11-like
102589100	basic 7S globulin-like
102605724	probable serine/threonine-protein kinase At1g54610
107060160	leucine-rich repeat receptor-like serine/threonine-protein kinase At1g17230
102588876	putative receptor-like protein kinase At3g47110
102591763	branched-chain-amino-acid aminotransferase 2, chloroplastic-like
102598601	protein STRICTOSIDINE SYNTHASE-LIKE 12-like
102592994	germin-like protein subfamily 1 member 13
102583378	DNA topoisomerase 2
102584916	uncharacterized LOC102584916
102579619	transcriptional activator TAF-1-like
102581723	dnaJ homolog subfamily C GRV2
102598474	pathogenesis-related leaf protein 4-like
102602250	protein NDR1-like
102602360	ABC transporter G family member 5
102603370	diacylglycerol kinase 2
102589206	probable aquaporin PIP2-2
102596086	probable methylenetetrahydrofolate reductase
102592436	uncharacterized LOC102592436
102605728	cytochrome P450 77A2
102594095	pleiotropic drug resistance protein 2-like
102580487	pleiotropic drug resistance protein 2-like
102605056	uncharacterized LOC102605056
102604714	uncharacterized LOC102604714
102587261	probable LRR receptor-like serine/threonine-protein kinase At1g56140
102585696	uncharacterized LOC102585696
102594317	pirin-like protein At1g50590
102596528	fimbrin-1-like
102603708	1,4-alpha-glucan-branching enzyme 3, chloroplastic/amyloplastic-like
102599039	uncharacterized LOC102599039
102586472	caffeoyl-CoA O-methyltransferase 6
102587805	U-box domain-containing protein 26-like
102592216	uncharacterized LOC102592216
102602145	CDPK-related kinase 5-like
102578522	2-hydroxyisoflavanone dehydratase-like
102580845	presequence protease 1, chloroplastic/mitochondrial-like
102590990	pollen-specific leucine-rich repeat extensin-like protein 3
102589647	CTP synthase-like
102597840	probable LRR receptor-like serine/threonine-protein kinase At1g53440
102594206	auxin response factor 2-like
107060425	uncharacterized LOC107060425
102587043	non-specific lipid-transfer protein 1-like
107060503	monothiol glutaredoxin-S1-like
107060504	monothiol glutaredoxin-S1-like
102583390	monothiol glutaredoxin-S2-like
102586695	probable LRR receptor-like serine/threonine-protein kinase At3g47570
102579201	probable LRR receptor-like serine/threonine-protein kinase At3g47570
102589761	E3 ubiquitin-protein ligase RING1-like
107060521	LRR receptor-like serine/threonine-protein kinase FLS2
102595103	glutamine synthetase cytosolic isozyme 1-1
102598816	probable calcium-binding protein CML18
102602821	mannose-6-phosphate isomerase 2-like
102587045	ATP-dependent DNA helicase DDM1-like
102598818	zinc finger CCCH domain-containing protein 44
102592899	DNA-directed RNA polymerase II subunit RPB2
102599804	stem-specific protein TSJT1-like
102604286	dof zinc finger protein DOF2.2-like
107060609	G-type lectin S-receptor-like serine/threonine-protein kinase At4g03230
102581407	keratin, type II cytoskeletal 60 kDa, component III-like
102589989	uncharacterized LOC102589989
102582963	F-box protein At1g61340-like
102596883	sugar carrier protein C
102601929	uncharacterized LOC102601929
102604951	tetrahydrocannabinolic acid synthase-like
102591221	serine carboxypeptidase-like
102594657	protein argonaute 5-like
102598153	glucomannan 4-beta-mannosyltransferase 2-like
102603161	fatty acyl-CoA reductase 3
107060617	uncharacterized LOC107060617
102597629	uncharacterized LOC102597629
102584612	inositol-tetrakisphosphate 1-kinase 1-like
102586151	neurofilament medium polypeptide-like
102601817	leucine-rich repeat receptor-like protein kinase PEPR1
102593471	neurofilament medium polypeptide-like
102603505	serine/threonine-protein kinase TIO
102586375	cinnamoyl-CoA reductase 1-like
107060680	inositol-tetrakisphosphate 1-kinase 1-like
102580179	acyltransferase-like protein At1g54570, chloroplastic
102580856	carboxylesterase 1-like
102590099	cytochrome P450 77A1
102580181	chitin elicitor receptor kinase 1-like
102593893	putative RING-H2 finger protein ATL21A
102580397	epidermis-specific secreted glycoprotein EP1-like
102580740	epidermis-specific secreted glycoprotein EP1-like
102592336	ABC transporter G family member 22-like
102601938	E3 ubiquitin-protein ligase PUB22-like
102603282	E3 ubiquitin-protein ligase PUB22-like
102603957	E3 ubiquitin-protein ligase PUB23-like
102596427	prolycopene isomerase 1, chloroplastic
102601388	uncharacterized LOC102601388
102584943	uncharacterized LOC102584943
102597636	ureide permease 1
102581752	putative late blight resistance protein homolog R1B-23
102588145	receptor-like protein kinase HSL1
102596105	bifunctional riboflavin kinase/FMN phosphatase-like
102582867	G-type lectin S-receptor-like serine/threonine-protein kinase SD2-5
102588471	G-type lectin S-receptor-like serine/threonine-protein kinase SD2-5
102589122	G-type lectin S-receptor-like serine/threonine-protein kinase SD2-5
102590106	heat stress transcription factor A-4c-like
102593481	probable LRR receptor-like serine/threonine-protein kinase At1g07650
102588361	glycerol-3-phosphate acyltransferase 1
102599922	DNA polymerase epsilon catalytic subunit A-like
102602061	alcohol-forming fatty acyl-CoA reductase-like
102584625	histone H3.2-like
102587282	3'-N-debenzoyl-2'-deoxytaxol N-benzoyltransferase
102587599	uncharacterized LOC102587599
102594336	long chain acyl-CoA synthetase 1
102595658	stachyose synthase
107057673	uncharacterized LOC107057673
102601493	DNA replication licensing factor MCM7
102579218	uncharacterized LOC102579218
102599490	germin-like protein subfamily 1 member 13
102578887	chloride channel protein CLC-c
102584080	probable serine/threonine-protein kinase At1g09600
102593019	uncharacterized LOC102593019
102601604	ATP-dependent DNA helicase Q-like 4A
102603063	uncharacterized LOC102603063
102604188	separase
102593900	mitogen-activated protein kinase kinase kinase 1-like
102596435	ribulose bisphosphate carboxylase/oxygenase activase, chloroplastic
102578544	phosphatidylinositol 4-phosphate 5-kinase 9-like
107061023	uncharacterized LOC107061023
102605085	uncharacterized LOC102605085
102580408	F-box/LRR-repeat protein 17
102594785	probable leucine-rich repeat receptor-like protein kinase At1g35710
107061034	putative late blight resistance protein homolog R1B-23
102582871	UDP-glucuronate 4-epimerase 6-like
107061045	glycine-rich cell wall structural protein-like
102605640	putative F-box protein At1g47790
102579969	putative late blight resistance protein homolog R1A-10
107061083	uncharacterized LOC107061083
102603517	villin-2
102585609	G-type lectin S-receptor-like serine/threonine-protein kinase At5g35370
102587929	probable pectate lyase 8
102604523	serine/threonine-protein kinase-like protein CCR4
102585272	TMV resistance protein N-like
102588586	molybdate-anion transporter-like
102597868	putative aminoacrylate hydrolase RutD
102603858	probable receptor-like protein kinase At5g39030
102581431	uncharacterized LOC102581431
102581761	uncharacterized LOC102581761
102587828	aquaporin TIP1-3-like
102593583	putative E3 ubiquitin-protein ligase XBAT31
102595891	cytochrome P450 71A9-like
102599715	uncharacterized protein C24B11.05-like
102601836	CBL-interacting serine/threonine-protein kinase 11
102583537	probable pectinesterase/pectinesterase inhibitor 51
102584414	probable pectinesterase/pectinesterase inhibitor 51
102605873	G-type lectin S-receptor-like serine/threonine-protein kinase RLK1
102583750	BTB/POZ and TAZ domain-containing protein 3-like
102585159	beta-galactosidase
102580416	leucine-rich repeat receptor-like tyrosine-protein kinase PXC3
102600498	haloacid dehalogenase-like hydrolase domain-containing protein 3
107061329	uncharacterized LOC107061329
102597225	actin-66
102598735	protein trichome birefringence-like
102600929	pre-mRNA-splicing factor prp12
102602735	patatin-like protein 3
102593147	alkane hydroxylase MAH1-like
102602394	probable pectate lyase 18
102578790	GDSL esterase/lipase At3g48460
102586170	uncharacterized protein At1g04910
102589458	malate synthase, glyoxysomal-like
102600699	ABC transporter G family member 11-like
107061401	uncharacterized LOC107061401
102606320	patellin-4-like
107061416	vacuolar protein sorting-associated protein VTA1 homolog
102606102	ABC transporter G family member 11-like
102593148	actin-101
102585168	phosphatidylinositol 4-phosphate 5-kinase 2
102577717	flavonol synthase
102589561	DIS3-like exonuclease 2
102583637	uncharacterized LOC102583637
102593034	putative late blight resistance protein homolog R1B-16
102581437	probable leucine-rich repeat receptor-like protein kinase At5g63930
102580763	putative late blight resistance protein homolog R1B-16
102604974	uncharacterized LOC102604974
102598186	GTP-binding protein TypA/BipA homolog
102589672	non-specific lipid transfer protein GPI-anchored 1
102601613	uncharacterized LOC102601613
102586292	ethylene-responsive transcription factor ERF061-like
102593262	BTB/POZ domain-containing protein At5g41330-like
102594902	tonoplast dicarboxylate transporter
102605430	E3 ubiquitin-protein ligase COP1-like
102596449	uncharacterized LOC102596449
102591919	transcription factor MYB3
107061546	uncharacterized LOC107061546
102601616	protein LHY
102590121	transcription factor bHLH62
102597433	RPM1-interacting protein 4-like
102603970	probable pectate lyase 8
102606325	GDSL esterase/lipase At5g33370-like
102587617	subtilisin-like protease SBT1.2
102588594	methyltransferase-like protein 7B
102592698	BI1-like protein
102593036	sulfate transporter 3.1-like
102577926	inositol polyphosphate kinase
102578796	uncharacterized LOC102578796
102587397	homeobox-leucine zipper protein HDG5
102590122	plastidal glycolate/glycerate translocator 1, chloroplastic
102592475	uncharacterized LOC102592475
102590895	187-kDa microtubule-associated protein AIR9
102592590	patellin-4
102579981	subtilisin-like protease SBT2.5
102589034	brefeldin A-inhibited guanine nucleotide-exchange protein 5
102595339	8-hydroxygeraniol dehydrogenase-like
102596665	HVA22-like protein e
102606107	kinesin-like protein KCA2
102582094	GLABRA2 expression modulator-like
102598073	methylenetetrahydrofolate reductase 2-like
102598742	endoglucanase 12
102578335	omega-hydroxypalmitate O-feruloyl transferase
102594020	cytokinin hydroxylase-like
107061655	probable (S)-N-methylcoclaurine 3'-hydroxylase isozyme 2
102586965	BAG family molecular chaperone regulator 1
102601405	protein LURP-one-related 14
102595343	uncharacterized LOC102595343
102602401	uncharacterized LOC102602401
102581550	inositol oxygenase 4-like
102592929	uncharacterized LOC102592929
102593266	serine/threonine-protein kinase 38-like
102593916	GDSL esterase/lipase At1g29670-like
102604535	ABC transporter G family member 32
102583982	14 kDa proline-rich protein DC2.15-like
102578337	uncharacterized LOC102578337
102581988	BAHD acyltransferase DCR
102581889	probable protein phosphatase 2C 63
102584423	uncharacterized LOC102584423
107057756	probable LRR receptor-like serine/threonine-protein kinase At4g08850
102596454	probable LRR receptor-like serine/threonine-protein kinase At4g08850
102602183	probable trehalose-phosphate phosphatase J
102581989	CDT1-like protein a, chloroplastic
102588050	lignin-forming anionic peroxidase-like
102588377	lignin-forming anionic peroxidase-like
102590545	callose synthase 3-like
102593496	enoyl-[acyl-carrier-protein] reductase [NADH], chloroplastic-like
102579655	protein NLP7-like
102595248	phenylalanine ammonia-lyase-like
107057661	phenylalanine ammonia-lyase-like
102596343	phenylalanine ammonia-lyase-like
102596017	phenylalanine ammonia-lyase-like
102583323	zinc finger protein ZAT5-like
102595018	4-hydroxyphenylpyruvate dioxygenase-like
102602290	acid phosphatase 1-like
102603086	E3 ubiquitin-protein ligase PUB23-like
102578342	DNA replication ATP-dependent helicase/nuclease DNA2
107061923	keratin, type I cytoskeletal 9-like
107061944	uncharacterized LOC107061944
102603087	myb-related protein 306-like
102593043	HIPL1 protein
102577538	D-type cyclin family 3 subgroup 3
102587403	probable inactive receptor kinase At5g67200
102593823	uncharacterized LOC102593823
102596125	glutamate receptor 2.9-like
102603195	B3 domain-containing protein At5g42700-like
102579557	patatin-like protein 2
102582421	transcription factor MYB44-like
102597980	dof zinc finger protein DOF3.4-like
102601853	receptor-like protein kinase FERONIA
102588496	TIMELESS-interacting protein
102600061	purple acid phosphatase 8-like
102603756	histidine kinase 4
102604985	uncharacterized LOC102604985
102580312	NAC transcription factor 29-like
102591692	uncharacterized LOC102591692
102587840	probable pectinesterase/pectinesterase inhibitor 51
102585634	asparagine synthetase [glutamine-hydrolyzing] 2
102592258	acyl-coenzyme A oxidase 2, peroxisomal
102589471	uncharacterized LOC102589471
102597442	putative glucuronosyltransferase PGSIP8
102603757	uncharacterized LOC102603757
102604988	14 kDa proline-rich protein DC2.15-like
102583229	auxin-responsive protein SAUR36-like
102584198	elongation factor G, chloroplastic
102603979	GDSL esterase/lipase At1g29670-like
102606338	GDSL esterase/lipase At5g45670-like
102602191	uncharacterized LOC102602191
102583430	thebaine 6-O-demethylase-like
102595253	probable purine permease 9
102578564	dehydration-responsive element-binding protein 2A-like
102582772	zinc finger CCCH domain-containing protein 29-like
102585404	putative serine/threonine-protein kinase-like protein CCR3
102590337	proline transporter 2-like
102591372	uncharacterized LOC102591372
102594594	ultraviolet-B receptor UVR8
102597444	DNA gyrase subunit B, chloroplastic/mitochondrial
102578565	2-isopropylmalate synthase A
102586733	uncharacterized LOC102586733
102588169	pectinesterase-like
102590797	two-pore potassium channel 5
102597570	uncharacterized LOC102597570
102580883	EID1-like F-box protein 3
102593163	MLP-like protein 423
102583000	WAT1-related protein At1g70260-like
107062219	U-box domain-containing protein 18-like
102595789	U-box domain-containing protein 18-like
102587740	aspartic proteinase A1-like
102603645	aquaporin TIP2-1
102580211	cinnamoyl-CoA reductase 1
102582221	chaperone protein dnaJ 8, chloroplastic-like
102596796	uncharacterized LOC102596796
102600613	bidirectional sugar transporter SWEET1
102580777	2-oxoisovalerate dehydrogenase subunit alpha 1, mitochondrial-like
102602754	putative disease resistance protein At3g14460
107062304	uncharacterized LOC107062304
102580651	endoglucanase 25-like
102594363	uncharacterized LOC102594363
102595027	putative late blight resistance protein homolog R1B-16
102584106	TMV resistance protein N-like
102602756	putative late blight resistance protein homolog R1B-12
102604100	beta-fructofuranosidase, insoluble isoenzyme CWINV3-like
102578461	trans-resveratrol di-O-methyltransferase-like
102597121	helicase and polymerase-containing protein TEBICHI
102577637	BURP domain-containing protein
102601634	sugar transport protein 8-like
102579889	uncharacterized LOC102579889
102592262	uncharacterized LOC102592262
102601527	endo-1,4-beta-xylanase A-like
102580102	probable xyloglucan glycosyltransferase 12
102581784	uncharacterized LOC102581784
102579562	probable cinnamyl alcohol dehydrogenase 6
102599956	probable glutamate carboxypeptidase 2
102592152	uncharacterized LOC102592152
102591703	histidine decarboxylase-like
102597986	protein NRT1/ PTR FAMILY 4.6-like
102582901	probable LRR receptor-like serine/threonine-protein kinase IRK
102580888	probable LRR receptor-like serine/threonine-protein kinase At4g08850
102582553	transcription factor bHLH87-like
102586985	beta-galactosidase-like
102587321	protein HOTHEAD
102600185	uncharacterized LOC102600185
102580104	homeobox protein caupolican
102584979	F-box protein At1g70590-like
102593173	phosphoglucomutase, cytoplasmic-like
102597453	uncharacterized protein sll1770
102582436	aspartic proteinase nepenthesin-2-like
102596355	uncharacterized LOC102596355
102602533	uncharacterized LOC102602533
102590140	uncharacterized LOC102590140
102591941	probable pectinesterase/pectinesterase inhibitor 33
107062718	uncharacterized LOC107062718
102581337	GDSL esterase/lipase At2g04570-like
102591600	aquaporin NIP1-1-like
102580891	uncharacterized LOC102580891
102597579	probable alpha,alpha-trehalose-phosphate synthase [UDP-forming] 7
102588827	RING finger and transmembrane domain-containing protein 1-like
102599312	glutamate dehydrogenase A
102579671	ATP-citrate synthase beta chain protein 2-like
102593390	heptahelical transmembrane protein 1-like
102604889	uncharacterized LOC102604889
107062827	tetra-peptide repeat homeobox protein 1-like
102597581	probable LRR receptor-like serine/threonine-protein kinase At4g08850
102579672	cytochrome P450 83B1-like
102598550	uncharacterized LOC102598550
102579023	LRR receptor-like serine/threonine-protein kinase ERL1
102587526	TMV resistance protein N-like
102592051	probable leucine-rich repeat receptor-like protein kinase At5g49770
102592616	probable leucine-rich repeat receptor-like protein kinase At5g49770
102585417	putative serine/threonine-protein kinase haspin homolog
102597674	pyruvate kinase isozyme G, chloroplastic
102581797	lon protease homolog 2, peroxisomal
102598760	LRR receptor-like serine/threonine-protein kinase FLS2
102581236	uncharacterized LOC102581236
102594376	glycine-rich cell wall structural protein-like
102588734	cold and drought-regulated protein CORA-like
102596594	glycine-rich cell wall structural protein-like
102578692	geraniol 8-hydroxylase-like
102595368	subtilisin-like protease SBT1.2
102597025	subtilisin-like protease SBT1.7
102602541	protein HOTHEAD
102590246	FAD-dependent urate hydroxylase-like
102580330	type IV inositol polyphosphate 5-phosphatase 3
102582451	probable choline kinase 1
102586997	myosin-12
102588833	non-specific lipid-transfer protein 4.1-like
102589484	uncharacterized LOC102589484
102595703	callose synthase 2
102603106	uncharacterized LOC102603106
102578478	uncharacterized LOC102578478
102598994	receptor-like protein 12
102584784	putative GEM-like protein 8
107062991	putative disease resistance RPP13-like protein 3
102603901	metal tolerance protein 2-like
102580122	probable anion transporter 6, chloroplastic
102585195	proline-rich protein 4
102587102	uncharacterized LOC102587102
102595375	pentatricopeptide repeat-containing protein At3g03580-like
102577647	phosphoglycerate kinase, chloroplastic
102582574	polyneuridine-aldehyde esterase-like
102599749	sugar transport protein 13-like
102581477	WAT1-related protein At4g19185-like
102585098	WAT1-related protein At4g19185-like
102604120	peroxisomal (S)-2-hydroxy-acid oxidase GLO1-like
102585539	AAA-ATPase At3g50940-like
102598327	pectinesterase 3
102580126	putative beta-glucosidase 41
102581478	G-type lectin S-receptor-like serine/threonine-protein kinase At4g27290
102598997	probable pectinesterase/pectinesterase inhibitor 34
102586340	acetyl-CoA carboxylase 1
102600867	reticuline oxidase-like protein
102603335	uncharacterized LOC102603335
102605687	probable pectate lyase 8
102581356	uncharacterized protein sll0005
102583470	chromosome transmission fidelity protein 18 homolog
102584018	pleiotropic drug resistance protein 1
102604801	UPF0483 protein GA18864-like
102583797	uncharacterized LOC102583797
102585100	protein DETOXIFICATION 14-like
102589607	tropinone reductase 2-like
102589945	probable serine/threonine-protein kinase At1g18390
102595710	probable receptor-like protein kinase At5g39020
102598998	probable receptor-like protein kinase At1g67000
104794891	microRNA MIR8051
102594051	uncharacterized LOC102594051
102589828	feruloyl CoA ortho-hydroxylase 2-like
102586666	transcription factor WER-like
102604669	histone-lysine N-methyltransferase ATXR3-like
102605474	probable LRR receptor-like serine/threonine-protein kinase At1g06840
102583676	cytochrome P450 78A3-like
102584686	probable pectinesterase/pectinesterase inhibitor 12
102585336	pentatricopeptide repeat-containing protein At3g42630
102601770	uncharacterized LOC102601770
102602107	uncharacterized LOC102602107
102582247	UPF0481 protein At3g47200-like
102597798	protein ASPARTIC PROTEASE IN GUARD CELL 2
102587014	TMV resistance protein N-like
102600749	TMV resistance protein N-like
102604469	disease resistance protein RPP13-like
102588308	protein ECERIFERUM 26
102588637	small subunit processome component 20 homolog
107063333	putative disease resistance protein At4g11170
102580811	non-functional pseudokinase ZED1-like
102601213	glycine dehydrogenase (decarboxylating), mitochondrial-like
102603796	3-ketoacyl-CoA synthase 1
102605916	glycine-rich cell wall structural protein 2-like
102578269	uncharacterized LOC102578269
102595060	glutaredoxin-C9
102586107	histone H3.2
102595717	GDSL esterase/lipase At5g45960-like
102597367	anthocyanidin 3-O-glucoside 6''-O-acyltransferase-like
102604909	7-dehydrocholesterol reductase-like
102605581	receptor-like kinase TMK3
102578270	probable CCR4-associated factor 1 homolog 9
102584227	ribose-phosphate pyrophosphokinase 1-like
102581258	glycine-rich cell wall structural protein 1.8-like
102577541	ABA 8'-hydroxylase CYP707A1
102604473	TMV resistance protein N-like
102596949	3-ketoacyl-CoA synthase 10
102599763	probable disease resistance protein At4g27220
102598683	pectin acetylesterase 8-like
102581363	secoisolariciresinol dehydrogenase-like
102594399	ethylene-responsive transcription factor ERF011-like
102598440	dicarboxylate transporter 1, chloroplastic
102581695	probable DNA helicase MCM8
102589086	L-type lectin-domain containing receptor kinase VIII.1-like
107063518	peroxidase 21
102587228	receptor-like protein 12
102587871	GDSL esterase/lipase At1g54790
102579821	endoglucanase 24-like
102584896	DNA replication licensing factor MCM4
102585214	V-type proton ATPase subunit a3
102598445	probable strigolactone esterase DAD2
107057823	sericin-1-like
102593863	putative calcium-transporting ATPase 13, plasma membrane-type
102584033	3-ketoacyl-CoA synthase 20-like
102580688	protein QUIRKY-like
102591414	mannan endo-1,4-beta-mannosidase 6
102604018	GDSL esterase/lipase At1g28580-like
102604358	protein NRT1/ PTR FAMILY 8.1-like
102578277	LRR receptor-like serine/threonine-protein kinase GSO2
102591742	vesicle-associated protein 2-1-like
102599769	protein phosphatase 2C 29-like
102582030	aspartic proteinase nepenthesin-1
102584696	AP2/ERF and B3 domain-containing transcription factor RAV1
102589177	transcription factor HBP-1b(c38)-like
102589504	uncharacterized LOC102589504
102582261	probable LRR receptor-like serine/threonine-protein kinase At3g47570
107057930	probable leucine-rich repeat receptor-like protein kinase At1g35710
102597701	probable leucine-rich repeat receptor-like protein kinase At2g33170
107057934	probable leucine-rich repeat receptor-like protein kinase At2g33170
102587457	transcription factor TCP19
102604021	protein argonaute 4
107057962	F-box protein At4g18380-like
102602119	protein MKS1-like
102602455	cycloartenol Synthase-like
102584038	zinc finger protein ZAT3-like
102589626	uncharacterized LOC102589626
102592303	aspartic proteinase nepenthesin-2-like
102582830	indole-3-acetic acid-amido synthetase GH3.6-like
102602120	G-type lectin S-receptor-like serine/threonine-protein kinase At4g27290
102603130	protein DETOXIFICATION 18-like
107058010	putative late blight resistance protein homolog R1B-17
102603688	glycerol-3-phosphate 2-O-acyltransferase 6
107058041	putative late blight resistance protein homolog R1A-4
102596173	putative late blight resistance protein homolog R1B-17
102597171	putative late blight resistance protein homolog R1B-23
102598591	AUGMIN subunit 5
102579714	protein EXORDIUM-like
102580035	protein EXORDIUM-like
102580699	protein EXORDIUM-like
102582038	F-box protein At1g78280
102605372	histone H4
102593970	3-ketoacyl-CoA synthase 3-like
102579717	uncharacterized LOC102579717
102583498	uncharacterized LOC102583498
107058119	calcium-transporting ATPase 12, plasma membrane-type-like
102594747	meiotic recombination protein DMC1 homolog
102598592	early light-induced protein, chloroplastic-like
102601116	uncharacterized LOC102601116
102597505	6-phosphogluconate dehydrogenase, decarboxylating 3-like
102585226	probable L-gulonolactone oxidase 6
107057742	regulatory-associated protein of TOR 1-like
102594749	solute carrier family 40 member 2
102591866	abscisic acid receptor PYL4-like
102593437	ammonium transporter 2
102583824	guard cell S-type anion channel SLAC1
102603691	ACT domain-containing protein ACR8-like
102578286	deoxyribodipyrimidine photo-lyase
102600112	ferredoxin-dependent glutamate synthase, chloroplastic
102602022	DNA polymerase delta small subunit
102603254	stearoyl-[acyl-carrier-protein] 9-desaturase 6, chloroplastic-like
102578510	uncharacterized LOC102578510
102589852	L-type lectin-domain containing receptor kinase IX.1-like
102606053	anthranilate phosphoribosyltransferase, chloroplastic-like
102585357	phenylalanine ammonia-lyase-like
102585026	phenylalanine ammonia-lyase
102587888	phenylalanine ammonia-lyase-like
102586690	seed biotin-containing protein SBP65-like
102577470	cellulose synthase A catalytic subunit 2 [UDP-forming]
102587033	putative late blight resistance protein homolog R1B-16
102592090	late embryogenesis abundant protein 2-like
102600455	cucumber peeling cupredoxin-like
102590845	guanine nucleotide exchange factor SPIKE 1
107058327	uncharacterized LOC107058327
102579074	homeobox-leucine zipper protein HDG11-like
102582607	protein argonaute 1-like
102589419	calcium-transporting ATPase 2, plasma membrane-type-like
102593554	probable esterase D14L
102578745	uncharacterized LOC102578745
102589097	protein NDR1-like
102600563	L-ascorbate oxidase homolog
102600895	lysine histidine transporter-like 8
102579937	protein ODORANT1
102589424	8-hydroxygeraniol dehydrogenase-like
102592771	TMV resistance protein N-like
102581289	purine permease 3-like
107058409	probable LRR receptor-like serine/threonine-protein kinase At4g36180
102604159	calmodulin-binding protein 25
102578406	cytochrome P450 98A3-like
102585799	cytochrome P450 98A3-like
107058428	acetyl-CoA-benzylalcohol acetyltransferase-like
102596741	DNA replication licensing factor MCM6
102599791	3-hydroxy-3-methylglutaryl-coenzyme A reductase 1-like
102583509	probable leucine-rich repeat receptor-like protein kinase At1g35710
102588334	pentatricopeptide repeat-containing protein At1g09900
102590290	CSC1-like protein ERD4
102592553	beta-amyrin synthase
102580485	probable L-type lectin-domain containing receptor kinase S.5
107058484	uncharacterized LOC107058484
102579407	tyramine N-feruloyltransferase 4/11-like
102584055	cyclase-associated protein 1
102593879	phosphatidylinositol/phosphatidylcholine transfer protein SFH12-like
102582616	histidine decarboxylase-like
102592097	ABC transporter G family member 15-like
102590399	uncharacterized LOC102590399
107058537	RNA-binding protein 25-like
102583606	probable chalcone--flavonone isomerase 3
102586919	glycine-rich cell wall structural protein 2-like
102604280	uncharacterized protein C24B11.05
102579194	protein FLOWERING LOCUS T-like
102586799	transcription factor FAMA-like
102595853	UPF0496 protein At4g34320-like
102599684	BURP domain-containing protein 5-like
102580162	amino acid permease 3
102588993	DNA replication licensing factor MCM3 homolog 2
102585361	glycerophosphodiester phosphodiesterase protein kinase domain-containing GDPDL2-like
102590298	histone H4
102580058	GATA transcription factor 10-like
102602814	LOB domain-containing protein 1-like
102582724	protein NRT1/ PTR FAMILY 2.7-like
107058660	putative late blight resistance protein homolog R1B-17
102587479	probable methyltransferase PMT24
102588130	aquaporin-4-like
102598372	uncharacterized LOC102598372
102579846	cytochrome P450 71D7-like
102588998	mini-chromosome maintenance complex-binding protein
102585585	mitogen-activated protein kinase 3-like
102606190	serine/threonine-protein kinase ppk1
102592896	uncharacterized LOC102592896
102603835	uncharacterized LOC102603835
102587151	calnexin homolog
102579089	TMV resistance protein N-like
102595525	probable indole-3-pyruvate monooxygenase YUCCA10
102581522	histone H3.2
102578418	auxin-induced protein 15A-like
102588345	11-beta-hydroxysteroid dehydrogenase 1B-like
102591546	uncharacterized LOC102591546
102595527	dirigent protein 22-like
102579745	protein timeless homolog
102580064	G-type lectin S-receptor-like serine/threonine-protein kinase At5g24080
102584727	MLO-like protein 8
102589112	uncharacterized LOC102589112
102581408	pirin-like protein
102582065	pirin-like protein
102595989	14 kDa proline-rich protein DC2.15-like
102606196	xyloglucan endotransglucosylase/hydrolase protein 15-like
102578527	serine/threonine-protein kinase WAG1-like
107058880	uncharacterized LOC107058880
102598718	VIN3-like protein 2
107058896	LRR receptor-like serine/threonine-protein kinase FLS2
102602041	protein trichome birefringence-like 11
102586595	serine/threonine-protein kinase-like protein CCR1
102589440	disease resistance protein TAO1-like
102595321	exocyst complex component EXO70A1-like
102598942	putative late blight resistance protein homolog R1B-23
102577883	branched-chain amino acid aminotransferase
102582631	LRR receptor-like serine/threonine-protein kinase GSO1
102598492	8-hydroxygeraniol dehydrogenase-like
102579748	GDSL esterase/lipase At5g45950
107057752	phospholipase A1-IIbeta-like
102590516	uncharacterized LOC102590516
102596095	reticuline oxidase-like protein
102594212	tetratricopeptide repeat protein 7A-like
102597950	cationic amino acid transporter 7, chloroplastic-like
102604848	putative disease resistance protein RGA4
102581970	isocitrate lyase
102597211	TMV resistance protein N-like
102595537	chalcone synthase J-like
102597633	non-specific lipid-transfer protein 2
102597952	non-specific lipid-transfer protein 1
102605407	uncharacterized LOC102605407
107057713	synaptotagmin-5-like
102583850	uncharacterized LOC102583850
102589547	uncharacterized LOC102589547
102595876	uncharacterized LOC102595876
102596891	phenylalanine ammonia-lyase 1
102602049	probable inactive serine/threonine-protein kinase scy1
102595653	aspartic proteinase-like protein 2
102600686	putative glucuronosyltransferase PGSIP8
107059108	putative late blight resistance protein homolog R1A-4
102578533	putative late blight resistance protein homolog R1A-3
102578211	putative late blight resistance protein homolog R1B-23
102601724	premnaspirodiene oxygenase-like
107059177	disease resistance protein RGA2-like
102592574	GDSL esterase/lipase At5g45910-like
102596550	probable LRR receptor-like serine/threonine-protein kinase At4g26540
102580400	serine/threonine-protein phosphatase BSL3-like
102591556	primary amine oxidase-like
102594781	putative late blight resistance protein homolog R1C-3
102600691	inactive disease susceptibility protein LOV1-like
107059267	putative late blight resistance protein homolog R1A-4
102584508	GDSL esterase/lipase At5g03980-like
102603623	kirola-like
102579640	nuclear pore complex protein NUP93B-like
102582301	cytochrome P450 93A3-like
107059330	uncharacterized LOC107059330
102585382	crocetin glucosyltransferase, chloroplastic-like
102586943	probable receptor-like protein kinase At1g67000
102590105	cytochrome P450 98A2-like
102591795	uncharacterized LOC102591795
107059344	LRR receptor-like serine/threonine-protein kinase RCH1
102598061	basic proline-rich protein-like
102593896	cytochrome P450 98A3-like
102594560	kirola-like
107057956	uncharacterized LOC107057956
102605799	thaumatin-like protein
102602979	denticleless protein homolog A
102581795	uncharacterized LOC102581795
107060580	vinorine synthase-like
107061753	uncharacterized LOC107061753
102579033	zingipain-2-like
102602773	MLO-like protein 6
102589162	putative disease resistance RPP13-like protein 1
102591846	protein DETOXIFICATION 49-like
102601547	ethylene-responsive transcription factor ERF025-like
102592513	phospholipase A1-IIgamma-like
102584221	laccase-11-like
102584560	laccase-11-like
107059206	uncharacterized LOC107059206
102585669	uncharacterized LOC102585669
102597796	laccase-17-like
102581150	laccase-17-like
102592181	endoglucanase 8-like
102602781	embryonic protein DC-8
102591622	tubby-like protein 8
102599555	jasmonate O-methyltransferase
102599439	beta-galactosidase 5
107059682	receptor-like protein 12
102590825	probable disease resistance protein RPP1
102586777	probable aminotransferase TAT2
102603914	xylem cysteine proteinase 1-like
102604918	putative disease resistance RPP13-like protein 3
102601900	receptor-like serine/threonine-protein kinase SD1-8
102596073	protein HYPER-SENSITIVITY-RELATED 4-like
102578612	probably inactive leucine-rich repeat receptor-like protein kinase At5g48380
102605602	3-oxoacyl-[acyl-carrier-protein] synthase I, chloroplastic-like
102598350	uncharacterized LOC102598350
107059969	putative ripening-related protein 2
107059970	putative ripening-related protein 2
102583045	probable WRKY transcription factor 61
102600894	uncharacterized LOC102600894
102579073	uncharacterized LOC102579073
102589307	galactinol synthase 1
102592768	pirin-like protein At1g50590
102584914	calmodulin-binding protein 60 A-like
102578746	WD repeat and HMG-box DNA-binding protein 1
102589201	receptor-like protein 12
102589859	receptor-like protein 12
102590501	putative late blight resistance protein homolog R1A-10
102592318	protein DETOXIFICATION 43-like
102593659	ethylene-responsive transcription factor ERF038-like
102579414	uncharacterized LOC102579414
102580381	transcription factor JUNGBRUNNEN 1
102594979	putative MO25-like protein At5g47540
102597198	endoglucanase 11-like
102582725	probable WRKY transcription factor 40
102588887	cytochrome P450 CYP736A12-like
102587373	expansin-A10-like
107060468	monothiol glutaredoxin-S1-like
102601139	uncharacterized transporter C405.03c-like
102595532	homeobox-leucine zipper protein HDG11-like
102598156	miraculin-like
102602376	uncharacterized protein At1g65710
107060816	uncharacterized LOC107060816
102602268	E3 ubiquitin-protein ligase PUB22-like
102593355	seed biotin-containing protein SBP65-like
102587823	G-type lectin S-receptor-like serine/threonine-protein kinase SD2-5
107060891	uncharacterized LOC107060891
102603172	uncharacterized LOC102603172
102595544	basic 7S globulin-like
102588245	basic 7S globulin-like
102588581	basic 7S globulin-like
102577478	xyloglucan-specific endoglucanase inhibitor 4
102579540	9-cis-epoxycarotenoid dioxygenase NCED6, chloroplastic
102581197	wall-associated receptor kinase 2-like
102591129	uncharacterized LOC102591129
102595884	tropinone reductase homolog At5g06060-like
102587498	probable protein phosphatase 2C 4
102595886	ABC transporter B family member 11-like
102581872	protein ECERIFERUM 3-like
102591010	protein BREAST CANCER SUSCEPTIBILITY 2 homolog B-like
102605192	microtubule-associated protein 70-5-like
102600044	protein YLS9-like
102597644	uncharacterized LOC102597644
102578325	GDSL esterase/lipase At4g10955-like
102593904	actin-82
102596233	glucan endo-1,3-beta-glucosidase-like
102599393	scarecrow-like protein 9
102604969	scarecrow-like protein 14
102599928	GDSL esterase/lipase At5g33370-like
102605532	G-type lectin S-receptor-like serine/threonine-protein kinase RLK1
102597555	type I inositol polyphosphate 5-phosphatase 12-like
107061299	probable inactive receptor kinase At1g27190
102589788	malate synthase, glyoxysomal
102591016	ethylene-responsive transcription factor ERF098-like
102599501	lignin-forming anionic peroxidase
102596239	serine/threonine-protein kinase RUNKEL
102590666	uncharacterized LOC102590666
107061579	3-ketoacyl-CoA synthase 20-like
102603971	histone H2AX-like
102594349	cytokinin hydroxylase-like
102589795	dehydration-responsive element-binding protein 1A-like
102600504	EG45-like domain containing protein
102597564	bifunctional pinoresinol-lariciresinol reductase 2-like
102584755	microtubule-associated protein TORTIFOLIA1
102577681	Kunitz-type enzyme inhibitor S9C11
107061945	cytochrome P450 750A1-like
102585629	gibberellin-regulated protein 6-like
102604092	probable WRKY transcription factor 61
102605664	cyclin-SDS
107062126	14 kDa proline-rich protein DC2.15-like
102592366	uncharacterized LOC102592366
102583557	auxin-induced protein AUX22-like
102592491	G-type lectin S-receptor-like serine/threonine-protein kinase At4g27290
102587953	disease resistance protein RPP13
107062542	neurofilament medium polypeptide
102603094	formin-like protein 8
107062593	glutamate receptor 2.2-like
102597988	putative cyclic nucleotide-gated ion channel 15
102586527	probable LRR receptor-like serine/threonine-protein kinase At3g47570
102599204	TPR and ankyrin repeat-containing protein 1-like
102578819	uncharacterized LOC102578819
102579475	uncharacterized LOC102579475
102598002	uncharacterized LOC102598002
102601089	histone H3.2
102582684	bidirectional sugar transporter NEC1-like
102582341	uncharacterized LOC102582341
102603670	long-chain-alcohol oxidase FAO4A-like
102591287	organic cation/carnitine transporter 4-like
102593625	G-type lectin S-receptor-like serine/threonine-protein kinase At4g27290
107057684	G-type lectin S-receptor-like serine/threonine-protein kinase At4g27290
102588630	uncharacterized LOC102588630
107063209	receptor-like protein 12
102600421	ovarian cancer-associated gene 2 protein homolog
102595712	myb-related protein Myb4-like
102604674	gibberellin 2-beta-dioxygenase 8-like
102590057	replication protein A 32 kDa subunit A
107063476	uncharacterized LOC107063476
102604809	cysteine proteinase 15A
102600548	receptor-like protein 12
102598583	non-specific lipid-transfer protein 2-like
102591309	E3 ubiquitin-protein ligase PUB23-like
102599667	cytochrome b561 and DOMON domain-containing protein At5g47530-like
102584042	L-type lectin-domain containing receptor kinase IV.1-like
102581378	protein EXORDIUM-like 2
102604364	chitinase 2-like
102588764	putative glycosyltransferase 7
102580594	polyvinylalcohol dehydrogenase-like
102582168	L-ascorbate oxidase-like
102598134	U-box domain-containing protein 21-like
102587680	mitogen-activated protein kinase kinase kinase A-like
102581507	mitogen-activated protein kinase kinase kinase A-like
107058358	uncharacterized LOC107058358
102580948	TMV resistance protein N-like
102586130	cytochrome P450 98A2-like
102606401	cytochrome P450 98A2-like
107058478	uncharacterized LOC107058478
102579840	histidine decarboxylase-like
102581292	histidine decarboxylase-like
102581623	histidine decarboxylase-like
102596085	U-box domain-containing protein 18
102588447	embryonic stem cell-specific 5-hydroxymethylcytosine-binding protein
102589756	histone H3.2
102592775	uncharacterized LOC102592775
107058573	poly [ADP-ribose] polymerase 2-like
102589531	long chain acyl-CoA synthetase 2
102601022	transcription factor TCP13-like
102579740	protein ENHANCED DISEASE RESISTANCE 2-like
102605733	uncharacterized LOC102605733
102582181	receptor-like protein 12
102593458	induced stolen tip protein TUB8-like
102594980	glutamate decarboxylase-like
102603944	cysteine-rich repeat secretory protein 38-like
102599468	xyloglucan endotransglucosylase/hydrolase protein 31-like
102598050	ABC transporter G family member 11-like
102594768	ABC transporter G family member 11-like
102593125	glutaredoxin-C9-like
102600135	putative disease resistance protein RGA1
102588343	myosin heavy chain kinase B-like
102601927	L-ascorbate oxidase-like
102586372	tetracycline resistance protein, class B-like
102602258	xyloglucan galactosyltransferase KATAMARI1 homolog
102593665	glutaredoxin-C11-like
102594106	GDSL esterase/lipase At4g16230-like
102605859	xyloglucan endotransglucosylase/hydrolase protein 15-like
102594210	calmodulin-like protein 3
102591445	lignin-forming anionic peroxidase-like
102580962	protein DR_1172-like
102599264	putative late blight resistance protein homolog R1B-17
102579854	protein NRT1/ PTR FAMILY 2.8
102585595	transcription factor bHLH18-like
102599912	putative germin-like protein 9-2
102596889	TMV resistance protein N-like
102580069	isoflavone 2'-hydroxylase-like
102606308	probable receptor-like protein kinase At1g33260
102584281	rRNA biogenesis protein rrp5
102599056	non-specific lipid-transfer protein 1-like
102583852	guanine nucleotide-binding protein subunit gamma 2-like
107059364	protein NRT1/ PTR FAMILY 2.7-like
102581196	glutamate decarboxylase 4-like
102591902	bidirectional sugar transporter SWEET12-like
102580969	regulator of nonsense transcripts 1 homolog

## Sheet: M5
ENTREZID	GENENAME
102593715	MADS-box transcription factor 23-like
102582555	AT-hook motif nuclear-localized protein 17
102583658	aspartic proteinase nepenthesin-1-like
102588067	transcription factor bHLH143-like
102590562	ovarian cancer-associated gene 2 protein homolog
107062915	uncharacterized LOC107062915
102601302	uncharacterized LOC102601302
102597893	uncharacterized LOC102597893
102603548	probable polyamine oxidase 5
102584000	uncharacterized LOC102584000
102586986	uncharacterized LOC102586986
102588508	zinc finger CCCH domain-containing protein 62
107059582	uncharacterized LOC107059582
102579245	BTB/POZ domain-containing protein At3g50780
102581565	probable vacuolar amino acid transporter YPQ2
102591832	protein NSP-INTERACTING KINASE 1
102577671	CONSTANS
102596260	protein GAST1
102602089	truncated transcription factor CAULIFLOWER A
102579668	protein LONGIFOLIA 1
102599525	lamin-like protein
102600522	probable WRKY transcription factor 3
102604453	probable receptor-like protein kinase At5g15080
102580657	peroxidase 63
102591163	uncharacterized LOC102591163
102599854	uncharacterized LOC102599854
102604556	cytochrome P450 90A1
102590145	probable receptor-like protein kinase At1g80640
107060671	uncharacterized LOC107060671
102603553	DNA mismatch repair protein MSH5
102605457	UDP-glucose iridoid glucosyltransferase-like
102594705	UDP-glucose iridoid glucosyltransferase-like
102582123	E3 ubiquitin-protein ligase RNF8
102583453	uncharacterized LOC102583453
102592952	UPF0161 protein At3g09310
102597997	probable acetyltransferase NATA1-like
102605336	ethylene-responsive transcription factor RAP2-7-like
102578690	uncharacterized LOC102578690
102579352	L-type lectin-domain containing receptor kinase VIII.1-like
107061022	uncharacterized LOC107061022
102599315	uncharacterized LOC102599315
102600294	E3 ubiquitin-protein ligase UPL5-like
102601872	uncharacterized LOC102601872
102580004	secoisolariciresinol dehydrogenase-like
102585650	receptor-like kinase TMK3
102599316	probable inactive leucine-rich repeat receptor-like protein kinase At3g03770
102601312	uncharacterized LOC102601312
102580662	uncharacterized LOC102580662
102582448	F-box/LRR-repeat protein 25-like
102583785	uncharacterized LOC102583785
107061530	uncharacterized LOC107061530
102586650	uncharacterized LOC102586650
107061671	protein LITTLE ZIPPER 2-like
102590149	F-box protein At4g00755-like
102596365	UDP-galactose/UDP-glucose transporter 4-like
102580227	probable serine/threonine-protein kinase At1g01540
107062250	acyl-coenzyme A thioesterase 8-like
107062027	arabinogalactan peptide 16
102597681	rho GTPase-activating protein 3
102589934	BTB/POZ domain-containing protein NPY3
102593726	BTB/POZ domain-containing protein At5g67385
102584675	PI-PLC X domain-containing protein At5g67130
102593294	CLK4-associating serine/arginine rich protein
102605239	AAA-ATPase ASD, mitochondrial-like
102599538	uncharacterized LOC102599538
102582456	probable L-gulonolactone oxidase 6
107063280	uncharacterized LOC107063280
102604119	ABC transporter I family member 10, chloroplastic
102604462	uncharacterized LOC102604462
102586537	GATA transcription factor 11-like
102592171	short-chain dehydrogenase/reductase 2b-like
102592174	putative amidase C869.01
102592510	inactive protein RESTRICTED TEV MOVEMENT 2-like
102587763	transcription factor GAMYB-like
102596371	cysteine and histidine-rich domain-containing protein RAR1
102593851	uncharacterized LOC102593851
102603111	protein IQ-DOMAIN 1-like
102580016	pentatricopeptide repeat-containing protein At5g38730
102602218	L-idonate 5-dehydrogenase-like
102585999	uncharacterized LOC102585999
102603786	cytochrome P450 90B1
102579906	AP-3 complex subunit sigma-like
102603672	GATA transcription factor 5-like
102587539	endoglucanase 2-like
102587215	uncharacterized LOC102587215
102601323	protein MID1-COMPLEMENTING ACTIVITY 1-like
102603230	aspartic proteinase-like protein 1
102603674	uncharacterized LOC102603674
102596831	tropinone reductase homolog
107059471	uncharacterized LOC107059471
102581918	dolichyl-diphosphooligosaccharide--protein glycosyltransferase subunit 4A
102585429	pentatricopeptide repeat-containing protein At3g53700, chloroplastic
102590364	mRNA-decapping enzyme-like protein
102593735	vacuolar protein sorting-associated protein 55 homolog
102599867	4'-phosphopantetheinyl transferase HetI
102586543	serine/threonine-protein kinase KIPK-like
102588306	protein BUD31 homolog 2
102596708	growth-regulating factor 3-like
107059479	growth-regulating factor 3-like
102597797	AT-hook motif nuclear-localized protein 7-like
107059501	uncharacterized LOC107059501
102587220	vicianin hydrolase-like
102586213	putative receptor-like protein kinase At1g80870
102590263	fibrous sheath CABYR-binding protein
102596379	ACT domain-containing protein ACR11-like
102588192	cell division cycle-associated protein 7-like
102593079	uncharacterized protein At3g17950
102598012	WUSCHEL-related homeobox 1
102578713	alpha-dioxygenase 2
102579818	beta-glucosidase 44-like
102595945	zinc finger protein CONSTANS-LIKE 16-like
102596279	lysM domain-containing GPI-anchored protein 1-like
102604472	transcription factor DIVARICATA
102584568	root phototropism protein 3-like
102580025	ATPase GET3-like
107059589	uncharacterized LOC107059589
102603455	serine/threonine-protein kinase STY8-like
107059639	uncharacterized LOC107059639
102594726	zinc-finger homeodomain protein 2
102580919	sec-independent protein translocase protein TatB
102591075	auxin-responsive protein SAUR71
102591735	auxin-induced protein 15A
102586010	ganglioside-induced differentiation-associated protein 2-like
102581494	uncharacterized LOC102581494
102589731	calvin cycle protein CP12-3, chloroplastic
102582148	uncharacterized LOC102582148
102604356	uncharacterized LOC102604356
102577611	ELF4-like protein
102603123	MOB kinase activator-like 1A
102580819	guanine nucleotide-binding protein subunit gamma 3
102601224	ankyrin repeat-containing protein At5g02620-like
102578841	protein GLUTAMINE DUMPER 5-like
102580922	ubiquitin carboxyl-terminal hydrolase 18
102583261	putative RNA methyltransferase At5g10620
102590958	protein PAM68, chloroplastic
102603805	uncharacterized LOC102603805
102587124	uncharacterized LOC102587124
102602233	probable carboxylesterase 2
102605030	BRI1 kinase inhibitor 1
102582257	scopoletin glucosyltransferase-like
102581928	UDP-glucose flavonoid 3-O-glucosyltransferase 7-like
102591305	LIM domain-containing protein WLIM1-like
102600646	uncharacterized protein DDB_G0279979
102603346	cullin-1-like
102580148	uncharacterized LOC102580148
102586553	uncharacterized protein DDB_G0271670-like
102590274	dnaJ homolog subfamily B member 6
102592867	inactive protein kinase SELMODRAFT_444075
102605032	clavaminate synthase-like protein At3g21360
102580476	homeobox-leucine zipper protein ATHB-15
102584357	cytochrome c oxidase assembly protein COX19-like
102587876	uncharacterized LOC102587876
102594739	transcription factor bHLH68-like
102595503	uncharacterized LOC102595503
102586356	subtilisin-like protease SBT1.7
102582703	putative cyclin-D6-1
102589506	uncharacterized GPI-anchored protein At1g61900-like
102606274	uncharacterized LOC102606274
102582034	protein MID1-COMPLEMENTING ACTIVITY 1
102584699	26S proteasome non-ATPase regulatory subunit 4 homolog
102594411	bZIP transcription factor 53-like
102602682	protein NRT1/ PTR FAMILY 3.1-like
102598124	pentatricopeptide repeat-containing protein At1g77405-like
102581167	pathogenesis-related protein PR-1-like
102588858	VAN3-binding protein
102583265	uncharacterized LOC102583265
102600654	pentatricopeptide repeat-containing protein At4g30825, chloroplastic
102605936	AUGMIN subunit 8
102596074	uncharacterized LOC102596074
102594188	fimbrin-2-like
102586784	protein IQ-DOMAIN 1-like
102587130	growth-regulating factor 8-like
107059975	uncharacterized LOC107059975
102579182	probable trehalase
102602573	uncharacterized LOC102602573
102602911	protein ABIL2-like
102604263	RING-H2 zinc finger protein RHA4a-like
102599670	probable inactive receptor kinase At4g23740
102588432	BTB/POZ domain-containing protein At1g63850-like
102597504	transcription factor GLABRA 3-like
102602914	uncharacterized LOC102602914
102584814	probable copper-transporting ATPase HMA5
102598924	protein PMR5
102580479	chromatin-remodeling complex subunit ies6
102587561	F-box/LRR-repeat protein 12
107057715	ycf54-like protein
102606050	uncharacterized LOC102606050
102578395	zinc finger protein CONSTANS-LIKE 16-like
102578738	uncharacterized LOC102578738
102601791	repressor of RNA polymerase III transcription MAF1 homolog
102587464	uncharacterized LOC102587464
102589632	uncharacterized LOC102589632
102589851	E3 ubiquitin-protein ligase SDIR1-like
107060029	oligoribonuclease-like
102580707	kirola-like
107060047	uncharacterized LOC107060047
102599246	jmjC domain-containing protein 4
102600451	probable LRR receptor-like serine/threonine-protein kinase At4g26540
102600774	uncharacterized LOC102600774
102582940	uncharacterized LOC102582940
107060083	uncharacterized LOC107060083
102592880	dnaJ homolog subfamily C member 5 homolog
102602918	glutathione transferase GST 23-like
107060116	uncharacterized LOC107060116
107060117	uncharacterized LOC107060117
102587034	rhodanese-like domain-containing protein 6
102597937	uncharacterized LOC102597937
102600119	protein LYK5-like
102601800	uncharacterized LOC102601800
102588212	uncharacterized LOC102588212
102594087	uncharacterized LOC102594087
102578403	uncharacterized LOC102578403
102584712	uncharacterized LOC102584712
102582844	putative DNA glycosylase At3g47830
102583506	gibberellin-regulated protein 10-like
102594425	E3 ubiquitin-protein ligase SIS3
102587798	protein LONGIFOLIA 2
102599352	elongator complex protein 6
102585800	putative auxin efflux carrier component 8
102593658	F-box protein FBW2-like
102598472	structure-specific endonuclease subunit SLX1
102593877	uncharacterized LOC102593877
102595196	thylakoid lumenal 19 kDa protein, chloroplastic
102592554	serine-rich adhesin for platelets-like
102594649	uncharacterized LOC102594649
102589978	laccase-6
107060256	uncharacterized LOC107060256
102585468	uncharacterized LOC102585468
102588773	putative threonine aspartase
102605384	uncharacterized LOC102605384
107060291	uncharacterized LOC107060291
102589643	uncharacterized LOC102589643
102593563	putative phosphatidylinositol N-acetylglucosaminyltransferase subunit C
102586920	uncharacterized LOC102586920
102591436	probable WRKY transcription factor 33
102595747	probable tyrosine-protein phosphatase At1g05000
102596746	2-alkenal reductase (NADP(+)-dependent)
102602475	histone H2B.3-like
102595423	uncharacterized LOC102595423
102584825	uncharacterized LOC102584825
102590182	uncharacterized LOC102590182
102580380	uncharacterized LOC102580380
102599036	uncharacterized LOC102599036
102598043	probable amino acid permease 7
102603149	probable LRR receptor-like serine/threonine-protein kinase At4g26540
102604164	calcineurin B-like protein 3
102599360	65-kDa microtubule-associated protein 1-like
102604717	uncharacterized LOC102604717
102579951	putative aconitate hydratase, cytoplasmic
102606295	probable zinc metallopeptidase EGY3, chloroplastic
102583839	uncharacterized LOC102583839
102577845	D-type cyclin family 3 subgroup 2
102600464	uncharacterized LOC102600464
102605850	putative serine carboxypeptidase-like 23
102587372	3-hydroxyisobutyryl-CoA hydrolase 1-like
107060410	uncharacterized LOC107060410
102595100	uncharacterized LOC102595100
102595427	uncharacterized LOC102595427
102595859	GATA transcription factor 21
102603154	probable sulfate transporter 3.4
102601135	geraniol 8-hydroxylase-like
102585809	phosphatidylinositol-glycan biosynthesis class F protein-like
102595523	nudix hydrolase 18, mitochondrial-like
102588563	uncharacterized LOC102588563
107060448	uncharacterized LOC107060448
107060510	uncharacterized LOC107060510
102577608	mas-binding factor MBF2
102579200	cytochrome P450 CYP736A12-like
107060519	uncharacterized LOC107060519
102597078	armadillo repeat-containing protein 7
107060546	uncharacterized LOC107060546
102582511	ammonium transporter 1 member 3
102582383	squamosa promoter-binding protein 1
102595648	pentatricopeptide repeat-containing protein At4g21705, mitochondrial
102596316	stem-specific protein TSJT1-like
102606412	glucose-induced degradation protein 8 homolog
107060590	uncharacterized LOC107060590
102605957	calcium-binding protein KIC-like
102592793	zinc finger protein ZAT5-like
102593790	histone H2B 7-like
102583956	probable fatty acyl-CoA reductase 5
102589877	N-alpha-acetyltransferase 40
102593666	protein SHOOT GRAVITROPISM 5-like
102602710	uncharacterized LOC102602710
102605400	uncharacterized LOC102605400
102590094	MORC family CW-type zinc finger protein 3
102594108	uncharacterized LOC102594108
102593133	uncharacterized LOC102593133
102598720	uncharacterized LOC102598720
102587270	uncharacterized LOC102587270
102590196	uncharacterized LOC102590196
102589768	serine/threonine-protein kinase Nek2
102596322	pentatricopeptide repeat-containing protein At3g60050-like
107060735	uncharacterized LOC107060735
102599590	LRR receptor-like serine/threonine-protein kinase GSO1
102581414	uncharacterized LOC102581414
102584615	GATA transcription factor 4
102591340	uncharacterized LOC102591340
102603384	protein SRG1-like
107060761	uncharacterized LOC107060761
102581077	cyclin-U4-1
102589333	ankyrin repeat-containing protein At2g01680-like
102595212	uncharacterized LOC102595212
102603167	LRR receptor-like serine/threonine-protein kinase ERL1
102579310	probable polyamine oxidase 5
102584736	pentatricopeptide repeat-containing protein At4g21170
102586485	CRIB domain-containing protein RIC10-like
102591787	15.4 kDa class V heat shock protein
107060787	uncharacterized LOC107060787
102580857	uncharacterized LOC102580857
102583526	uncharacterized LOC102583526
102602050	uncharacterized LOC102602050
107060791	probable receptor-like protein kinase At5g39030
102599815	uncharacterized LOC102599815
107060804	pinin-like
102600483	basic leucine zipper 34-like
102593999	mitochondrial inner membrane protease subunit 1
102595113	persulfide dioxygenase ETHE1 homolog, mitochondrial
107060820	uncharacterized LOC107060820
107060812	uncharacterized LOC107060812
102597954	heme-binding protein 2
102589337	probable 2-oxoglutarate-dependent dioxygenase AOP1
102593675	protein NEN3-like
102604620	BTB/POZ domain-containing protein At3g05675
102585381	uncharacterized LOC102585381
102584074	uncharacterized LOC102584074
102586159	transcription repressor OFP6-like
102586488	transcription repressor OFP15
102586049	protein indeterminate-domain 5, chloroplastic-like
102590772	nicotinamidase 2-like
107060832	REF/SRPP-like protein At3g05500
102593015	uncharacterized protein C24H6.02c
102582400	cytosolic sulfotransferase 12-like
107060864	cytosolic sulfotransferase 12-like
102579755	heparanase-like protein 2
102578776	uncharacterized protein At5g01610
107060851	cytosolic sulfotransferase 5-like
102588903	pentatricopeptide repeat-containing protein At2g02980, chloroplastic
102591673	basic leucine zipper 61
102596989	F-box protein CPR30-like
102601393	glucan endo-1,3-beta-glucosidase 12-like
102598623	uncharacterized LOC102598623
102605869	superoxide dismutase [Cu-Zn], chloroplastic
102605970	zinc finger protein ZAT5
107060906	uncharacterized LOC107060906
102582195	RING-H2 finger protein ATL57
102593250	uncharacterized LOC102593250
102594223	tRNA dimethylallyltransferase 2
107060923	uncharacterized LOC107060923
102597958	DELLA protein RGL1-like
102603732	uncharacterized LOC102603732
102601158	cruciferin PGCRURSE5-like
102587924	uncharacterized LOC102587924
102588473	uncharacterized LOC102588473
102589893	uncharacterized LOC102589893
102588148	transcription factor DIVARICATA-like
102592462	uncharacterized LOC102592462
102595224	CASP-like protein 5B2
102601268	pectin acetylesterase 5-like
102601945	WEB family protein At2g38370
102585491	auxin-responsive protein SAUR68-like
102602386	auxin-responsive protein SAUR68-like
102604744	uncharacterized LOC102604744
107061014	uncharacterized LOC107061014
102594999	type I inositol polyphosphate 5-phosphatase 4
102595329	uncharacterized LOC102595329
102598173	VAN3-binding protein
102582084	F-actin-capping protein subunit alpha-like
104794328	microRNA MIR6023
102597745	DELLA protein RGL1-like
102586496	cell wall / vacuolar inhibitor of fructosidase 1-like
102606093	crocetin glucosyltransferase, chloroplastic-like
102581871	protein RALF-like 33
102579435	alpha-soluble NSF attachment protein-like
102585943	histone H2B-like
102596992	probable sugar phosphate/phosphate translocator At1g06470
102604626	protein STRUBBELIG-RECEPTOR FAMILY 3
102580627	putative late blight resistance protein homolog R1C-3
102589232	uncharacterized LOC102589232
102589782	ABC transporter I family member 1
102601607	bifunctional purple acid phosphatase 26-like
107061120	uncharacterized LOC107061120
102593360	probable WRKY transcription factor 4
102599064	glycine-rich RNA-binding protein 4, mitochondrial-like
102600819	short integuments 2, mitochondrial
102604189	serine carboxypeptidase-like 17
107061152	uncharacterized LOC107061152
102585610	transcription factor PIF1-like
102577839	proteinase inhibitor
107061162	uncharacterized LOC107061162
107061179	cytosolic sulfotransferase 12-like
102583089	uncharacterized LOC102583089
102587172	uncharacterized LOC102587172
107061199	uncharacterized LOC107061199
102603177	cytochrome P450 71D6
102579763	uncharacterized LOC102579763
102596774	uncharacterized LOC102596774
102589128	F-box protein SKIP31-like
102599392	nucleoprotein TPR
102600586	protein IQ-DOMAIN 1
102605531	transforming growth factor-beta receptor-associated protein 1-like
102583310	chlorophyllase-2, chloroplastic-like
107061256	uncharacterized LOC107061256
102586057	ankyrin repeat-containing protein At5g02620
102577442	expansin-A6
102584517	transcription factor DIVARICATA-like
102600927	GRF1-interacting factor 1-like
102593257	uncharacterized LOC102593257
102597320	uncharacterized LOC102597320
102603405	uncharacterized LOC102603405
107061298	uncharacterized LOC107061298
102597749	uncharacterized LOC102597749
102582980	transcription factor bHLH48-like
102593687	transcription initiation factor IIB-2
102595556	L-2-hydroxyglutarate dehydrogenase, mitochondrial
102598181	beta-glucuronosyltransferase GlcAT14A
102601166	two-component response regulator ORR9-like
102598392	homeobox-leucine zipper protein HOX11-like
102596566	uncharacterized LOC102596566
102600265	autophagy-related protein 16-like
102598393	non-specific phospholipase C6
102591565	protein indeterminate-domain 12-like
107061378	uncharacterized LOC107061378
102595008	IQ domain-containing protein IQM4-like
102598737	uncharacterized LOC102598737
107061380	uncharacterized LOC107061380
102599719	oligopeptide transporter 4
102591017	uncharacterized LOC102591017
102604863	uncharacterized LOC102604863
102602513	uncharacterized LOC102602513
102593367	beta-amyrin synthase-like
102599502	uncharacterized LOC102599502
102602953	vacuolar amino acid transporter 1-like
102585729	uncharacterized LOC102585729
102587613	nuclear transcription factor Y subunit B-4-like
102588591	squamosa promoter-binding-like protein 12
102598396	beta-D-glucosyl crocetin beta-1,6-glucosyltransferase-like
102602281	B3 domain-containing transcription factor NGA3-like
102578552	protein yippee-like At4g27745
102594579	protein QUIRKY
102586960	uncharacterized LOC102586960
102588485	CASP-like protein 2B1
102591243	uncharacterized LOC102591243
102595561	uncharacterized LOC102595561
102579978	putative serine/threonine-protein kinase
102585060	auxin-responsive protein SAUR68-like
102584752	auxin-responsive protein SAUR21-like
102585618	uncharacterized LOC102585618
107061550	putative uncharacterized protein DDB_G0272516
102589462	protein LHCP TRANSLOCATION DEFECT
102596009	cell differentiation protein RCD1 homolog
107061555	uncharacterized LOC107061555
102604082	uridine kinase-like protein 3
102579874	serine/threonine-protein kinase D6PKL2-like
102591571	uncharacterized LOC102591571
102601280	putative pentatricopeptide repeat-containing protein At5g08490
102603867	protein IQ-DOMAIN 14-like
102585955	protein XRI1-like
102585732	uncharacterized LOC102585732
102599286	small nuclear ribonucleoprotein Sm D1
102605653	uncharacterized LOC102605653
102579648	E3 ubiquitin-protein ligase MIEL1
107057705	methionine aminotransferase-like
102593263	protein LOL1
102600604	transcription factor bHLH71-like
102601846	protein NUCLEAR FUSION DEFECTIVE 4-like
102577732	uncharacterized LOC102577732
102593490	pentatricopeptide repeat-containing protein At1g31920
102598189	probable receptor-like protein kinase At1g30570
102604425	uncharacterized LOC102604425
102583639	protein LIGHT-DEPENDENT SHORT HYPOCOTYLS 4-like
102578797	uncharacterized LOC102578797
102603868	zinc finger protein CONSTANS-LIKE 10-like
102597650	uncharacterized tRNA/rRNA methyltransferase YsgA
102599505	UDP-glycosyltransferase 91A1-like
107061633	UDP-glycosyltransferase 91A1-like
102603530	uncharacterized LOC102603530
107061634	uncharacterized LOC107061634
107061635	uncharacterized LOC107061635
102584297	probable glucan 1,3-beta-glucosidase A
102581442	protein IQ-DOMAIN 14
102586399	dihydrodipicolinate reductase-like protein CRR1, chloroplastic
102597002	rac-like GTP-binding protein ARAC7
102578898	glucan endo-1,3-beta-glucosidase 13-like
102587181	transcription factor MYB1R1-like
102587834	putative GATA transcription factor 22
102595674	uncharacterized LOC102595674
102597756	uncharacterized LOC102597756
102582542	replication protein A 70 kDa DNA-binding subunit B-like
102584421	uncharacterized LOC102584421
102604208	36.4 kDa proline-rich protein
102604536	probably inactive leucine-rich repeat receptor-like protein kinase IMK2
102587182	auxin-responsive protein SAUR72-like
102595907	LRR receptor-like serine/threonine-protein kinase ERECTA
102589037	uncharacterized LOC102589037
102594586	cysteine protease inhibitor 1-like
102595571	cysteine protease inhibitor 1
102577909	cysteine protease inhibitor 8-like
102588265	histone deacetylase 6
102584096	uncharacterized LOC102584096
102584966	NADP-dependent malic enzyme-like
102590544	uncharacterized LOC102590544
102588598	protein EPIDERMAL PATTERNING FACTOR 2-like
102604981	uncharacterized LOC102604981
102586841	F-box protein SKIP28
102590330	uncharacterized LOC102590330
102600173	ran-binding protein 6-like
107061803	uncharacterized LOC107061803
102578801	uncharacterized LOC102578801
102586302	agglutinin alpha chain-like
102591689	B3 domain-containing protein REM10-like
107061883	uncharacterized LOC107061883
107061884	uncharacterized LOC107061884
107061885	auxin-induced protein 15A
102602623	phosphoglycerate kinase, cytosolic-like
102578560	tuberculostearic acid methyltransferase UfaA1-like
102597238	1-aminocyclopropane-1-carboxylate oxidase homolog
102597881	1-aminocyclopropane-1-carboxylate oxidase homolog
102603640	beta-D-glucosyl crocetin beta-1,6-glucosyltransferase-like
102604873	proteinase inhibitor I-B-like
107061915	uncharacterized LOC107061915
102579884	protein ECERIFERUM 1-like
102599945	protein ECERIFERUM 1-like
107061920	uncharacterized LOC107061920
102591928	pentatricopeptide repeat-containing protein At1g69290
102592482	cytochrome P450 714C2-like
102593160	rac-like GTP-binding protein 5
107061933	uncharacterized LOC107061933
102581773	probable E3 ubiquitin-protein ligase RHA2B
102577810	TGACG-sequence-specific DNA-binding protein TGA-1A
102585176	cytochrome P450 CYP736A12-like
107061947	uncharacterized LOC107061947
107061954	uncharacterized LOC107061954
102590126	pectate lyase-like
107061957	uncharacterized LOC107061957
102596124	uncharacterized LOC102596124
102581774	uncharacterized LOC102581774
102578238	uncharacterized LOC102578238
102591583	protein indeterminate-domain 4, chloroplastic-like
102595911	zeatin O-glucosyltransferase-like
102601965	methylecgonone reductase-like
102600177	uncharacterized LOC102600177
102594915	peroxidase 45-like
107062036	uncharacterized LOC107062036
102590907	14 kDa proline-rich protein DC2.15-like
107062087	MLP-like protein 43
102606336	uncharacterized LOC102606336
102582998	uncharacterized LOC102582998
102585967	uncharacterized LOC102585967
102597115	probable pectinesterase 68
102600840	uncharacterized LOC102600840
102604095	uncharacterized LOC102604095
102578345	oxysterol-binding protein-related protein 2A
102594255	probable purine permease 6
102605886	probably inactive leucine-rich repeat receptor-like protein kinase IMK2
102583764	transcription factor DIVARICATA-like
102605212	serine racemase-like
102579237	putative E3 ubiquitin-protein ligase RF298
102598202	probable polygalacturonase
102594796	uncharacterized LOC102594796
102597445	chaperone protein ClpB4, mitochondrial-like
102580098	protein NRT1/ PTR FAMILY 1.2-like
102584308	uncharacterized LOC102584308
102588714	probable xyloglucan endotransglucosylase/hydrolase protein 33
102589366	uncharacterized LOC102589366
107062220	uncharacterized LOC107062220
102602195	uncharacterized LOC102602195
102581996	formate dehydrogenase, mitochondrial-like
102590683	ferredoxin-1
102591373	non-specific lipid-transfer protein-like protein At2g13820
107062268	probable LRR receptor-like serine/threonine-protein kinase At3g47570
102597339	probable LRR receptor-like serine/threonine-protein kinase At3g47570
102579339	uncharacterized LOC102579339
102601412	protein SRG1-like
102583332	receptor-like protein kinase 2
102591699	uncharacterized LOC102591699
102599952	uncharacterized LOC102599952
102605328	F-box/kelch-repeat protein At3g23880-like
107062296	F-box/kelch-repeat protein At3g23880-like
102604439	pentatricopeptide repeat-containing protein At2g42920, chloroplastic-like
102592370	receptor-like protein kinase HERK 1
102584311	protein NSP-INTERACTING KINASE 3-like
102585406	uncharacterized LOC102585406
102588171	uncharacterized LOC102588171
102579015	uncharacterized LOC102579015
102578679	serine/threonine-protein phosphatase 6 regulatory ankyrin repeat subunit A-like
107062346	peptide-N4-(N-acetyl-beta-glucosaminyl)asparagine amidase A-like
102592371	uncharacterized LOC102592371
102578243	uncharacterized LOC102578243
102579238	uncharacterized LOC102579238
107062408	uncharacterized LOC107062408
102585180	E3 ubiquitin-protein ligase MIEL1
102598751	uncharacterized LOC102598751
102603763	RNA-binding motif protein, Y chromosome, family 1 member B-like
107062433	uncharacterized LOC107062433
102589913	uncharacterized LOC102589913
107062445	uncharacterized LOC107062445
102592829	serine carboxypeptidase-like 12
102593507	exocyst complex component EXO70A1-like
102588502	LIM domain-containing protein WLIM1-like
107062460	uncharacterized LOC107062460
102598752	GTPase-activating protein gyp1-like
102589914	sugar transporter ERD6-like 16
102597246	14 kDa proline-rich protein DC2.15-like
102603766	cation transport regulator-like protein 2-like
102604776	B3 domain-containing protein REM10-like
102578350	B3 domain-containing protein REM10-like
102593832	probable methyltransferase PMT9
107062552	uncharacterized LOC107062552
102586983	uncharacterized LOC102586983
102591381	probable serine/threonine-protein kinase At1g18390
102601076	uncharacterized LOC102601076
102589581	uncharacterized LOC102589581
102600721	uncharacterized LOC102600721
102599631	protochlorophyllide reductase
102602871	putative F-box protein At1g49610
102578246	protein ULTRAPETALA 1-like
102584318	uncharacterized LOC102584318
102585182	uncharacterized LOC102585182
102590233	transcription factor MYC2-like
102580786	BTB/POZ domain-containing protein At1g67900
102601187	RPM1-interacting protein 4
107062639	uncharacterized LOC107062639
102581791	EPIDERMAL PATTERNING FACTOR-like protein 2
102588068	transcription factor bHLH93
107062692	uncharacterized LOC107062692
102590139	uncharacterized protein At4g37920, chloroplastic
102601189	uncharacterized transporter C5D6.04
102605893	nuclear transcription factor Y subunit gamma-like
102579790	uncharacterized LOC102579790
102582003	protein PLASTID MOVEMENT IMPAIRED 2-like
102604886	transcription factor PIF4
102583891	protein EXORDIUM-like 3
102585522	putative glycerol-3-phosphate transporter 1
102601422	protein polybromo-1-like
102592948	uncharacterized LOC102592948
102603432	protein GAST1-like
107062771	probable LRR receptor-like serine/threonine-protein kinase At1g53440
107062769	uncharacterized LOC107062769
102592717	uncharacterized LOC102592717
102597130	peroxisomal membrane protein 11B
102604996	uncharacterized LOC102604996
102584003	transcription factor MYB82-like
102587323	36.4 kDa proline-rich protein
102596811	disease resistance protein At4g27190-like
102606346	sugar transporter ERD6-like 7
102591710	PCTP-like protein
107062837	uncharacterized LOC107062837
102604558	fibrous sheath CABYR-binding protein
104794928	microRNA MIR408a
102598091	glutamic acid-rich protein-like
102591949	copper transporter 6-like
102592618	uncharacterized LOC102592618
102589818	cytochrome P450 83B1-like
102598212	pentatricopeptide repeat-containing protein At5g18390, mitochondrial
102599317	kinesin-like protein KIN12B
102599641	transcription factor bHLH62
102597677	glyoxylate/hydroxypyruvate reductase HPR3-like
102600529	homeobox protein HD1
102606009	BAG family molecular chaperone regulator 3-like
102593724	probable (S)-N-methylcoclaurine 3'-hydroxylase isozyme 2
102594046	probable (S)-N-methylcoclaurine 3'-hydroxylase isozyme 2
102579355	scarecrow-like protein 28
102588735	protein LURP-one-related 4-like
102602316	uncharacterized CRM domain-containing protein At3g25440, chloroplastic-like
102604561	stress response protein NST1
102578818	transcription factor TCP4-like
102593290	uncharacterized LOC102593290
102586754	origin of replication complex subunit 3
102600195	uncharacterized LOC102600195
102588947	tRNA pseudouridine(38/39) synthase
102581345	2,3-bisphosphoglycerate-dependent phosphoglycerate mutase-like
102583788	uncharacterized LOC102583788
102592725	AAA-ATPase At4g30250-like
107062982	increased DNA methylation 1-like
102592624	transcription factor TCP7-like
102585327	beta-glucosidase 11-like
102591611	hydroxyphenylpyruvate reductase-like
102594613	zinc phosphodiesterase ELAC protein 2
102599423	uncharacterized LOC102599423
102584676	uncharacterized LOC102584676
102595808	protein CHLORORESPIRATORY REDUCTION 6, chloroplastic
102588296	probable protein phosphatase 2C 27
102603439	chaperone protein DnaJ
102582571	uncharacterized LOC102582571
102600534	auxin-induced protein 15A-like
102600864	auxin-induced protein 15A-like
102601200	auxin-induced protein 15A-like
102581805	type III polyketide synthase B
102583791	transcription factor bHLH121
107063090	uncharacterized LOC107063090
102583349	phospholipase A2-alpha
102589488	uncharacterized LOC102589488
107063099	uncharacterized LOC107063099
102601543	carotenoid 9,10(9',10')-cleavage dioxygenase 1-like
102586429	uncharacterized LOC102586429
107063122	leucine-rich repeat extensin-like protein 3
102590588	long chain acyl-CoA synthetase 6, peroxisomal-like
102589824	uncharacterized LOC102589824
102604571	21.7 kDa class VI heat shock protein
102582134	G-type lectin S-receptor-like serine/threonine-protein kinase At4g27290
102584457	dynein light chain 1, cytoplasmic
102587977	uncharacterized LOC102587977
107063183	potassium transporter 26-like
102595490	L-ascorbate oxidase homolog
102605245	protein MADS AFFECTING FLOWERING 5-like
102594500	cytochrome c oxidase subunit 6b-1-like
102586001	uncharacterized LOC102586001
102587214	uncharacterized LOC102587214
102597480	HMG-Y-related protein B-like
102588413	transcription factor PIF5-like
102593733	uncharacterized LOC102593733
107063231	uncharacterized LOC107063231
102604802	methyltransferase-like protein 13
102580807	uncharacterized LOC102580807
107063241	uncharacterized LOC107063241
102603337	xyloglucan endotransglucosylase/hydrolase protein 9
102605690	uncharacterized LOC102605690
102582689	agamous-like MADS-box protein AGL66
102594828	uncharacterized LOC102594828
102606152	uncharacterized LOC102606152
102586433	D-inositol 3-phosphate glycosyltransferase 1-like
107063286	uncharacterized LOC107063286
102592396	uncharacterized LOC102592396
102578373	abscisic acid receptor PYL8-like
102605017	uncharacterized protein YwkD
102581254	probable serine/threonine-protein kinase WNK9
107063305	homeobox-leucine zipper protein ROC3-like
102595278	putative UPF0481 protein At3g02645
102582582	UPF0481 protein At3g47200-like
102605695	chaperone protein dnaJ 20, chloroplastic-like
102582347	light-regulated protein
102592740	anthocyanin 5-aromatic acyltransferase-like
102604574	transcription factor LHW-like
102590156	xylogen-like protein 11
102585208	transcriptional regulator SUPERMAN-like
102594170	uncharacterized LOC102594170
102597595	IRK-interacting protein-like
102580347	cell division cycle 20.2, cofactor of APC complex-like
102585438	probable transcription factor KAN2
102596713	uncharacterized LOC102596713
102597597	21 kDa protein-like
102600309	stromal 70 kDa heat shock-related protein, chloroplastic-like
102592404	uncharacterized LOC102592404
102589401	putative F-box protein PP2-B12
102591509	squamosa promoter-binding-like protein 8
102604575	uncharacterized LOC102604575
107063437	uncharacterized LOC107063437
102600754	nuclear transcription factor Y subunit A-1
102578720	L-ascorbate peroxidase, cytosolic
102581364	pentatricopeptide repeat-containing protein At3g09650, chloroplastic
102590954	zinc finger protein JACKDAW-like
102597603	GDSL esterase/lipase At5g03980-like
102585340	serine/threonine-protein kinase CDL1
107057773	uncharacterized LOC107057773
102595395	uncharacterized LOC102595395
102605922	mental retardation GTPase activating protein homolog 3-like
102583485	ferredoxin--NADP reductase, leaf-type isozyme, chloroplastic-like
107057779	uncharacterized LOC107057779
102578496	snakin-1-like
102599884	dof zinc finger protein DOF2.5-like
107057827	F-box/kelch-repeat protein At3g06240-like
102599560	thioredoxin-like 3-1, chloroplastic
102579824	squamosa promoter-binding-like protein 9
102584353	arabinogalactan peptide 14-like
107057861	calmodulin-binding transcription activator 1-like
107057877	uncharacterized LOC107057877
102583359	uncharacterized LOC102583359
102587126	low-temperature-induced cysteine proteinase-like
102605364	protein CHLOROPLAST IMPORT APPARATUS 2-like
102594291	beta-amylase 3, chloroplastic-like
102587552	mediator of RNA polymerase II transcription subunit 25
102605708	cathepsin B-like
102602569	uncharacterized protein PAM68-like
102604921	aspartic protease inhibitor 11-like
107057944	uncharacterized LOC107057944
102582478	uncharacterized LOC102582478
102583493	uncharacterized LOC102583493
102595504	xylulose kinase
102599237	transcription factor GAMYB-like
102591975	protein YLS9-like
102594292	uncharacterized LOC102594292
102595958	uncharacterized protein At5g41620
102593317	receptor-like protein kinase THESEUS 1
102594293	protochlorophyllide reductase-like
102578176	sodium/hydrogen exchanger 2-like
107058012	uncharacterized LOC107058012
102595733	zinc finger CCCH domain-containing protein 18
102579061	uncharacterized LOC102579061
102578851	RHOMBOID-like protein 9, chloroplastic
102602797	zinc transporter 5-like
102585127	uncharacterized LOC102585127
107058049	F-box/kelch-repeat protein At3g23880-like
102590485	uncharacterized LOC102590485
102585902	protein FRA10AC1
102595506	uncharacterized LOC102595506
102577679	uncharacterized LOC102577679
102597707	uncharacterized LOC102597707
102601350	uncharacterized LOC102601350
102580257	nudix hydrolase 9
102585353	methyl-CpG-binding domain-containing protein 7
102589185	pentatricopeptide repeat-containing protein At1g07740, mitochondrial
102590734	uncharacterized LOC102590734
102598128	uncharacterized LOC102598128
102602574	uncharacterized LOC102602574
102580038	protein RIK
102581039	protein CHLORORESPIRATORY REDUCTION 7, chloroplastic
102594078	protein argonaute 10-like
102586900	uncharacterized LOC102586900
102595084	transcription factor MYB1R1
102596960	cytochrome P450 CYP736A12-like
102598254	DNA (cytosine-5)-methyltransferase DRM2-like
102581275	uncharacterized LOC102581275
107058140	uncharacterized LOC107058140
102590284	CASP-like protein 4B1
102592654	protein ALUMINUM SENSITIVE 3
102599781	probable sugar phosphate/phosphate translocator At1g12500
102600111	protein TPX2
102602347	uncharacterized LOC102602347
107058196	uncharacterized LOC107058196
102600449	uncharacterized LOC102600449
102580706	uncharacterized LOC102580706
102581607	uncharacterized LOC102581607
102582167	uncharacterized LOC102582167
102580831	uncharacterized LOC102580831
107058222	uncharacterized LOC107058222
102587887	uncharacterized LOC102587887
107058255	topless-related protein 1-like
107057679	putative uncharacterized protein DDB_G0292438
102595088	SEC14 cytosolic factor-like
102601237	65-kDa microtubule-associated protein 6-like
102603025	protein XRI1-like
107058271	uncharacterized mitochondrial protein AtMg00810-like
102598800	trihelix transcription factor GT-2-like
102579188	uncharacterized LOC102579188
102585460	probable lipid-A-disaccharide synthase, mitochondrial
102601008	5'-methylthioadenosine/S-adenosylhomocysteine nucleosidase-like
102600662	bark storage protein A-like
102605161	uncharacterized LOC102605161
102605497	protein E6
102605839	uncharacterized LOC102605839
102580596	uncharacterized LOC102580596
102590627	uncharacterized LOC102590627
102587796	protein BREVIS RADIX-like
102584254	growth-regulating factor 4-like
102580947	probable flavin-containing monooxygenase 1
102587797	pentatricopeptide repeat-containing protein At1g09900
102584819	HMG-Y-related protein A-like
107058385	uncharacterized LOC107058385
102603598	probably inactive leucine-rich repeat receptor-like protein kinase At3g28040
102602695	50S ribosomal protein 5 alpha, chloroplastic
102586460	70 kDa peptidyl-prolyl isomerase-like
102590977	uncharacterized LOC102590977
102591648	uncharacterized LOC102591648
102602473	uncharacterized LOC102602473
102605380	uncharacterized LOC102605380
102583277	uncharacterized LOC102583277
102597520	transcription factor bHLH93-like
102599031	putative pentatricopeptide repeat-containing protein At5g52630
102587365	uncharacterized LOC102587365
107058499	uncharacterized LOC107058499
102600460	deoxynucleoside triphosphate triphosphohydrolase SAMHD1 homolog
102602029	polygalacturonase non-catalytic subunit AroGP2
102580837	uncharacterized LOC102580837
102583053	UDP-glucuronate 4-epimerase 2-like
102583379	protein EXORDIUM-like 3
102587575	uncharacterized LOC102587575
102605053	pentatricopeptide repeat-containing protein At1g62350-like
102581955	sodium-coupled neutral amino acid transporter 2
102588222	ethylene-responsive transcription factor ERF106-like
102605386	uncharacterized LOC102605386
102584919	uncharacterized LOC102584919
102591437	uncharacterized protein ycf23-like
102603607	uncharacterized LOC102603607
102578627	basic leucine zipper 6
102582723	cytochrome P450 71B9-like
102598607	cytokinin riboside 5'-monophosphate phosphoribohydrolase LOG4-like
102585364	receptor-like protein 12
102587476	uncharacterized LOC102587476
102590186	uncharacterized LOC102590186
102594098	putative receptor-like protein kinase At3g47110
102596089	cytochrome P450 CYP736A12-like
102585245	uncharacterized LOC102585245
102589108	pollen-specific leucine-rich repeat extensin-like protein 1
102589430	transcriptional adapter ADA2b-like
102589760	CASP-like protein 2B1
102602362	thioredoxin-like protein CXXS1
102580723	putative E3 ubiquitin-protein ligase XBAT35
102582509	inactive poly [ADP-ribose] polymerase RCD1-like
102586694	probable 2-oxoglutarate-dependent dioxygenase AOP1
102594435	probable indole-3-acetic acid-amido synthetase GH3.5
102595985	protein SYM1-like
102596974	ELMO domain-containing protein A
102599581	expansin-B3-like
102587807	uncharacterized LOC102587807
102589109	programmed cell death 6-interacting protein
102585248	DDB1- and CUL4-associated factor 8-like
102602255	trehalose-phosphate phosphatase A
102596090	EPIDERMAL PATTERNING FACTOR-like protein 1
102604838	uncharacterized LOC102604838
102581520	probable serine incorporator
102588132	uncharacterized protein At4g14100-like
102593464	transcription activator GLK1-like
102606410	putative pentatricopeptide repeat-containing protein At1g12700, mitochondrial
102585147	endochitinase A
102604508	protein NRT1/ PTR FAMILY 2.7-like
102580956	transcription factor bHLH145-like
102581631	protein ASPARTIC PROTEASE IN GUARD CELL 2-like
102584605	probable rhamnogalacturonate lyase B
102597204	cytochrome P450 CYP82D47-like
102583721	transcription factor SCREAM2-like
102584269	uncharacterized LOC102584269
102585589	probable ubiquitin-like-specific protease 2B
102598377	probable LRR receptor-like serine/threonine-protein kinase At3g47570
102605065	probable ran guanine nucleotide release factor
102586699	auxin-induced protein PCNT115-like
102596317	cation/H(+) antiporter 15-like
102585043	uncharacterized LOC102585043
102591335	formin-like protein 1
102605067	myb family transcription factor APL-like
102596214	uncharacterized LOC102596214
102602936	trans-resveratrol di-O-methyltransferase-like
102605959	protein NSP-INTERACTING KINASE 3
102584068	uncharacterized LOC102584068
102599371	uncharacterized LOC102599371
107058931	uncharacterized LOC107058931
107058930	uncharacterized LOC107058930
102582294	UV-B-induced protein At3g17800, chloroplastic
102582967	class I heat shock protein-like
102586933	putative serine/threonine-protein kinase
102601597	E3 ubiquitin-protein ligase FANCL
102590763	ADP-ribosylation factor GTPase-activating protein AGD2-like
107058946	probable LRR receptor-like serine/threonine-protein kinase At3g47570
107058960	replication protein A 70 kDa DNA-binding subunit D-like
102578875	F-box/kelch-repeat protein At3g23880-like
102580617	EPIDERMAL PATTERNING FACTOR-like protein 9
102581968	serine/threonine-protein kinase BRI1-like 2
102585709	kirola-like
102606081	uncharacterized LOC102606081
102604395	protein TWIN LOV 1-like
102588142	uncharacterized LOC102588142
102592679	purple acid phosphatase 23-like
102599268	uncharacterized LOC102599268
107059032	pentatricopeptide repeat-containing protein At1g77405-like
102597854	homeobox-leucine zipper protein HAT4
102605185	squamosa promoter-binding protein 1-like
102589771	putative receptor-like protein kinase At3g47110
102605186	uncharacterized LOC102605186
102584939	uncharacterized LOC102584939
102578319	probable xyloglucan endotransglucosylase/hydrolase protein
102582299	2-oxoglutarate-dependent dioxygenase AOP2-like
102577555	proteinase inhibitor 1-like
102599593	uncharacterized LOC102599593
107059220	disease resistance protein RPH8A-like
102582747	uncharacterized LOC102582747
102585051	transcription factor bHLH49-like
102596428	kirola-like
102601044	serine/threonine-protein phosphatase 2A 65 kDa regulatory subunit A beta isoform-like
102582864	zinc finger protein CONSTANS-LIKE 16-like
107059286	uncharacterized LOC107059286
102595656	TMV resistance protein N-like
102597217	uncharacterized LOC102597217
102602946	calmodulin-2/4-like
102583628	kirola-like
107059350	uncharacterized LOC107059350
107059381	zeatin O-glucosyltransferase-like
102581533	zeatin O-glucosyltransferase-like
107059407	uncharacterized LOC107059407
102578649	uncharacterized LOC102578649
102601825	uncharacterized LOC102601825
102602383	uncharacterized LOC102602383
102602263	HVA22-like protein e
107059308	probable S-adenosylmethionine-dependent methyltransferase At5g37990

## Sheet: M6
ENTREZID	GENENAME
102593055	uncharacterized LOC102593055
102595924	eukaryotic initiation factor 4A-15
107058950	uncharacterized LOC107058950
102596475	geraniol 8-hydroxylase-like
102587523	uncharacterized LOC102587523
102587749	uncharacterized LOC102587749
107059730	uncharacterized LOC107059730
102599196	uncharacterized LOC102599196
102580542	uncharacterized LOC102580542
102603100	uncharacterized LOC102603100
107059884	uncharacterized LOC107059884
102589263	homeobox-leucine zipper protein HAT7-like
102593179	plant cysteine oxidase 2
107059945	uncharacterized LOC107059945
102585645	RING-H2 finger protein ATL46-like
107060412	uncharacterized LOC107060412
102595262	uncharacterized LOC102595262
102589591	alpha-ketoglutarate-dependent dioxygenase alkB
102595263	uncharacterized LOC102595263
107060611	uncharacterized LOC107060611
107060772	uncharacterized LOC107060772
107061305	disease resistance protein RGA2-like
102606006	UDP-glucose iridoid glucosyltransferase-like
107060868	putative receptor-like protein kinase At3g47110
102580793	zinc finger protein JACKDAW-like
102583894	fasciclin-like arabinogalactan protein 12
102585316	uncharacterized LOC102585316
102587642	nuclear transcription factor Y subunit A-10-like
102599974	uncharacterized LOC102599974
102586199	uncharacterized LOC102586199
102606010	cytochrome P450 704C1-like
102580118	digalactosyldiacylglycerol synthase 2, chloroplastic
102580900	putative ripening-related protein 1
102590700	uncharacterized LOC102590700
102594047	gibberellin 3-beta-dioxygenase 4
102602429	CCR4-NOT transcription complex subunit 1-like
102592057	BAG family molecular chaperone regulator 6
102594710	uncharacterized LOC102594710
102595048	uncharacterized protein At5g41620
102600198	uncharacterized LOC102600198
102602318	protein trichome birefringence-like 25
107062263	anther-specific proline-rich protein APG
102605907	scarecrow-like protein 32
102593187	uncharacterized LOC102593187
102599744	E3 ubiquitin-protein ligase MYLIP-A
107062555	uncharacterized LOC107062555
107062694	uncharacterized LOC107062694
102579903	uncharacterized LOC102579903
102593622	uncharacterized LOC102593622
102594160	beta-amyrin 28-oxidase-like
102583464	uncharacterized LOC102583464
102595485	uncharacterized LOC102595485
102601202	uncharacterized LOC102601202
107063463	uncharacterized LOC107063463
102587211	D-amino-acid transaminase, chloroplastic
102587003	alcohol dehydrogenase-like
102591840	uncharacterized LOC102591840
107058066	homoserine dehydrogenase-like
107057806	uncharacterized LOC107057806
102581247	J domain-containing protein spf31-like
102585330	uncharacterized LOC102585330
102583249	bifunctional aspartokinase/homoserine dehydrogenase 1
102602436	uncharacterized LOC102602436
102584126	uncharacterized LOC102584126
102588836	uncharacterized LOC102588836
102602890	uncharacterized LOC102602890
107058413	uncharacterized LOC107058413
102587656	uncharacterized LOC102587656
102582136	zinc-finger homeodomain protein 6-like
107058712	uncharacterized LOC107058712
102604345	uncharacterized LOC102604345
102606363	amino acid transporter ANTL1-like
107058981	uncharacterized LOC107058981
107058988	scarecrow-like protein 28
102595602	ultraviolet-B receptor UVR8-like
102584132	uncharacterized LOC102584132
102588092	1-aminocyclopropane-1-carboxylate oxidase homolog 1-like
102580130	uncharacterized LOC102580130
102588635	ankyrin repeat domain-containing protein EMB506, chloroplastic
102596276	peroxiredoxin-2E-2, chloroplastic-like
102596945	uncharacterized LOC102596945
107059500	uncharacterized LOC107059500
102604244	ER membrane protein complex subunit 6
107059502	uncharacterized LOC107059502
102592856	uncharacterized LOC102592856
102595715	uncharacterized LOC102595715
102592293	uncharacterized LOC102592293
102603570	plasma membrane ATPase 4
102603232	ribonuclease 3-like protein 1
102580566	mRNA cap guanine-N7 methyltransferase 1
102587867	cell division cycle-associated protein 7-like
102591180	geranylgeranyl transferase type-2 subunit beta-like
102590369	50S ribosomal protein HLP, mitochondrial-like
102597802	uncharacterized LOC102597802
102600542	protein CASP-like
107059610	seven transmembrane domain-containing tyrosine-protein kinase 1-like
107059583	uncharacterized LOC107059583
102591853	small heat shock protein, chloroplastic-like
102592186	uncharacterized LOC102592186
107059620	uncharacterized LOC107059620
102590952	uncharacterized protein DDB_G0271670-like
102604135	UPF0481 protein At3g47200-like
107059622	uncharacterized LOC107059622
107059636	uncharacterized LOC107059636
107059652	uncharacterized LOC107059652
102600985	uncharacterized LOC102600985
102602331	uncharacterized LOC102602331
107059653	uncharacterized LOC107059653
102587447	uncharacterized LOC102587447
102600642	uncharacterized LOC102600642
102593205	uncharacterized LOC102593205
107059711	uncharacterized LOC107059711
102604914	probable receptor-like protein kinase At5g24010
102606263	uncharacterized LOC102606263
102598783	polygalacturonase-like
107059752	probably inactive leucine-rich repeat receptor-like protein kinase At5g48380
102591630	growth-regulating factor 4-like
102592977	solute carrier family 25 member 44-like
102595724	uncharacterized protein C6G9.01c
107059746	uncharacterized LOC107059746
102597166	uncharacterized LOC102597166
102583358	chaperone protein dnaJ 49-like
107059768	uncharacterized LOC107059768
102586222	uncharacterized LOC102586222
102587551	probable N-succinyldiaminopimelate aminotransferase DapC
107059769	uncharacterized LOC107059769
102591190	17.4 kDa class III heat shock protein
102594405	AP2-like ethylene-responsive transcription factor AIL1
102599336	uncharacterized LOC102599336
102578385	nuclear transcription factor Y subunit A-3-like
102600317	ribonuclease D-like
102605707	uncharacterized LOC102605707
102595831	serine carboxypeptidase-like 13
107059828	uncharacterized LOC107059828
102592980	uncharacterized LOC102592980
107059838	uncharacterized LOC107059838
107059914	uncharacterized LOC107059914
107059916	uncharacterized LOC107059916
102584481	uncharacterized LOC102584481
102591863	CBL-interacting serine/threonine-protein kinase 6-like
102596508	temperature-induced lipocalin-1
102592535	fatty acid amide hydrolase-like
102592760	uncharacterized LOC102592760
102593969	uncharacterized LOC102593969
102599778	uncharacterized LOC102599778
102580700	60S ribosomal protein L13a-4-like
102601905	signal recognition particle 19 kDa protein
102599019	ethylene-responsive transcription factor CRF2
102606049	fidgetin-like protein 1
102585020	uncharacterized LOC102585020
102585904	uncharacterized LOC102585904
102601907	WAS/WASL-interacting protein family member 1-like
102586785	uncharacterized LOC102586785
102597933	uncharacterized LOC102597933
102601790	protein NRT1/ PTR FAMILY 3.1
102578289	probable receptor-like protein kinase At1g67000
102586565	uncharacterized LOC102586565
102589190	transcription factor RAX2-like
102587359	protein SHOOT GRAVITROPISM 5
102600114	cell division cycle protein 48 homolog
102579185	uncharacterized LOC102579185
102586788	uncharacterized LOC102586788
102584248	uncharacterized LOC102584248
107060079	uncharacterized LOC107060079
102601238	uncharacterized LOC102601238
102580367	uncharacterized LOC102580367
102603257	uncharacterized LOC102603257
102586243	probable splicing factor, arginine/serine-rich 7
102596082	GATA transcription factor 17
102597392	CASP-like protein 5C3
102598929	uncharacterized LOC102598929
102590498	nudix hydrolase 2-like
102604273	photosystem II 10 kDa polypeptide, chloroplastic-like
102581841	myosin heavy chain kinase B-like
102594755	CASP-like protein 4A3
102585238	peroxisomal membrane protein PEX14
102577597	chaperone protein ClpB1
102596864	uncharacterized LOC102596864
107060183	uncharacterized LOC107060183
102606179	18.2 kDa class I heat shock protein-like
102578188	18.2 kDa class I heat shock protein-like
102604602	uncharacterized protein PFB0765w-like
102604603	protein IQ-DOMAIN 14
102579944	RNA polymerase sigma factor sigD, chloroplastic
107060237	uncharacterized LOC107060237
102590178	flavin-containing monooxygenase FMO GS-OX-like 2
107060261	uncharacterized LOC107060261
102590633	uncharacterized LOC102590633
102599141	protein OPI10 homolog
102599466	serine/threonine-protein kinase SAPK7-like
102598706	probable protein S-acyltransferase 15
107060319	uncharacterized LOC107060319
107060320	uncharacterized LOC107060320
102589312	RNA-binding protein 42
102578300	uncharacterized LOC102578300
102604381	uncharacterized LOC102604381
102589534	COP9 signalosome complex subunit 6-like
102592557	uncharacterized LOC102592557
107060345	pentatricopeptide repeat-containing protein At5g66520-like
102605954	uncharacterized LOC102605954
102598048	F-box/kelch-repeat protein At1g57790-like
102605849	probable LRR receptor-like serine/threonine-protein kinase At4g20940
102601371	uncharacterized LOC102601371
102579845	probable carboxylesterase 7
102584600	salicylic acid-binding protein 2-like
102584601	heat shock 70 kDa protein-like
107060438	uncharacterized LOC107060438
102592110	probable serine/threonine-protein kinase At1g18390
102600241	glycosyltransferase-like At3g57200
102594103	15.7 kDa heat shock protein, peroxisomal
102596752	universal stress protein YxiE
102591113	protein UPSTREAM OF FLC-like
107060547	uncharacterized LOC107060547
102588889	transcription factor HBI1
107060605	uncharacterized LOC107060605
102578637	uncharacterized LOC102578637
102594986	uncharacterized LOC102594986
107060628	uncharacterized LOC107060628
102602594	uncharacterized LOC102602594
102605398	uncharacterized LOC102605398
107060656	uncharacterized LOC107060656
107060666	uncharacterized LOC107060666
102585932	U-box domain-containing protein 35-like
102584503	small heat shock protein, chloroplastic
102602712	cell division cycle 20.2, cofactor of APC complex-like
102594870	neurofilament medium polypeptide-like
102591446	annexin D3-like
102593798	uncharacterized LOC102593798
102598618	uncharacterized LOC102598618
102584071	probable 2-oxoglutarate-dependent dioxygenase AOP1
102597412	uncharacterized LOC102597412
102603048	putative inactive flavonol synthase 2
102594114	uncharacterized LOC102594114
107060786	uncharacterized LOC107060786
102580507	chitin elicitor receptor kinase 1-like
102589882	glutathione S-transferase F11
107060785	uncharacterized LOC107060785
102591553	probable polyamine oxidase 4
102594217	uncharacterized LOC102594217
102578210	uncharacterized LOC102578210
102585379	uncharacterized LOC102585379
107060809	uncharacterized LOC107060809
102587592	probable 2-oxoglutarate-dependent dioxygenase AOP1.2
102591793	uncharacterized LOC102591793
102582748	probable receptor-like protein kinase At2g42960
107060848	uncharacterized LOC107060848
102595445	transcription factor bHLH30-like
102595770	serine/threonine-protein kinase HT1
107060903	uncharacterized LOC107060903
102594883	heat shock cognate 70 kDa protein
102595219	heat shock cognate 70 kDa protein-like
107060907	zeatin O-glucosyltransferase-like
102588147	protein RETICULATA-RELATED 1, chloroplastic
102590524	splicing factor U2af small subunit B-like
102595880	uncharacterized LOC102595880
107060925	uncharacterized LOC107060925
102595328	putative ubiquitin-conjugating enzyme E2 38
102583740	DNA-directed RNA polymerase III subunit RPC7-like
102592343	uncharacterized LOC102592343
102604742	potassium channel AKT2/3
107060947	uncharacterized LOC107060947
102591007	uncharacterized LOC102591007
102580512	uncharacterized LOC102580512
107060965	uncharacterized LOC107060965
102594452	uncharacterized LOC102594452
102596436	uncharacterized LOC102596436
102580752	uncharacterized LOC102580752
107060986	uncharacterized LOC107060986
102599165	chlorophyllase-2, chloroplastic-like
107061025	heat stress transcription factor A-7a-like
102601052	heat stress transcription factor A-7a-like
102602063	heat stress transcription factor A-7a-like
102587716	protein indeterminate-domain 9
102594123	scarecrow-like protein 3
102598174	probable elastin-binding protein EbpS
102581535	GATA transcription factor 16-like
107061064	uncharacterized LOC107061064
102605973	putative ribosomal-protein-alanine acetyltransferase
102578653	putative ribosomal-protein-alanine acetyltransferase
102588035	uncharacterized LOC102588035
102592917	uncharacterized LOC102592917
102598066	uncharacterized LOC102598066
102583746	myb-like protein D
102591908	beta-1,3-galactosyltransferase 7-like
102599712	uncharacterized LOC102599712
107061161	uncharacterized LOC107061161
102596231	methyl-CpG-binding domain protein 4-like protein
102604629	calcineurin B-like protein 7
107061243	bidirectional sugar transporter SWEET3-like
102591564	SUMO-conjugating enzyme UBC9-like
102595332	uncharacterized LOC102595332
107061244	uncharacterized LOC107061244
107061253	uncharacterized LOC107061253
102599276	protein FAM136A-like
102605643	uncharacterized LOC102605643
102605425	17.8 kDa class I heat shock protein
102605762	17.7 kDa class I heat shock protein-like
102578786	17.6 kDa class I heat shock protein-like
102578442	17.7 kDa class I heat shock protein-like
102606436	17.6 kDa class I heat shock protein
102585494	uncharacterized LOC102585494
102591012	gibberellin 2-beta-dioxygenase 8
102591356	protein PMR5
102602169	transcription repressor OFP3-like
102602509	probable serine/threonine-protein kinase WNK4
102603523	UDP-glycosyltransferase 86A1-like
102585613	U4/U6 small nuclear ribonucleoprotein Prp4
102598515	uncharacterized LOC102598515
102603739	uncharacterized LOC102603739
107061306	uncharacterized LOC107061306
102584180	uncharacterized LOC102584180
102586060	nuclear transcription factor Y subunit A-7-like
102589668	protein IQ-DOMAIN 14-like
107061333	uncharacterized LOC107061333
107061335	uncharacterized LOC107061335
107061337	uncharacterized LOC107061337
102585058	short integuments 2, mitochondrial-like
102595006	uncharacterized LOC102595006
102581541	B3 domain-containing protein REM16-like
102588806	phosphoglucan phosphatase DSP4, amyloplastic-like
102594896	uncharacterized LOC102594896
102603185	uncharacterized LOC102603185
102588807	putative receptor-like protein kinase At3g47110
102592585	glutaredoxin-C6-like
102595666	elongation factor 2-like
107061379	uncharacterized LOC107061379
102600930	uncharacterized protein At4g33100
102602952	17.3 kDa class II heat shock protein
102604529	17.3 kDa class II heat shock protein-like
102605535	nuclear transcription factor Y subunit A-8-like
102580761	uncharacterized LOC102580761
102604632	bet1-like SNARE 1-1
102586505	GATA transcription factor 24-like
102596780	probable 2-oxoglutarate/Fe(II)-dependent dioxygenase
107061420	uncharacterized LOC107061420
102599500	uncharacterized LOC102599500
107061415	uncharacterized LOC107061415
102592810	vacuolar iron transporter homolog 4-like
102594575	multiprotein-bridging factor 1c
102599072	pinin
102596008	50S ribosomal protein L25
102581206	uncharacterized LOC102581206
102579324	uncharacterized LOC102579324
104796225	microRNA MIR8047
107061464	uncharacterized LOC107061464
102595559	uncharacterized LOC102595559
107061472	uncharacterized LOC107061472
107061473	uncharacterized LOC107061473
102601276	uncharacterized LOC102601276
102586723	zinc finger SWIM domain-containing protein 7
107061484	zinc finger protein 8-like
107061485	eukaryotic translation initiation factor 5B-like
102600371	L-ascorbate oxidase homolog
102595236	serine racemase-like
102589673	F-box protein CPR30-like
102580421	uncharacterized LOC102580421
102583314	uncharacterized LOC102583314
102589353	uncharacterized LOC102589353
102578229	farnesyl pyrophosphate synthase 1, mitochondrial-like
102592813	(3S,6E)-nerolidol synthase 1-like
102595009	CRIB domain-containing protein RIC10
102598399	DNA-3-methyladenine glycosylase 1-like
102597754	uncharacterized LOC102597754
102588488	iron-sulfur protein NUBPL
102602619	auxin-binding protein T85
102602958	methyl-CpG-binding domain-containing protein 4-like
102602178	uncharacterized LOC102602178
102584295	uncharacterized LOC102584295
102601404	uncharacterized LOC102601404
102584093	replication protein A 70 kDa DNA-binding subunit B-like
102597324	protein DECREASED SIZE EXCLUSION LIMIT 1
102598297	uncharacterized LOC102598297
102586298	homeobox-leucine zipper protein ATHB-6
104794327	microRNA MIR6022
102580979	endoribonuclease Dicer homolog 2-like
102595341	translation initiation factor IF-2
102603972	replication protein A 70 kDa DNA-binding subunit A-like
102599506	uncharacterized LOC102599506
102603300	NADP-dependent malic enzyme
102604086	probable pectinesterase 53
102595015	nuclear transcription factor Y subunit A-7-like
102581443	uncharacterized LOC102581443
102582890	uncharacterized LOC102582890
102581551	uncharacterized LOC102581551
102579881	glycogen synthase-like
102577712	sucrose synthase 2
102586402	uncharacterized LOC102586402
102590015	uncharacterized LOC102590015
102585959	protein DETOXIFICATION 35-like
102585624	protein DETOXIFICATION 35-like
102577642	Kunitz-type protease inhibitor precursor
102593494	uncharacterized LOC102593494
102579985	xyloglucan endotransglucosylase/hydrolase protein 9-like
102603302	uncharacterized LOC102603302
107061752	uncharacterized LOC107061752
107061775	uncharacterized LOC107061775
102603534	cyclin-H1-1-like
102578669	uncharacterized LOC102578669
102605659	uncharacterized LOC102605659
102580982	uncharacterized LOC102580982
102581328	protein NLP7-like
107061844	uncharacterized LOC107061844
102603418	F-box/LRR-repeat protein 25-like
102598530	uncharacterized LOC102598530
107061851	putative oxygen-evolving enhancer protein 2-2
102579555	oxygen-evolving enhancer protein 2, chloroplastic-like
102585628	serine/threonine-protein phosphatase 7 long form homolog
102585067	uncharacterized LOC102585067
107061871	uncharacterized LOC107061871
107061886	uncharacterized LOC107061886
102581109	phosphate transporter PHO1
102584967	casein kinase I isoform delta-like
102598195	1-aminocyclopropane-1-carboxylate oxidase homolog
102582663	phosphatidylinositol N-acetylglucosaminyltransferase subunit P-like
102588165	uncharacterized LOC102588165
107061935	uncharacterized LOC107061935
102584862	cytochrome P450 CYP736A12-like
102592596	cytochrome P450 CYP736A12-like
102600711	uncharacterized LOC102600711
104794909	microRNA MIR162b
102583325	thioredoxin-like 1-1, chloroplastic
102585962	uncharacterized LOC102585962
102595020	serine/threonine-protein kinase AtPK2/AtPK19-like
102600382	UDP-glycosyltransferase 79B6-like
102602293	BRI1 kinase inhibitor 1-like
107061973	patatin-like protein 2
102604542	uncharacterized LOC102604542
102602628	E3 ubiquitin-protein ligase RING1-like
102602966	uncharacterized LOC102602966
102604317	uncharacterized LOC102604317
102605440	uncharacterized LOC102605440
102581449	mitochondrial uncoupling protein 3
102599516	uncharacterized LOC102599516
102595912	uncharacterized LOC102595912
107062026	uncharacterized LOC107062026
102597883	uncharacterized LOC102597883
102578563	serine/arginine-rich splicing factor RSZ22-like
102588604	glucan endo-1,3-beta-glucosidase 6
107062049	uncharacterized LOC107062049
107062052	uncharacterized LOC107062052
107062053	uncharacterized LOC107062053
102580773	uncharacterized LOC102580773
102579336	microtubule-associated protein futsch-like
102584099	F-box protein At2g26160-like
102599947	uncharacterized LOC102599947
102605885	uncharacterized LOC102605885
102582217	uncharacterized LOC102582217
102585740	uncharacterized LOC102585740
102598867	small heat shock protein, chloroplastic-like
102599517	14.7 kDa heat shock protein-like
107062140	uncharacterized LOC107062140
107062151	uncharacterized LOC107062151
102606225	laccase-12-like
102599193	protein STRICTOSIDINE SYNTHASE-LIKE 4-like
102584104	uncharacterized AIM2 family protein C30D10.14-like
102597981	uncharacterized LOC102597981
102604646	uncharacterized LOC102604646
107062215	uncharacterized protein YuxK
102596679	uncharacterized LOC102596679
102601630	uncharacterized LOC102601630
102598305	flotillin-like protein 6
102600281	protein IQ-DOMAIN 14-like
102601070	protein SRG1-like
102586851	uncharacterized LOC102586851
107062280	uncharacterized LOC107062280
102587190	uncharacterized LOC102587190
102599625	bidirectional sugar transporter SWEET1-like
107062305	uncharacterized LOC107062305
102606120	protein NLP7-like
102590027	uncharacterized LOC102590027
102595683	uncharacterized LOC102595683
102583437	tRNA-splicing endonuclease subunit Sen54-like
102596024	uncharacterized LOC102596024
107062385	uncharacterized LOC107062385
102588062	uncharacterized LOC102588062
102579342	uncharacterized LOC102579342
102582107	growth-regulating factor 1-like
102587315	putative nucleobase-ascorbate transporter 10
102599955	uncharacterized LOC102599955
102601636	calcyclin-binding protein-like
107062480	uncharacterized LOC107062480
107062502	uncharacterized LOC107062502
102581562	G-type lectin S-receptor-like serine/threonine-protein kinase SD1-1
102599303	pentatricopeptide repeat-containing protein At3g46870-like
102596802	B3 domain-containing protein REM14-like
102603647	zinc-finger homeodomain protein 9-like
107062556	uncharacterized LOC107062556
102588820	replication protein A 70 kDa DNA-binding subunit B-like
102590453	putative cysteine-rich receptor-like protein kinase 43
107062571	probable WRKY transcription factor 70
102593926	uncharacterized LOC102593926
102596473	uncharacterized LOC102596473
102593833	transcription initiation factor TFIID subunit 12b-like
102591266	40S ribosomal protein S27-3-like
102603985	putative F-box protein At1g49610
102585854	uncharacterized LOC102585854
102587192	uncharacterized LOC102587192
102586189	uncharacterized LOC102586189
102587847	uncharacterized LOC102587847
102596353	uncharacterized LOC102596353
107062638	uncharacterized LOC107062638
102586742	zinc-finger homeodomain protein 10-like
102591485	uncharacterized LOC102591485
107062659	uncharacterized LOC107062659
107062671	uncharacterized LOC107062671
102583999	leucine-rich repeat receptor-like serine/threonine-protein kinase BAM1
102597990	protein AAR2 homolog
102602873	serine/threonine-protein kinase CTR1-like
102593517	protein DETOXIFICATION 2-like
102578809	uncharacterized LOC102578809
102580445	3-hydroxyisobutyryl-CoA hydrolase-like protein 5
102593930	stearoyl-[acyl-carrier-protein] 9-desaturase 6, chloroplastic-like
107062714	uncharacterized LOC107062714
102592613	uncharacterized LOC102592613
102595586	uncharacterized LOC102595586
102577692	WRKY transcription factor 5
102594151	cell division cycle 20.2, cofactor of APC complex-like
102578577	replication protein A 70 kDa DNA-binding subunit B-like
104794873	microRNA MIR8011b
107062793	uncharacterized LOC107062793
107062794	uncharacterized LOC107062794
102605898	equilibrative nucleotide transporter 8
102581466	uncharacterized LOC102581466
102591047	uncharacterized LOC102591047
107062812	uncharacterized LOC107062812
102589699	disease resistance protein At4g27190-like
102601083	uncharacterized LOC102601083
102602980	uncharacterized LOC102602980
107062825	uncharacterized LOC107062825
102604891	transcription factor PIF3-like
107062836	uncharacterized LOC107062836
102580114	vetispiradiene synthase 1-like
102577472	putative vetispiradiene synthase 3
102583567	uncharacterized LOC102583567
102592617	uncharacterized LOC102592617
102594489	uncharacterized LOC102594489
102593936	uncharacterized LOC102593936
102594814	tubulin beta-2 chain-like
107062904	uncharacterized LOC107062904
102588287	xyloglucan endotransglucosylase/hydrolase 2
107062913	uncharacterized LOC107062913
102601538	transcription factor TCP9-like
102599643	protein trichome birefringence-like 41
102603559	uncharacterized protein OsI_027940-like
107062938	uncharacterized LOC107062938
102579680	uncharacterized LOC102579680
107062950	putative F-box protein At4g38870
102578363	uncharacterized LOC102578363
102587204	uncharacterized LOC102587204
102600863	mediator of RNA polymerase II transcription subunit 15a-like
102603780	mediator of RNA polymerase II transcription subunit 15a-like
102578926	uncharacterized LOC102578926
102590356	uncharacterized LOC102590356
102602319	uncharacterized LOC102602319
107063036	uncharacterized LOC107063036
102590358	E3 ubiquitin-protein ligase RING1-like
107063061	glycosyltransferase-like At3g57200
102578699	uncharacterized LOC102578699
102603330	auxin-induced protein 15A-like
107063084	auxin-induced protein 15A-like
102578366	auxin-induced protein 15A-like
102582131	snakin-2-like
102581684	uncharacterized LOC102581684
102585097	sterol 3-beta-glucosyltransferase UGT80B1
102580557	dnaJ homolog subfamily B member 7-like
102584883	GATA transcription factor 23-like
102602655	uncharacterized LOC102602655
107063161	uncharacterized LOC107063161
102594821	uncharacterized LOC102594821
107063158	uncharacterized LOC107063158
102605244	uncharacterized LOC102605244
102581810	heat shock protein 83-like
102583468	transcription initiation factor TFIID subunit 13-like
102601766	uncharacterized protein At4g06744-like
102587538	membrane-anchored ubiquitin-fold protein 6
102592515	uncharacterized protein Os08g0359500-like
102594387	HMG-Y-related protein A-like
102594715	HMG-Y-related protein A-like
102588091	phosphoglucan phosphatase DSP4, amyloplastic
107063254	uncharacterized LOC107063254
102596704	universal stress protein A-like protein
102605349	uncharacterized LOC102605349
102581253	agamous-like MADS-box protein AGL104
102604671	uncharacterized LOC102604671
107063273	uncharacterized LOC107063273
102596706	uncharacterized LOC102596706
102586668	auxin-responsive protein SAUR68-like
107063300	uncharacterized LOC107063300
102583475	heat shock 70 kDa protein 8
102588416	17.4 kDa class I heat shock protein-like
102588746	18.2 kDa class I heat shock protein-like
102589078	17.4 kDa class I heat shock protein-like
102589396	17.4 kDa class I heat shock protein-like
102584465	uncharacterized LOC102584465
107063325	uncharacterized LOC107063325
107063339	uncharacterized LOC107063339
102603121	transcription factor MYC4-like
102603452	transcription factor bHLH14-like
102596058	ubiquitin carboxyl-terminal hydrolase 13-like
102603573	uncharacterized LOC102603573
102589399	outer envelope pore protein 16, chloroplastic-like
102592637	uncharacterized LOC102592637
107063376	uncharacterized LOC107063376
102580024	growth-regulating factor 4-like
102581692	uncharacterized LOC102581692
102583150	peptidyl-prolyl cis-trans isomerase CYP59-like
107063413	uncharacterized LOC107063413
102585441	RNA-binding protein 42-like
102587546	protein LIGHT-DEPENDENT SHORT HYPOCOTYLS 1-like
102588751	iron-sulfur cluster insertion protein ErpA-like
107063430	uncharacterized LOC107063430
102582928	uncharacterized LOC102582928
102583583	uncharacterized LOC102583583
107063454	uncharacterized LOC107063454
102602333	uncharacterized LOC102602333
102597276	DNA-binding protein S1FA-like
102579916	nuclear transcription factor Y subunit B-10-like
102588755	DNA-binding protein S1FA-like
102591627	transcription factor DIVARICATA-like
107063526	uncharacterized LOC107063526
102600217	uncharacterized LOC102600217
102603342	uncharacterized LOC102603342
102582028	uncharacterized GPI-anchored protein At3g06035
102592641	uncharacterized LOC102592641
102588643	methyltransferase-like protein 23
102605256	uncharacterized LOC102605256
102591302	bZIP transcription factor 53-like
102605483	cytochrome b5-like
102595614	21 kDa protein-like
102587989	F-box/kelch-repeat protein At3g23880-like
102588850	uncharacterized LOC102588850
102589736	uncharacterized LOC102589736
102588532	uncharacterized LOC102588532
107057879	two-component response regulator ORR4-like
102599011	zingipain-2-like
102587670	L-tryptophan--pyruvate aminotransferase 1-like
102594630	BOI-related E3 ubiquitin-protein ligase 1-like
102596724	haloacid dehalogenase-like hydrolase domain-containing protein Sgpp
102604689	BTB/POZ domain-containing protein NPY1
107057924	uncharacterized LOC107057924
102584236	replication protein A 70 kDa DNA-binding subunit B-like
107057926	uncharacterized LOC107057926
107057927	putative uncharacterized protein YER190C-A
102603244	heat shock protein 83
102582263	uncharacterized LOC102582263
102583690	uncharacterized LOC102583690
102584697	gibberellin 20 oxidase 1-D
107057952	uncharacterized LOC107057952
102586357	hippocampus abundant transcript-like protein 1
102586680	putative F-box/LRR-repeat protein 19
102595404	stress enhanced protein 2, chloroplastic
102584360	uncharacterized LOC102584360
102581033	transcription factor DIVARICATA-like
102587129	uncharacterized LOC102587129
102600553	uncharacterized LOC102600553
102581376	uncharacterized LOC102581376
102585454	transcription factor TCP15-like
107058059	uncharacterized LOC107058059
102602798	cysteine-rich and transmembrane domain-containing protein A-like
102578390	7-deoxyloganetin glucosyltransferase-like
107058067	uncharacterized LOC107058067
102577854	putative remorin a4-e8
102581501	uncharacterized LOC102581501
102597818	zinc-finger homeodomain protein 9-like
102579066	transcription factor PAR1
102584484	syntaxin-81-like
102604697	uncharacterized LOC102604697
102587242	uncharacterized LOC102587242
102591643	DNA repair protein RAD5-like
102590390	ATP-dependent helicase rhp16-like
102581277	homeobox-leucine zipper protein HAT22-like
102600004	uncharacterized LOC102600004
102603021	uncharacterized LOC102603021
102603474	uncharacterized LOC102603474
107058215	uncharacterized LOC107058215
102602463	protein DETOXIFICATION 56-like
107058230	uncharacterized LOC107058230
102582939	DNA-directed RNA polymerase I subunit RPA12-like
102596961	poly(A) polymerase I
102602352	zinc-finger homeodomain protein 9-like
107058248	uncharacterized LOC107058248
107058261	probable S-adenosylmethionine-dependent methyltransferase At5g38100
102591427	uncharacterized LOC102591427
102591985	uncharacterized LOC102591985
102594192	putative late blight resistance protein homolog R1A-10
102606396	putative clathrin assembly protein At1g25240
102578398	G-type lectin S-receptor-like serine/threonine-protein kinase At1g11330
102579396	beta-amyrin 11-oxidase-like
102587999	glucosidase 2 subunit beta
102589194	pre-rRNA-processing protein ESF2-like
102604489	uncharacterized LOC102604489
107058283	uncharacterized LOC107058283
102583703	cell differentiation protein RCD1 homolog
102584817	cell differentiation protein RCD1 homolog
102588659	1-aminocyclopropane-1-carboxylate oxidase 5-like
102578742	dnaJ protein homolog 1-like
102583505	trans-resveratrol di-O-methyltransferase-like
102588002	octanoyltransferase-like
107058333	uncharacterized LOC107058333
102601123	uncharacterized LOC102601123
102591097	uncharacterized protein At2g23090-like
102601009	uncharacterized LOC102601009
102585795	uncharacterized LOC102585795
102581614	heavy metal-associated isoprenylated plant protein 26
102583275	uncharacterized LOC102583275
102591762	probable rhamnogalacturonate lyase B
102593332	uncharacterized LOC102593332
107058433	uncharacterized LOC107058433
107058498	uncharacterized LOC107058498
102592319	uncharacterized LOC102592319
102601128	uncharacterized LOC102601128
102605166	chitinase 2-like
102591881	uncharacterized LOC102591881
107058548	uncharacterized LOC107058548
102591539	aspartate aminotransferase, mitochondrial-like
102593450	uncharacterized LOC102593450
102601018	inositol monophosphatase 2
102594093	purine permease 3-like
102594315	uncharacterized LOC102594315
102600905	trans-resveratrol di-O-methyltransferase-like
102597195	DNA mismatch repair protein MutL-like
102600338	uncharacterized LOC102600338
102604713	uncharacterized LOC102604713
102601369	uncharacterized LOC102601369
102581516	inositol oxygenase 2-like
102588449	heat shock cognate 70 kDa protein 2-like
102593000	uncharacterized LOC102593000
107058639	uncharacterized LOC107058639
102592667	uncharacterized LOC102592667
102597526	uncharacterized LOC102597526
102601370	uncharacterized LOC102601370
102593460	uncharacterized LOC102593460
102583062	probable transcription factor KAN2
102595101	uncharacterized LOC102595101
102603831	uncharacterized LOC102603831
102600573	uncharacterized LOC102600573
102593002	protein FAM136A-like
107058724	uncharacterized LOC107058724
102591658	60S ribosomal protein L13-1-like
107058735	uncharacterized LOC107058735
102582059	ABC transporter I family member 17-like
102587483	40S ribosomal protein S27-3-like
102598939	uncharacterized LOC102598939
102603039	uncharacterized LOC102603039
102597203	DNA topoisomerase 6 subunit B-like
107058753	uncharacterized LOC107058753
107058765	uncharacterized LOC107058765
102588344	ABC transporter B family member 4-like
102601140	ruBisCO large subunit-binding protein subunit beta-1-like
102602490	uncharacterized LOC102602490
102603502	uncharacterized LOC102603502
107058848	putative late blight resistance protein homolog R1B-13
102584728	protein CHUP1, chloroplastic
102597628	uncharacterized LOC102597628
102591336	uncharacterized LOC102591336
102601261	NAC domain-containing protein 83-like
107058900	uncharacterized LOC107058900
102586269	uncharacterized GPI-anchored protein At4g28100
107058928	uncharacterized LOC107058928
102596647	ethylene-responsive transcription factor ERF119-like
102600802	BTB/POZ domain-containing protein At3g22104-like
102577533	cytokinin oxidase/dehydrogenase
102582188	uncharacterized LOC102582188
107057760	probable LRR receptor-like serine/threonine-protein kinase At3g47570
107058968	putative receptor-like protein kinase At3g47110
102583959	probable LRR receptor-like serine/threonine-protein kinase At3g47570
102591339	NAC transcription factor 25-like
102591666	RNA polymerase II transcriptional coactivator KIWI-like
102594774	uncharacterized LOC102594774
102601818	uncharacterized LOC102601818
102587051	kirola-like
102595107	long-chain-alcohol oxidase FAO2
107059001	uncharacterized LOC107059001
102595759	probable receptor-like protein kinase At2g42960
102591786	tRNA(His) guanylyltransferase 1-like
102585817	uncharacterized LOC102585817
107059049	uncharacterized LOC107059049
102603051	uncharacterized LOC102603051
102584278	uncharacterized LOC102584278
107059120	uncharacterized LOC107059120
107059126	21 kDa protein-like
102587590	21 kDa protein-like
107059134	uncharacterized LOC107059134
102582298	uncharacterized LOC102582298
102604401	uncharacterized LOC102604401
107059183	uncharacterized LOC107059183
102596894	proteinase inhibitor 1-like
102599378	replication protein A 70 kDa DNA-binding subunit D-like
107059259	uncharacterized LOC107059259
107059261	uncharacterized LOC107059261
107059276	antifungal protein ginkbilobin-2-like
107059292	uncharacterized LOC107059292
107059302	uncharacterized LOC107059302
102600038	disease resistance protein At4g27190-like
102601941	calmodulin-2/4-like
102578320	acetyl-CoA-benzylalcohol acetyltransferase-like
102579315	uncharacterized LOC102579315
102582975	flavonoid 3'-monooxygenase-like
102590775	uncharacterized LOC102590775
107059347	uncharacterized LOC107059347
102603728	uncharacterized LOC102603728
102588359	uncharacterized LOC102588359
102594221	uncharacterized LOC102594221
102598388	uncharacterized LOC102598388
102605527	uncharacterized LOC102605527
102583203	uncharacterized LOC102583203
107059431	uncharacterized LOC107059431
102585489	uncharacterized LOC102585489
102583528	cytochrome P450 CYP72A219-like
107061425	uncharacterized LOC107061425
102597007	uncharacterized LOC102597007
102583434	uncharacterized LOC102583434
107057829	cytochrome P450 CYP72A219-like

## Sheet: M7
ENTREZID	GENENAME
102605218	pentatricopeptide repeat-containing protein At2g27800, mitochondrial-like
102579345	mechanosensitive ion channel protein 3, chloroplastic-like
102595474	geraniol 8-hydroxylase-like
102588395	proline dehydrogenase 2, mitochondrial-like
102596926	alpha/beta hydrolase domain-containing protein 17B-like
102580219	transcription factor TCP17
102583564	ras GTPase-activating protein-binding protein 2-like
107060289	uncharacterized LOC107060289
102577429	mitochondrial formate dehydrogenase precursor
102601194	uncharacterized LOC102601194
102602093	phosphoinositide phospholipase C 2-like
102578356	bifunctional 3-dehydroquinate dehydratase/shikimate dehydrogenase, chloroplastic-like
102579898	protein SRG1-like
102581796	dehydrodolichyl diphosphate synthase 2-like
102584667	heme-binding-like protein At3g10130, chloroplastic
102589593	UDP-glucose iridoid glucosyltransferase-like
102605676	subtilisin-like protease SBT1.7
102586863	S-adenosylmethionine synthase 3-like
102602766	uncharacterized LOC102602766
102588943	uncharacterized LOC102588943
102591276	ABC transporter F family member 4-like
102579473	calmodulin-7
102579357	uncharacterized LOC102579357
102582450	probable calcium-binding protein CML10
102584008	pollen-specific leucine-rich repeat extensin-like protein 1
102586330	desiccation protectant protein Lea14 homolog
102592726	F-box/kelch-repeat protein At3g61590-like
102602986	probable WRKY transcription factor 41
102580332	dynamin-related protein 5A
102585423	transcription factor bHLH13-like
102593068	U-box domain-containing protein 44-like
102591498	UPF0553 protein-like
102592844	peroxidase 51
102584678	cytokinin riboside 5'-monophosphate phosphoribohydrolase LOG1
102577479	allene oxide synthase, chloroplastic
102599864	beta-glucosidase BoGH3B-like
102579689	ubiquitin-conjugating enzyme E2-23 kDa-like
102581686	uncharacterized LOC102581686
102581480	epoxide hydrolase 4-like
102589941	lipid phosphate phosphatase epsilon 2, chloroplastic-like
102582017	DNA mismatch repair protein MLH3-like
102591400	phosphoserine aminotransferase 2, chloroplastic
102594716	glutamate receptor 3.6-like
102606151	probable folate-biopterin transporter 8, chloroplastic
107059029	uncharacterized LOC107059029
102593301	aldo-keto reductase family 4 member C10-like
102593628	aldo-keto reductase family 4 member C10-like
102587542	histone H2AX-like
102586669	protein NRT1/ PTR FAMILY 7.3-like
102603907	probable receptor-like protein kinase At1g80640
102606030	uncharacterized LOC102606030
102588095	shikimate O-hydroxycinnamoyltransferase
102595281	uncharacterized LOC102595281
102589286	uncharacterized LOC102589286
102581819	adenylate kinase 4
102589833	uncharacterized LOC102589833
102606377	thioredoxin H-type 1
102592408	cytokinin riboside 5'-monophosphate phosphoribohydrolase LOG1-like
102604912	uncharacterized LOC102604912
102605251	prostaglandin E synthase 2
102584472	ornithine decarboxylase
102588101	L-ascorbate oxidase homolog
102578493	serine/threonine-protein kinase BRI1-like 2
102603910	glutamate receptor 3.3
102579592	RING-H2 finger protein ATL80
102584350	putative glutathione-specific gamma-glutamylcyclotransferase 2
102598446	protein LYK5-like
102598785	probable E3 ubiquitin-protein ligase ARI2
102593638	probable xyloglucan glycosyltransferase 12
102593963	CSC1-like protein RXW8
102579175	vesicle-associated membrane protein 724
102591860	ethylene-responsive transcription factor RAP2-12-like
102578944	pollen receptor-like kinase 3
102601108	protein TIFY 10B-like
102599664	IAA-amino acid hydrolase ILR1-like 4
102578500	NADP-dependent malic enzyme, chloroplastic
102586225	protein PLANT CADMIUM RESISTANCE 8-like
102586556	protein PLANT CADMIUM RESISTANCE 8-like
102589739	vacuolar amino acid transporter 1-like
102604146	phosphatidylinositol transfer protein 1-like
102583591	endo-1,4-beta-xylanase A-like
102577662	HQT
102587880	reticulon-like protein B21
102595624	ORM1-like protein 3
102583500	zinc finger protein CONSTANS-LIKE 1-like
102603592	probable phospholipid hydroperoxide glutathione peroxidase
102590073	putative ER lumen protein-retaining receptor C28H8.4
107059997	uncharacterized LOC107059997
102605716	uncharacterized LOC102605716
102585229	myb-related protein Hv1-like
102581171	uncharacterized LOC102581171
102600560	uncharacterized LOC102600560
102605377	formin-like protein 11
102582605	uncharacterized LOC102582605
107060113	uncharacterized LOC107060113
102606174	bZIP transcription factor 53-like
102598598	STS14 protein
102591531	cellulose synthase-like protein E6
102604374	serine/threonine-protein kinase 16-like
102579730	transcription factor BIM1
102600012	plant intracellular Ras-group-related LRR protein 7-like
102601582	putative germin-like protein 2-1
102595194	probable glycerol-3-phosphate dehydrogenase [NAD(+)] 1, cytosolic
102602027	subtilisin-like protease SBT1.7
102606059	uncharacterized LOC102606059
102601015	transcription factor bHLH13-like
102585031	protein IN2-1 homolog B-like
102584259	GATA transcription factor 8-like
102577622	dehydroascorbate reductase-like protein
102577455	epoxide hydrolase
102599358	chaperone protein dnaJ 11, chloroplastic-like
102593565	probable L-type lectin-domain containing receptor kinase S.7
107057688	probable long-chain-alcohol O-fatty-acyltransferase 5
102605953	GDSL esterase/lipase At5g55050-like
102581296	reactive Intermediate Deaminase A, chloroplastic-like
102586143	O-acyltransferase WSD1-like
102593459	B3 domain-containing protein At5g42700-like
102597402	abscisic acid 8'-hydroxylase 4-like
102590301	flavonol synthase/flavanone 3-hydroxylase-like
102579952	uncharacterized LOC102579952
107060512	monothiol glutaredoxin-S1-like
102584386	protein S-acyltransferase 8-like
102602038	protein TIFY 5A-like
102603375	protein TIFY 5A-like
102603711	protein TIFY 5A-like
102596640	transcription factor bHLH93-like
102601813	peptide methionine sulfoxide reductase MsrA 1-like
102580283	lysM domain receptor-like kinase 3
102580615	ABC transporter G family member 28-like
102587813	ruBisCO large subunit-binding protein subunit alpha, chloroplastic-like
102601815	uncharacterized LOC102601815
102604390	2'-deoxymugineic-acid 2'-dioxygenase-like
102580730	WUSCHEL-related homeobox 11-like
102590869	caffeic acid 3-O-methyltransferase
102599586	membrane protein of ER body-like protein
102591337	cysteine proteinase inhibitor 6-like
102592224	protein ZINC INDUCED FACILITATOR-LIKE 1-like
102585708	perakine reductase-like
102590515	annexin D3-like
102590871	annexin D4-like
102579637	calcium permeable stress-gated cation channel 1-like
102581192	protein STRUBBELIG-RECEPTOR FAMILY 8
102592906	microsomal glutathione S-transferase 3
102588356	dynein light chain LC6, flagellar outer arm-like
102589223	trifunctional UDP-glucose 4,6-dehydratase/UDP-4-keto-6-deoxy-D-glucose 3,5-epimerase/UDP-4-keto-L-rhamnose-reductase RHM1
102600357	gibberellin 2-beta-dioxygenase 1-like
102589018	probable 2-oxoglutarate-dependent dioxygenase AOP1.2
102578879	uncharacterized LOC102578879
102594780	cysteine-rich receptor-like protein kinase 2
102587710	cysteine-rich receptor-like protein kinase 2
102592909	cysteine-rich receptor-like protein kinase 2
102595766	probable inactive purple acid phosphatase 1
102581195	probable WRKY transcription factor 4
102589662	glutaredoxin-C9-like
102602158	serine/threonine-protein kinase EDR1
102587714	LRR receptor-like serine/threonine-protein kinase GSO1
102592232	uncharacterized LOC102592232
102593249	heat shock cognate 70 kDa protein 2-like
102582402	uncharacterized GPI-anchored protein At5g19250-like
102578542	dynamin-2A
102579538	uncharacterized LOC102579538
102582752	leucoanthocyanidin dioxygenase-like
102582404	leucoanthocyanidin dioxygenase-like
102593680	uncharacterized LOC102593680
102592805	calmodulin-2/4-like
102580514	uncharacterized LOC102580514
102584948	ATP-citrate synthase beta chain protein 2
102597961	2-alkenal reductase (NADP(+)-dependent)-like
102606316	2-alkenal reductase (NADP(+)-dependent)-like
102578654	2-alkenal reductase (NADP(+)-dependent)-like
102583857	probable protein phosphatase 2C 27
102601160	thioredoxin reductase NTRC
102583747	uncharacterized LOC102583747
102605423	cytochrome P450 71A1-like
107061196	uncharacterized LOC107061196
102603519	premnaspirodiene oxygenase-like
102579112	5'-adenylylsulfate reductase 3, chloroplastic-like
102585726	homeobox-leucine zipper protein ATHB-7-like
102580516	glutamate synthase 1 [NADH], chloroplastic
102594232	uncharacterized LOC102594232
102591913	ethylene receptor 2-like
102592240	uncharacterized protein At4g14450, chloroplastic
102593256	1-aminocyclopropane-1-carboxylate oxidase homolog 1-like
102592347	heat shock cognate 70 kDa protein 1
102583861	protein NRT1/ PTR FAMILY 8.1-like
102596333	WAT1-related protein At5g64700-like
102597646	trihelix transcription factor GT-2-like
102585728	NAC domain-containing protein 2-like
102600823	IAA-amino acid hydrolase ILR1-like 6
102588483	4-coumarate--CoA ligase-like 9
102579118	protein BIG GRAIN 1-like A
102585501	putative glutamine amidotransferase YLR126C
102602737	ABC transporter G family member 11-like
102589030	protein DETOXIFICATION 40
102599936	nudix hydrolase 18, mitochondrial-like
102578895	uncharacterized LOC102578895
102581209	tryptophan synthase beta chain 1-like
102601955	caffeic acid 3-O-methyltransferase 1-like
102587940	transcription factor bHLH3
102596574	acetylornithine deacetylase-like
102581105	binding partner of ACD11 1-like
102595566	uncharacterized LOC102595566
102590218	regulatory protein NPR3
102580423	serine/threonine-protein kinase STY17-like
102583640	protein DETOXIFICATION 27-like
102605202	methyl-CpG-binding domain-containing protein 13
102577707	AP2 domain CBF protein
102596338	protein tesmin/TSO1-like CXC 5
102601620	ethylene-responsive transcription factor ERF037-like
102595568	uncharacterized membrane protein At4g09580-like
102601173	N-alpha-acetyltransferase 50
102599833	zinc transporter 5-like
102590014	21 kDa protein-like
102593040	uncharacterized LOC102593040
102586069	protein TIFY 6B-like
102597328	receptor-like protein 12
102601851	receptor-like protein 12
102587945	GDSL esterase/lipase 1-like
102600509	UDP-glycosyltransferase 86A1-like
102592595	uncharacterized LOC102592595
102600941	uncharacterized LOC102600941
102604642	probable serine/threonine-protein kinase At4g35230
102585175	ras-related protein RABH1b
102580531	heparanase-like protein 2
102602408	probable calcium-binding protein CML30
107061968	uncharacterized LOC107061968
102592145	uncharacterized LOC102592145
102577461	ABRE binding factor
102605882	patatin-like protein 2
102600511	extracellular ribonuclease LE
102578674	pollen-specific protein SF21-like
102593705	2,3-bisphosphoglycerate-dependent phosphoglycerate mutase-like
102587406	peroxisomal acyl-coenzyme A oxidase 1-like
102580647	probable trehalose-phosphate phosphatase F
102580097	bidirectional sugar transporter SWEET2a-like
102598409	dehydrin HIRD11-like
102579993	probable acyl-activating enzyme 1, peroxisomal
102583107	glutathione S-transferase
102600950	myb-related protein Myb4-like
102596462	protein trichome berefringence-like 7
102585745	ATP-citrate synthase alpha chain protein 2-like
102587519	pyrrolidone-carboxylate peptidase 1-like
102603761	flavonol synthase/flavanone 3-hydroxylase
102586852	phosphatidylinositol/phosphatidylcholine transfer protein SFH9
102594596	receptor-like protein kinase HAIKU2
102602870	potassium channel KAT3
102588391	ABC transporter C family member 14-like
102598754	UDP-glycosyltransferase 74G1-like
102579343	UDP-glycosyltransferase 74G1-like
102579665	UDP-glycosyltransferase 74G1-like
102601416	probable 2-oxoglutarate/Fe(II)-dependent dioxygenase
102586314	senescence-associated carboxylesterase 101-like
102603312	B2 protein-like
102593604	thioredoxin H2-like
107062564	thioredoxin H2-like
102587747	uncharacterized protein At5g65660
102604551	2-hydroxyacyl-CoA lyase
102579244	proteinase inhibitor type-2-like
102589812	uncharacterized LOC102589812
102599962	gamma aminobutyrate transaminase 1, mitochondrial
102605222	probable polyamine oxidase 2
102578810	glucan endo-1,3-beta-glucosidase 12-like
102581132	blue copper protein-like
102579350	gibberellin receptor GID1B-like
107062828	alpha carbonic anhydrase 8-like
102605230	hydrophobic protein LTI6A
102585527	novel plant SNARE 11
102591603	ras-related protein Rab2BV
102605338	ethylene-responsive transcription factor ERF027-like
102595591	uncharacterized LOC102595591
102581681	monothiol glutaredoxin-S9-like
102605806	synaptotagmin-5-like
102600865	carotenoid 9,10(9',10')-cleavage dioxygenase 1-like
102605006	pectinesterase-like
102587004	transmembrane protein 184C-like
102605010	ethylene-responsive transcription factor CRF4-like
102588837	probable WRKY transcription factor 15
102591722	aspartic proteinase PCS1-like
102578829	classical arabinogalactan protein 9-like
102580127	14-3-3 protein 2-like
102580461	serine/threonine-protein kinase SAPK1-like
102582137	7-deoxyloganetin glucosyltransferase-like
102582803	7-deoxyloganetin glucosyltransferase-like
102584788	VQ motif-containing protein 22-like
107063221	zeatin O-glucosyltransferase-like
102590470	histone H2B-like
102578932	endoglucanase 6
102579813	uncharacterized LOC102579813
102580464	UDP-glucose 4-epimerase GEPI48
102601997	adenosylhomocysteinase
102599547	uncharacterized LOC102599547
102583678	outer envelope protein 61
102604353	serine/threonine-protein kinase Nek6-like
102597274	uncharacterized LOC102597274
102593311	pectin acetylesterase 8-like
102604476	ethylene-responsive transcription factor ERF110-like
102580574	uncharacterized LOC102580574
102599438	thymidine kinase-like
102580245	peroxisomal adenine nucleotide carrier 1
102591300	phosphoglycerate mutase-like protein AT74H
102590720	phosphoglycerate mutase-like protein AT74
102595953	chitin elicitor receptor kinase 1-like
102591739	21 kDa protein-like
102592299	21 kDa protein-like
102593637	21 kDa protein-like
102597494	transcription factor MYC2-like
102587020	glucan endo-1,3-beta-glucosidase 8-like
102587350	aquaporin SIP1-1-like
102602340	heavy metal-associated isoprenylated plant protein 26
102583688	uncharacterized LOC102583688
102603809	protein PHLOEM PROTEIN 2-LIKE A9-like
102604256	aspartic protease inhibitor 8
102580584	serine protease inhibitor 1
102578501	CBL-interacting serine/threonine-protein kinase 3-like
102589965	transcription factor LHW-like
102605264	ferredoxin, root R-B1
102592304	dehydrogenase/reductase SDR family member 4
102602121	uncharacterized LOC102602121
102587673	probable carboxylesterase 17
102577822	allene oxide cyclase
102581034	probable NEDD8-conjugating enzyme Ubc12-like
102591193	F-box/kelch-repeat protein SKIP11
102587790	queuine tRNA-ribosyltransferase-like
102600321	protein SRC2-like
102588762	protein translation factor SUI1 homolog 2-like
102601908	alpha-1,4-glucan-protein synthase [UDP-forming] 2-like
102594081	pyruvate decarboxylase 1-like
107058147	uncharacterized LOC107058147
102594418	pyruvate decarboxylase 1
102599782	guanylate kinase 2-like
102583825	uncharacterized protein At3g49720-like
102597935	protein STAY-GREEN, chloroplastic-like
102589195	1-aminocyclopropane-1-carboxylate oxidase 5-like
102588329	1-aminocyclopropane-1-carboxylate oxidase 5-like
102594305	probable polygalacturonase At1g80170
102580045	uncharacterized LOC102580045
102584488	OPA3-like protein
102584913	transmembrane protein 45A-like
102578956	protein TIFY 4A-like
102604275	cysteine-rich and transmembrane domain-containing protein A
102578189	uncharacterized protein At4g22758-like
102599682	oligopeptide transporter 4-like
102605049	choline-phosphate cytidylyltransferase 1-like
102583709	glucan endo-1,3-beta-D-glucosidase-like
102589528	uncharacterized LOC102589528
102587367	peroxisomal fatty acid beta-oxidation multifunctional protein AIM1-like
102587255	cysteine-rich repeat secretory protein 55-like
102588881	BTB/POZ domain-containing protein At3g56230-like
102593118	LRR receptor-like serine/threonine-protein kinase FLS2
102580841	apoptosis-inducing factor homolog B-like
102593455	uncharacterized LOC102593455
102586923	protein kinase APK1A, chloroplastic
102581852	probable phosphomevalonate kinase
102601474	uncharacterized LOC102601474
102596877	NAC domain-containing protein 83
102596534	probable phospholipid-transporting ATPase 4
102581186	AP2-like ethylene-responsive transcription factor At1g16060
102590510	serine/threonine-protein kinase OSR1-like
102596975	uncharacterized LOC102596975
102585477	polygalacturonase inhibitor-like
102606071	ethylene-responsive transcription factor RAP2-7-like
102581962	AT-hook motif nuclear-localized protein 28-like
102588890	cyclin-U4-1-like
102595105	non-functional pseudokinase ZED1-like
102597846	non-functional pseudokinase ZED1-like
102582387	threonine dehydratase biosynthetic-like
102594869	serine carboxypeptidase 1-like
102579529	protein NRT1/ PTR FAMILY 2.11-like
102596755	probable mannitol dehydrogenase
102605749	receptor-like protein 12
107059105	non-functional pseudokinase ZED1-like
102595655	uncharacterized LOC102595655
102595999	uncharacterized LOC102595999
102603054	probable pectin methyltransferase QUA2
102592910	protein TIFY 10A-like
102604297	protein DETOXIFICATION 19-like
102600693	putative calcium-transporting ATPase 13, plasma membrane-type
102592803	protein TIFY 5A-like
