# Supplementary material for: Disentangling the Potato Tuber Moth-Induced Early-Defense Response by Simulated Herbivory in Potato Plants
Source: Front Plant Sci. 2022 May 26;13:902342. doi: 10.3389/fpls.2022.902342 (PMC9178332; doi:10.3389/fpls.2022.902342)
Supplement: Supplementary Datasheet 2 — Read count matrix of RNA-seq and GO enrichment analysis result for each gene module. [file Data_Sheet_2.XLSX]

## Sheet: Read conut
	W+AB-OS_1	W+AB-OS_2	W+AB-OS_3	W+AB-OS_4	W+AB-OS_5	Real herbivory_1	Real herbivory_2	Real herbivory_3	Control_1	Control_2	Control_3	Control_4	W+W_1	W+W_2	W+W_3	W+W_4	W+OS_1	W+OS_2	W+OS_3	W+OS_4
LOC102578245	602	1013	753	669	763	5039	3472	3685	361	306	85	296	796	413	459	223	188	198	941	222
LOC102578572	1677	2227	2062	2554	2395	395	553	497	1058	950	590	730	857	847	1025	892	803	804	656	570
LOC102579565	576	663	500	732	640	359	849	714	699	950	1153	777	628	700	997	812	814	779	756	747
LOC102579893	327	713	468	1032	813	44	117	13	0	0	0	0	39	20	6	12	276	170	215	34
LOC102598415	305	467	358	431	443	623	722	720	765	751	636	437	480	471	623	549	504	340	464	476
LOC107059764	18	18	13	11	15	3	6	9	9	1	4	0	7	16	17	6	21	24	35	16
LOC102580539	202	201	164	144	178	158	488	378	247	272	318	305	126	199	297	414	316	263	240	420
LOC102580217	802	999	1001	1029	1035	997	1580	1765	902	1086	1874	1752	1945	1381	1978	2058	1556	1284	1070	1579
LOC107060889	10	9	3	15	10	0	27	10	6	11	53	74	0	8	13	78	3	29	0	9
LOC102581788	848	1194	819	1186	1088	787	1954	2451	4065	5570	6495	5804	2619	3151	3911	4370	2124	2220	1318	1667
LOC102601751	38	29	26	12	29	18	0	10	21	0	0	28	26	33	8	0	16	6	14	0
LOC102582112	118	123	108	107	140	128	112	152	131	141	567	323	249	158	264	388	156	94	84	154
LOC102583007	199	93	136	112	129	18	25	11	34	2	90	28	133	16	21	108	61	37	21	53
LOC102583995	879	694	883	777	775	180	236	149	230	121	381	329	222	239	326	612	315	354	333	570
LOC102577686	4242	7700	6098	6287	5677	10554	13866	11953	13765	13979	31163	25505	9761	9910	14518	22964	16387	13578	12154	11592
LOC102584978	3231	3482	3180	2909	3358	1913	2789	2175	1544	1228	1123	1068	1305	1245	1693	2026	3294	2954	2519	2600
LOC102585305	1142	1716	1349	2133	1744	253	381	262	532	295	150	368	761	746	708	1143	858	757	616	669
LOC102585853	17	63	45	60	66	155	226	151	65	74	98	155	95	107	161	312	243	130	135	178
LOC102587958	1726	945	963	1189	1489	966	1598	1731	1067	1139	1269	1272	1275	1280	1464	1990	1190	1193	646	791
LOC102588505	2	1	4	10	8	1	30	2	4	4	0	13	2	5	32	7	51	29	24	25
LOC102588822	12033	8157	9265	9522	11502	4969	7384	7268	10076	9128	23053	15922	14576	13123	14959	16463	9813	11512	5104	8641
LOC102589147	1475	1887	1672	1989	1782	568	957	868	852	728	1376	1085	752	799	925	1260	1072	1115	954	1226
LOC102589475	29	29	33	29	20	8	32	22	32	19	0	51	6	45	34	61	31	35	38	105
LOC102589809	9	8	2	0	21	8	6	24	15	24	0	14	34	10	17	10	9	13	0	4
LOC102590690	1063	1375	1211	1351	1177	1214	1512	1411	760	718	871	872	422	682	863	893	891	772	874	1159
LOC102588066	58	82	45	50	59	47	74	22	95	136	243	250	150	155	256	397	124	96	52	63
LOC102591265	447	628	662	559	440	1813	1462	1519	37	7	43	30	152	138	126	71	755	326	875	561
LOC102589696	16	13	13	29	7	660	319	331	0	0	0	0	0	0	3	0	4	4	47	0
LOC102591938	2474	3232	3525	3799	3335	44645	26292	39331	416	258	900	465	1164	1039	867	633	3946	3074	8255	3285
LOC107060607	7	13	2	3	7	18	11	22	8	9	12	16	22	7	3	6	19	10	20	25
LOC102592264	2	6	1	1	7	3	21	6	4	15	0	17	6	13	18	13	24	10	11	24
LOC102592608	16	22	20	41	27	12	49	95	28	17	0	48	12	11	38	64	75	52	76	135
LOC102593055	9	38	31	23	32	110	114	138	50	139	139	147	118	81	145	170	185	72	125	143
LOC102593280	3486	4548	3984	4851	4249	3170	5836	4950	3675	3773	3534	4247	3924	2983	5234	3390	5005	4628	4745	3427
LOC102593605	342	338	278	477	423	92	116	195	639	684	521	497	227	513	437	443	179	230	135	154
LOC102594367	1169	863	665	777	1026	921	1459	1035	1526	1785	3317	2736	1042	1838	2831	3896	1289	1848	925	1121
LOC102594699	230	196	121	179	199	146	260	302	355	391	353	333	199	282	297	330	312	267	278	305
LOC102595034	827	1024	956	877	723	1483	2597	2181	841	1086	2372	2018	1636	1116	1759	2037	2709	1772	2337	2916
LOC102595580	244	209	187	172	321	23	73	135	182	130	189	113	200	136	179	272	48	78	93	98
LOC102595923	1499	1878	1605	1874	1765	1450	2285	3064	2097	2269	2433	2424	2588	2227	3066	1853	2590	1850	2329	3342
LOC107059669	32	21	32	39	45	27	39	30	63	58	36	16	63	39	40	56	36	27	48	36
LOC102591706	6	8	13	11	10	12	3	2	6	18	16	34	0	0	19	24	20	19	9	4
LOC102597124	199	174	207	112	334	80	138	128	177	59	35	155	22	69	28	199	89	84	108	205
LOC102597452	667	1085	869	1137	952	998	1325	1187	1624	1327	1256	1610	906	1187	1325	1353	635	915	987	904
LOC102593715	21	30	23	23	10	223	129	366	144	183	282	51	223	155	183	269	75	58	33	68
LOC102595035	763	1033	910	908	1012	2398	2710	2849	1193	1182	1364	1362	1266	1479	1776	1351	2751	1748	2808	2803
LOC102595358	96	36	38	28	74	139	245	195	78	22	200	94	112	114	195	66	176	90	57	138
LOC102604883	15	21	34	63	50	72	86	173	47	2	0	26	49	40	50	39	33	29	26	22
LOC102605219	43	25	52	38	71	6	52	51	16	42	20	0	87	21	24	59	29	26	26	18
LOC107061319	2	10	9	10	10	7	15	28	23	26	38	34	1	31	12	13	1	2	8	3
LOC102596804	11399	15137	12987	14454	13835	11739	11551	14897	4054	3605	4509	4225	3144	3684	4035	4158	5494	4791	5944	5266
LOC102597125	1457	1940	1897	2247	1900	875	917	943	432	259	281	426	1022	913	1183	953	2015	1796	2275	1824
LOC102605553	4	11	36	12	16	35	6	0	2	0	38	0	0	0	0	0	12	2	39	6
LOC102594176	152	158	182	215	136	332	247	335	325	561	831	366	584	323	337	430	438	223	234	366
LOC102597772	455	350	330	441	350	83	242	273	216	248	300	237	237	228	291	242	219	309	223	203
LOC102598313	136	190	169	140	137	191	264	144	262	285	199	225	161	167	272	255	191	301	173	318
LOC102599089	2780	3997	4124	4017	3562	2333	2360	3131	1815	1503	1514	1855	1284	1621	1532	1793	2159	2082	2025	1983
LOC102599411	854	1127	1087	1338	1012	728	978	1325	1058	1495	1503	1877	1722	1373	1630	1139	1368	1124	1274	1496
LOC102600394	964	1271	1049	1306	1191	901	1540	1367	486	503	678	614	996	690	796	773	1562	1296	1533	1098
LOC102600723	1965	3072	2809	3270	2971	1752	1781	2116	1037	731	1109	1091	1070	911	985	1378	1632	1573	1882	1631
LOC102601301	1584	1951	2014	2501	2075	1098	826	1033	950	136	308	175	511	452	625	549	348	913	1000	330
LOC107063177	291	403	429	512	375	226	630	433	304	245	371	387	199	304	521	663	724	941	1097	776
LOC102602199	164	206	224	252	149	408	434	645	293	362	202	359	522	311	394	554	631	494	445	563
LOC102602760	547	643	648	698	546	341	569	645	287	350	637	582	463	484	472	661	631	767	699	668
LOC102603097	415	443	434	436	491	326	425	331	305	215	151	358	319	319	770	572	568	648	403	353
LOC102603652	65	132	122	113	108	126	198	304	246	169	145	275	28	139	220	267	362	370	251	326
LOC102603987	78	28	31	24	51	0	4	6	34	36	0	22	12	37	78	90	24	9	9	19
LOC102604325	1223	828	865	764	1052	1051	1088	1462	1057	1290	2015	1330	1642	1345	1685	2239	1265	1159	783	1100
LOC102604882	7295	9787	9289	10585	9118	11681	12231	13362	7199	6302	7609	6474	7204	6950	6934	6438	7019	7588	6586	6894
LOC102605218	206	303	212	243	171	284	225	288	122	199	229	189	633	609	589	284	645	747	841	568
LOC102605794	206	267	240	175	205	209	395	385	139	189	251	215	213	156	374	217	451	403	402	330
LOC102606343	82	68	74	63	100	1485	973	3031	161	210	0	115	106	74	121	51	97	64	128	165
LOC102578352	44	34	40	24	50	8	25	74	11	32	38	73	28	12	11	68	68	51	51	35
LOC102578683	880	590	616	689	682	309	620	540	408	312	746	460	296	414	613	734	468	591	438	512
LOC102579345	7163	7598	7096	8157	7765	13537	9793	16661	2462	2764	2480	2535	7362	7578	9568	5813	4760	6926	5583	5341
LOC102579667	306	491	409	359	440	686	563	440	615	281	342	446	334	414	411	562	462	411	381	361
MADS16	1660	2496	2197	2265	2256	4066	3695	4896	2226	1760	2354	2741	3020	2706	3678	3731	2971	2623	2147	3127
LOC102580540	1183	1080	1139	1163	1195	1057	2130	1661	1634	1401	1557	1416	1171	1194	1913	1970	1794	2368	1779	2141
LOC102580889	58	23	26	37	24	16	54	55	130	115	78	72	45	63	75	109	47	45	27	47
LOC102582002	49	45	33	46	27	90	126	75	93	83	94	179	14	64	74	167	90	47	86	127
LOC102581462	1224	1539	1536	1580	1519	3136	3065	3273	1055	1528	1601	2008	2961	1963	2982	2656	2667	2398	1872	2937
LOC102582555	196	342	248	206	270	226	633	222	1053	1320	1087	1301	893	492	1168	602	340	441	406	584
LOC102606234	3623	5007	5069	5915	4322	3095	2748	2778	1560	1178	1976	2164	2022	2187	2794	2474	4364	4985	4548	4327
LOC102582904	1206	1888	1681	1738	1657	1472	1620	2106	2760	2445	2817	2488	3108	2754	2677	2094	1567	1220	1767	2284
LOC102583658	64	18	34	9	77	27	132	2	1984	1122	464	1054	1269	1548	2133	3146	33	76	18	238
LOC102583998	1603	2079	1865	2138	1834	670	979	1306	994	905	902	711	932	891	1004	1255	719	947	688	699
LOC102584870	110	120	86	100	130	96	243	622	156	95	534	257	86	75	77	209	489	141	273	464
LOC102578248	171	81	151	129	129	278	159	234	58	44	51	44	44	111	162	216	306	275	173	246
LOC102585183	1997	2965	2858	3103	2959	3807	3736	5327	1612	1134	1691	1634	1993	1678	1971	1778	3610	2838	4156	3767
LOC102585519	189	189	126	215	204	144	125	135	106	54	70	79	155	160	314	516	183	298	143	281
LOC102585856	5746	4381	5395	5443	6380	1832	1968	2129	2373	1984	3424	3413	4019	3533	2560	3822	3403	4023	2162	2547
LOC102586191	353	310	337	374	377	383	494	545	331	338	256	658	577	459	1095	1107	656	610	508	775
LOC102586522	41	28	24	47	40	15	153	166	49	89	156	108	31	57	94	158	110	72	54	130
LOC102586856	623	593	628	652	560	3627	3842	3747	313	310	1021	810	894	592	1355	1540	1263	1228	2429	2353
LOC102587193	484	474	422	434	539	931	1376	1144	1143	1166	1486	1645	903	1152	1752	1614	1093	998	817	1198
LOC102587746	286	244	271	329	372	147	181	245	529	263	231	321	365	341	338	500	248	345	203	397
LOC102588067	1268	1477	1305	1447	1640	2704	4315	5351	5054	5390	5482	6137	4686	3949	5736	6337	3409	3911	2101	4797
LOC102588392	322	640	466	569	522	714	638	822	862	840	993	826	574	669	1027	727	565	543	479	445
LOC102588724	208	395	366	334	434	501	646	1058	114	153	227	297	204	139	129	471	343	161	263	230
LOC102589584	60	40	86	34	56	37	42	28	53	114	0	111	124	54	161	165	57	185	56	48
LOC102589921	185	76	60	97	115	203	312	174	125	60	259	184	222	265	558	839	413	519	261	232
LOC102578575	371	378	413	413	429	553	1237	540	2405	1805	1471	2067	935	1195	1231	1733	606	1016	519	882
LOC102590562	230	199	211	298	267	290	649	425	1159	1168	1186	1036	852	946	1596	1325	728	582	468	670
LOC102590235	4305	6247	6399	7630	8403	2104	2480	1589	49	15	28	121	1547	994	1521	1578	4836	4919	5474	4047
LOC102591156	369	585	605	686	590	1519	1181	1563	401	256	191	344	424	378	375	506	560	648	817	766
LOC102591827	1645	1285	1406	1053	1426	1743	2478	1824	1608	1435	3000	2194	1394	1351	1886	3368	2356	2306	2867	2529
LOC102592155	385	396	369	265	403	886	1240	1016	593	628	1619	1164	871	650	1039	1774	1064	740	962	1552
LOC102593174	838	1103	1080	951	1165	1221	1709	1394	1082	588	534	596	731	713	1122	1026	689	868	1083	566
LOC102593514	259	326	305	300	300	202	327	358	323	281	409	387	219	285	233	379	305	339	231	289
LOC102594262	137	260	274	143	232	1737	2275	1258	303	200	57	74	339	236	391	219	887	537	1286	776
LOC102594599	33	28	15	27	15	37	10	18	4	0	0	13	0	6	59	13	43	79	38	21
LOC102594923	544	486	347	423	579	262	340	301	679	501	735	652	450	588	994	786	262	412	204	255
LOC102595259	55	44	21	29	45	11	27	41	46	19	1	43	61	31	67	20	22	38	56	28
LOC102595924	5	2	0	12	8	0	30	32	1	28	0	99	71	59	50	64	65	8	42	41
LOC102596684	2474	3502	2956	3334	3036	4079	4280	4908	4113	4321	4292	4679	5934	5365	6513	5153	6114	5035	4884	5891
LOC102597018	414	493	417	558	507	359	801	784	660	490	722	430	581	514	554	791	751	605	594	793
LOC102597989	3804	6173	5126	5766	4815	5938	3645	4136	2050	2012	1817	2061	2864	2591	3375	2229	3117	3338	6008	1588
LOC102598314	135	260	257	199	164	0	104	96	151	92	18	91	46	63	50	108	179	113	196	160
LOC102598657	16	20	19	14	15	62	95	69	29	11	0	8	47	43	56	49	72	61	88	102
LOC102598874	452	433	552	585	619	283	354	315	649	472	925	965	1093	837	1165	1344	583	670	270	486
LOC102599633	15	23	9	51	15	32	21	44	35	5	30	29	63	11	15	29	10	30	43	23
LOC107057956	8	55	10	56	21	0	5	4	0	0	20	0	0	0	0	6	9	5	9	8
LOC102599961	572	627	673	775	553	771	805	779	364	512	715	397	148	346	423	321	671	560	716	611
LOC102600287	353	396	454	395	413	663	839	828	552	783	704	1090	595	742	964	791	870	710	617	921
LOC107062915	149	129	145	217	214	107	283	228	669	810	823	890	710	659	743	746	302	247	230	351
LOC102601302	23644	12581	16439	17874	20092	10379	13111	10310	60733	54675	47656	60209	67534	61016	75942	36924	7974	12965	4713	8813
LOC102585520	178	277	244	247	263	389	365	494	124	103	249	173	170	132	198	216	346	324	333	333
LOC102601863	10	5	8	12	4	66	79	85	29	0	0	2	0	0	21	2	4	3	6	6
LOC102586523	133	150	140	156	121	26	135	83	82	14	62	77	78	54	91	146	119	149	124	78
LOC102602201	1361	1604	1362	1686	1563	1210	1339	1344	1164	927	1139	632	574	767	782	904	1170	1067	958	1214
LOC102602976	1442	1880	1625	1551	1641	974	1275	1375	570	576	868	894	664	607	599	683	1038	825	929	989
LOC102603547	4	22	34	12	22	6	12	8	1	0	0	34	0	30	0	10	12	4	10	0
LOC102603885	17	22	23	18	17	14	36	18	21	33	23	13	24	21	14	34	43	27	29	19
LOC107058436	52	62	73	41	33	113	101	109	127	93	55	95	65	161	184	130	199	143	123	122
LOC102588507	691	1091	1013	1043	971	791	1075	1141	1762	1498	1923	1653	1418	1591	1838	1100	1127	1130	1261	1275
LOC102589476	679	874	677	801	693	717	795	908	474	471	404	600	692	599	723	1003	943	806	901	887
LOC102589810	3511	7151	5829	7240	5829	1909	1881	1753	340	419	609	385	1112	730	1081	832	4768	3047	4747	2439
LOC102590138	268	253	269	270	313	582	443	603	488	367	623	374	476	447	552	482	433	408	421	318
LOC102590691	1808	3763	2536	3528	2868	369	595	361	781	449	362	611	1240	1090	1354	566	1178	2285	2876	768
LOC102591046	1139	1007	897	1011	1157	831	1724	1928	1717	1804	2739	2510	2239	1709	2916	3346	2037	1962	1444	1721
LOC102591383	4483	6779	6084	7484	6270	734	1208	1130	1725	1320	1528	2015	1838	2184	2339	3199	3328	3199	2703	1918
LOC102592267	4516	5207	5104	5170	4388	4721	3823	3130	2236	2510	2213	2138	4125	3298	4356	3016	8464	7697	8364	7225
LOC102579998	1751	1491	1623	1814	1764	1642	2637	1448	1408	1801	1079	1074	1441	1447	2330	1659	3930	3012	3037	4144
LOC102592836	481	573	628	641	596	1275	1509	833	737	588	644	819	861	696	1068	968	1389	1057	1276	1713
LOC102593387	1400	1482	1276	1432	1554	1329	1527	1191	1741	1524	1452	1038	1106	1549	2006	1675	1433	1469	1261	995
LOC102593928	3776	4221	4944	6413	3887	2071	3851	3115	2033	459	875	1406	2016	2154	1430	1710	1685	3960	4247	1239
LOC102594263	351	404	348	384	410	186	447	472	374	362	627	546	182	334	514	626	397	368	535	344
LOC102594924	1949	2316	2188	2427	2255	2400	3165	3267	2167	2298	2538	2675	2267	2260	3392	3314	2952	2615	3175	3279
LOC102595260	1621	3271	2744	3592	3016	826	1023	995	2235	2076	1242	1402	1686	1543	1674	1574	1831	2268	2377	1434
LOC102595583	5911	6614	6623	7856	7253	852	748	581	928	273	362	260	745	707	968	683	794	913	1149	545
LOC102595925	664	538	688	569	719	792	1228	1369	836	1222	1338	1444	1383	1054	1647	1903	1203	1055	908	1171
LOC102596259	408	560	447	598	504	558	687	654	648	932	686	727	557	504	691	562	729	542	596	701
LOC102596585	188	169	205	177	144	199	342	489	362	461	353	379	370	274	606	538	512	519	410	485
LOC102596925	1269	1662	1598	1710	1235	1281	1779	1644	905	914	1091	1182	918	1253	1153	1269	2437	2209	2285	2290
LOC102597577	3341	3788	3351	4146	3824	2016	1957	1755	3117	3812	3377	3070	2823	2716	3798	3215	2923	2896	2645	2481
LOC107058950	26	36	23	16	20	35	75	139	92	200	104	97	159	66	151	91	154	125	92	86
LOC102597893	11	10	12	8	3	46	33	53	30	14	27	96	46	43	48	54	20	46	30	19
LOC102598315	7534	8676	8156	10543	9618	4010	4680	3218	10756	12558	10870	9356	6794	9249	9263	8374	6666	5994	3576	4648
LOC102598658	210	239	205	203	265	1195	1461	1946	347	170	526	349	176	272	360	246	178	268	185	183
LOC102598981	136	53	61	96	83	22	40	40	43	58	108	80	41	123	76	87	32	59	24	16
LOC102599849	2312	2651	2457	3196	3208	166	327	202	3619	3045	4135	3669	2135	2443	2321	3262	1461	2153	1020	722
LOC102600186	1305	1704	1408	1705	1597	1481	1712	2817	2328	2318	1668	1670	1748	1734	2006	1715	1464	1366	1586	1592
LOC102600519	3961	4368	4501	4636	4037	3044	3754	3296	1005	770	1182	1658	2138	1702	2686	3172	4105	5986	5142	3292
LOC102600849	3677	4155	4300	4898	4561	2697	3101	3795	5373	4633	7176	6516	5379	6220	5715	5140	2957	3487	2254	2333
LOC102601188	2077	1855	1762	1987	2083	896	1514	2148	1386	1256	2528	2078	1551	1348	2020	2743	1385	1794	1049	1255
LOC102601753	425	400	375	455	549	185	366	142	1619	1284	1787	1859	897	1252	1441	1517	172	322	141	229
LOC102602088	2551	1739	1695	1457	2032	1703	3266	3287	1684	1844	3395	2460	990	1642	2410	3466	1502	2204	1699	1701
LOC102603210	4	2	6	0	1	8	12	60	2	17	41	13	0	8	10	26	91	14	14	67
LOC102603548	18	6	17	6	6	8	8	14	31	35	31	50	64	71	82	216	2	19	2	54
LOC102583660	406	353	330	280	375	184	361	281	398	402	268	356	322	278	424	379	352	437	285	355
LOC102603886	17	31	51	27	33	30	42	12	16	61	126	48	86	72	74	74	63	38	56	54
LOC102584000	30	10	15	19	50	0	90	93	72	38	67	44	94	61	102	59	40	40	65	87
LOC102604550	349	592	563	529	495	727	1195	922	663	574	643	540	439	704	732	988	832	799	1099	975
LOC102604884	232	431	374	347	326	467	530	1033	405	403	441	332	339	366	497	489	470	367	317	401
LOC102605220	727	1075	864	1029	910	1108	1418	1284	1053	934	1834	1435	1924	1335	1105	1554	1490	1210	1520	1680
LOC102605554	503	494	394	475	490	559	802	659	1364	2011	2999	1424	1166	1212	1969	2109	853	830	464	976
MPP	380	322	219	236	329	453	650	698	658	947	938	1133	811	878	1136	941	751	609	435	721
LOC102578141	86	75	123	56	106	33	36	25	56	70	71	21	31	85	92	86	23	63	57	45
LOC102578466	123	131	110	175	199	53	59	42	189	80	66	158	121	202	131	382	34	124	26	68
LOC102579020	1435	1845	1529	1681	1641	1421	1844	1550	1177	1161	1127	1470	1935	1364	1795	1475	2004	1569	2110	2322
LOC102579346	657	492	550	535	780	372	722	208	1502	1353	780	419	435	827	711	448	70	82	46	20
LOC102586986	168	248	172	184	142	231	694	407	1063	1148	506	1056	982	1103	1364	1056	331	283	180	858
LOC102587522	3434	4092	3880	3889	3555	2219	2867	2708	1295	1320	1609	2078	1428	1579	1926	2015	3105	2567	2375	2497
LOC107060262	51	28	32	47	42	6	12	4	18	1	0	26	10	55	17	49	7	14	25	0
LOC107060263	42	74	35	41	24	41	10	21	33	12	0	26	43	35	31	11	39	45	47	8
LOC107060264	24	35	28	48	26	11	13	47	48	8	0	15	0	32	14	44	8	34	46	7
LOC107060265	67	73	46	87	37	0	4	14	8	4	0	40	37	13	72	82	25	21	28	14
LOC102588176	90	85	95	73	56	48	13	7	20	38	53	34	26	51	134	164	42	62	33	18
LOC102588508	427	434	437	508	448	1214	1276	1304	1115	1645	1920	1931	1211	1346	2094	1693	1558	1250	1430	1883
LOC102588824	458	365	304	404	474	172	222	83	413	395	288	312	384	417	748	845	385	541	196	168
LOC102589148	2860	4830	4954	4922	5052	4131	2519	1628	438	752	733	700	858	1430	1253	802	3792	2612	3460	2930
LOC102589477	75	61	51	61	79	107	113	84	132	207	78	147	202	146	246	215	131	153	98	125
LOC107059582	12	26	12	0	10	50	41	17	40	35	70	96	36	56	98	37	21	60	42	24
LOC102590564	2601	2830	2525	3294	3190	1383	1376	1663	4993	5740	4484	3710	4146	4813	4875	3860	1516	2091	1061	1552
LOC102591158	699	460	561	418	476	983	1855	1662	652	956	1982	1374	885	738	1300	1797	1876	1259	1060	1860
LOC102591830	290	481	555	486	473	472	414	133	140	232	163	410	718	631	797	893	3412	2159	1804	2441
LOC102592497	3991	5689	4607	5655	4902	4014	4450	3887	6427	7438	5169	6405	4904	4871	5682	6378	5282	5362	5015	4350
LOC102592838	1630	2104	2014	2516	2159	1069	1010	1045	1010	616	621	927	788	1364	1125	896	927	1163	1149	951
LOC102594812	236	221	206	251	174	286	253	335	412	416	335	595	345	352	318	594	321	330	301	241
LOC107059587	29	31	13	15	70	72	16	29	13	3	3	20	15	10	13	24	30	31	51	15
LOC102594264	45	69	33	60	46	34	54	42	23	23	38	38	56	62	78	77	85	74	76	64
LOC107059605	781	990	1035	1081	973	101	72	114	67	5	0	21	78	87	51	100	81	235	187	37
LOC102593177	3285	3823	3902	4602	3772	1108	1023	941	635	302	389	469	878	847	913	914	1570	2141	1762	1261
LOC102594600	25	38	33	34	24	163	209	240	50	51	47	12	103	70	10	31	50	23	98	63
LOC102594806	996	493	720	723	1233	136	151	62	91	42	156	450	596	513	315	673	1223	701	514	1033
LOC102595474	1146	1713	1718	1526	1289	3670	3513	4525	76	54	23	142	1483	667	1031	634	3755	2328	4501	2912
LOC102595142	99	47	42	23	81	101	100	101	67	43	45	29	68	46	98	165	24	53	27	91
LOC102595470	24	27	23	23	42	63	49	100	35	106	179	148	23	66	127	131	23	41	27	84
LOC102595797	11	16	3	4	9	6	20	9	14	0	0	6	0	6	13	151	19	18	13	27
LOC102596138	97	68	80	95	100	36	32	30	58	52	29	70	51	37	76	98	65	75	46	17
LOC102597127	35	28	30	39	24	257	142	53	58	64	20	206	21	65	57	71	17	25	28	46
LOC102596475	131	66	119	146	121	743	413	236	196	172	103	156	467	388	497	388	501	506	392	602
LOC102597454	106	183	156	97	155	87	165	205	186	261	241	308	201	189	398	330	89	198	113	182
LOC102598084	32	48	32	48	58	6	76	136	32	30	12	90	0	6	34	141	147	81	74	87
LOC102598416	711	506	489	435	638	301	534	224	351	314	576	559	383	462	702	969	612	718	454	737
LOC102599635	171	234	178	250	179	312	238	210	403	321	369	456	192	314	513	537	237	336	208	256
LOC102600396	975	1234	1164	1625	1304	690	1436	1214	1008	959	1159	1462	1053	801	1224	1361	1504	1441	1397	1307
LOC102600724	103	57	79	53	95	178	346	347	72	111	295	281	144	176	116	419	679	367	315	402
LOC102596141	3	20	10	4	0	67	18	24	10	26	22	4	0	14	8	0	18	14	14	11
LOC102601078	887	1076	950	1074	972	1323	1846	1601	946	846	1515	819	707	899	1356	783	1239	1410	1302	1325
LOC102596478	21	10	10	10	5	1	8	10	0	0	0	20	0	4	15	17	43	27	40	32
LOC102601421	2000	2714	2147	2490	2274	2981	3475	3592	2449	2438	2960	3150	2611	2332	3970	3548	3637	3037	2695	2812
LOC102602307	1922	4276	3037	3618	3471	1031	945	589	59	20	46	111	535	324	794	424	5215	4175	5504	1587
LOC102602874	4564	3013	3619	3750	4123	992	1524	1112	4572	5455	3763	4362	2679	4897	4899	3572	1744	2164	1018	1596
LOC102603212	671	827	721	744	772	671	740	1079	531	591	589	581	572	508	534	989	695	730	730	586
LOC102603771	1286	905	1232	1132	956	483	528	261	688	379	391	559	1000	1071	1523	1203	871	1425	757	1418
LOC102604108	904	1541	1064	1435	1418	1384	1129	1563	2634	2284	2046	2125	3622	3045	3489	2654	3521	2941	2842	2039
LOC102577592	64813	40791	43824	52955	64633	18077	31206	29601	132190	148009	161217	142571	123996	120279	141391	97015	20406	30510	10587	21482
LOC102604994	551	573	575	620	751	214	539	303	1204	1564	2139	1852	1017	1215	1687	1642	565	685	348	438
LOC102605332	246	329	281	315	336	420	363	385	610	472	654	551	423	345	531	522	273	287	402	390
LOC102605673	116	167	112	181	123	339	256	241	109	165	409	251	47	157	179	103	211	213	352	230
LOC102606002	103	75	95	125	68	343	280	309	103	154	55	78	231	202	209	139	205	235	314	255
LOC102606344	210	245	189	273	169	531	804	853	408	379	329	337	557	324	743	652	340	334	278	413
LOC102578684	1319	1422	1308	1495	1366	758	821	799	527	552	888	908	425	637	767	899	981	965	770	830
LOC102578353	13	12	12	25	25	19	25	50	46	11	0	22	17	42	45	33	17	22	46	35
LOC102579245	148	86	86	96	145	137	282	240	391	252	211	526	293	333	552	531	171	189	113	172
LOC102577475	1121	1356	1096	1496	1224	1657	1928	2409	2101	1622	1345	1537	1489	1907	2091	1544	694	1110	905	837
LOC102580107	431	851	742	956	679	1679	2099	1771	1070	1313	1314	1324	1050	1178	1661	1089	1164	1003	1259	2050
LOC102596810	58	200	130	112	120	203	191	232	2	0	0	0	0	12	0	25	193	126	144	32
LOC102580890	8126	15366	12799	16699	15901	3050	3045	2768	790	448	370	514	2201	1162	1590	1474	6919	5871	8710	3276
LOC102581228	503	668	512	661	610	530	878	327	1952	2629	1047	1138	1377	1540	2308	1442	1768	1121	1287	956
LOC102581565	1122	946	1303	537	894	4577	2591	1275	3984	2055	295	804	6308	6181	10934	6165	1946	6147	3247	1040
LOC102581900	634	491	515	559	592	99	121	31	99	47	96	21	86	153	132	196	168	303	205	118
LOC102582225	955	1140	1110	1153	1121	1020	933	1226	576	662	835	856	820	782	815	801	1335	1225	1561	1038
LOC102582557	393	352	315	448	444	522	504	550	599	649	543	678	793	549	1150	1443	809	758	430	812
LOC102583237	1638	1810	1690	1513	1645	2174	3421	2662	2980	3232	6056	5323	2455	1918	2953	4067	3324	3280	4182	3336
LOC102583562	564	617	690	674	510	441	621	762	431	354	739	507	581	287	571	743	911	832	824	719
LOC102583890	1820	2207	2075	1963	1977	1860	2206	1755	2511	2135	1447	1336	887	1533	1805	1435	1745	1795	1739	1231
LOC102584205	80	61	64	78	68	121	26	59	0	0	69	0	34	2	37	2	109	45	106	141
LOC102584544	1091	1556	1560	1740	1278	2123	1735	1926	618	687	1475	1245	1522	1705	1628	2430	2474	2264	2915	2798
LOC102585184	332	279	268	210	299	166	249	138	358	268	102	385	339	455	389	350	250	390	230	218
LOC102585521	52	131	116	118	153	89	123	149	52	5	86	58	27	77	72	46	86	109	84	77
LOC102585857	2553	6134	4688	5232	5576	636	1355	721	158	131	229	225	288	188	261	269	1151	1358	3004	967
LOC102586193	127	201	123	166	75	20	107	111	53	22	18	17	20	74	94	209	34	119	127	124
LOC102586744	53	12	33	10	43	8	65	63	28	8	0	35	12	29	6	56	8	22	11	19
LOC107057677	1576	1691	1705	1715	2167	611	880	863	640	427	328	489	892	778	942	953	916	1092	965	1103
LOC102587523	97	51	91	89	83	1298	1042	1124	645	878	621	688	867	639	1421	882	325	579	155	987
LOC102587749	14	35	48	27	52	103	412	685	228	185	120	528	232	312	464	491	169	250	239	343
LOC102588069	825	1538	1504	1565	2000	733	1190	719	631	474	473	498	1025	715	886	1463	1008	865	1406	2050
LOC102588726	1115	2239	1360	1860	1908	64	276	243	127	100	166	10	243	177	111	160	277	311	1008	507
LOC102588395	935	1225	1039	992	1451	145	594	196	259	258	224	206	845	744	961	924	2150	2429	1691	2572
LOC102589377	297	673	490	591	584	980	647	2932	62	24	72	17	91	46	13	71	63	172	376	97
LOC102589057	936	2215	1748	1976	1757	18862	9851	14054	622	894	2037	542	2119	1199	1429	1911	4309	2538	5194	8288
LOC102589922	544	592	461	504	528	786	1159	699	1038	1557	1397	1413	688	1043	1624	1335	951	844	973	753
LOC102591489	599	438	520	311	438	405	829	576	254	242	484	482	468	298	479	1006	1087	1135	721	969
LOC102591832	134	91	91	108	131	130	339	11	1235	652	427	768	694	725	895	838	29	162	50	146
CO	95	95	86	104	107	139	187	221	526	566	602	535	394	520	618	843	342	338	154	336
LOC107059724	10	15	25	12	14	15	42	41	25	59	76	60	16	69	48	93	75	63	56	55
LOC102598089	40	31	21	26	26	0	23	16	35	54	0	24	49	45	38	29	34	11	27	27
LOC102592499	44	64	53	44	35	58	58	101	128	58	266	85	123	92	94	108	142	91	71	45
LOC107059727	49	66	66	99	66	39	76	60	80	38	44	46	101	44	35	43	50	101	57	41
LOC107059730	171	188	196	188	193	485	657	713	795	660	814	1069	943	868	1204	1140	953	736	969	1093
LOC102593929	932	808	951	845	914	599	1083	1041	484	417	1165	853	1629	1026	1146	2488	1327	1838	1306	2052
LOC102594601	23	19	2	16	13	6	75	84	40	45	0	155	0	20	9	138	14	42	77	54
LOC102594265	192	230	177	203	197	259	345	212	201	159	262	212	132	210	217	232	340	354	345	279
LOC107059735	38	35	83	109	42	30	68	47	143	139	466	367	102	126	112	326	166	138	77	112
LOC102594925	3389	5509	5493	5731	4389	5144	4211	5509	801	618	1069	654	1902	1273	1306	795	2135	1757	4140	1510
LOC102595359	1156	1709	1364	1581	1472	1776	1386	1599	1095	1041	1345	1249	691	825	1149	1197	921	944	780	814
LOC102595926	801	835	788	707	871	552	985	1123	998	927	1324	1226	922	1020	1234	1416	1311	1068	867	1269
LOC102596260	266	79	69	89	167	56	976	4	3380	1579	1529	4852	738	1532	2648	9991	20	220	67	88
LOC102596586	615	638	546	539	587	1489	1520	1849	1012	1424	1216	1305	874	1009	1348	1616	1220	1008	753	881
LOC102596926	657	1343	1006	1160	915	1346	1434	2797	210	148	215	239	776	524	600	499	1250	815	1691	1534
LOC102597456	541	719	649	685	590	650	680	907	275	285	370	356	545	395	576	569	960	904	902	940
LOC102598085	710	1068	903	1060	886	896	910	778	405	588	1204	660	1030	559	1167	1233	2330	1794	2189	2040
LOC102598876	398	527	447	328	522	627	836	859	328	429	938	689	528	418	755	1166	1013	1031	812	1011
LOC102599196	4	8	1	0	2	4	39	24	16	37	136	30	43	19	21	64	57	12	25	42
LOC102599636	4877	7122	6547	6470	6911	4533	5590	5790	3080	2734	3630	3717	2638	2840	3280	3241	4331	4353	5464	3817
LOC102599963	919	805	803	711	1165	241	135	119	380	328	319	508	407	378	1556	1682	24	219	105	28
LOC102600289	304	355	298	447	365	623	768	1010	987	781	960	652	1001	1034	792	689	573	481	561	557
LOC102600851	418	595	505	560	543	917	735	563	474	588	855	911	732	750	1386	885	1400	1109	1432	1431
LOC102601190	706	957	879	1112	1005	821	1070	864	1463	1514	754	802	664	863	1080	822	1089	972	1011	758
LOC102602089	7	0	10	18	5	66	46	88	27	9	0	0	23	30	84	16	10	10	9	34
LOC102602420	1202	1147	999	954	1059	492	1180	1134	647	593	973	812	563	675	978	1153	1112	1149	1052	1060
LOC102602978	137	146	146	135	147	48	46	29	14	16	0	0	11	4	37	0	41	48	83	33
LOC102603315	381	497	434	479	452	333	535	140	824	357	495	455	4392	2706	5705	3491	2384	4279	1726	5769
LOC102603654	71	92	87	97	71	23	118	27	48	58	76	44	0	27	16	28	24	10	59	42
LOC102604326	40	20	9	3	23	28	8	0	23	4	0	12	0	6	38	0	11	13	4	27
LOC102604652	387	545	397	532	524	78	165	268	620	605	444	354	197	393	499	346	118	164	117	144
LOC102604995	1078	1101	1095	1122	1227	1118	878	980	534	345	360	304	686	540	871	634	1003	1046	1176	1220
LOC102605333	485	443	460	403	447	729	1190	891	463	411	672	593	508	480	614	1184	1162	882	901	1229
LOC102605674	5144	8156	6352	8431	8150	979	3214	3460	4336	2242	2292	3330	2853	3235	3853	3946	4714	6846	4805	2774
LOC102606345	509	460	518	433	477	86	244	74	544	155	82	373	137	341	564	768	236	530	605	299
LOC102578354	3527	2930	2817	2667	3213	2905	3766	3194	1962	1471	2434	2651	2202	2281	3021	4741	3419	3433	3297	3355
LOC102578685	133	80	63	77	56	145	361	188	127	141	350	252	128	155	187	333	409	323	401	375
LOC102579021	7344	5887	7091	6428	6891	4455	4822	2691	7805	6033	2986	4341	3791	5587	5502	4405	2539	4173	3933	3030
LOC102579347	298	348	368	340	352	126	194	102	68	34	102	70	105	111	111	92	112	93	327	203
LOC102579668	190	123	142	89	131	288	720	72	576	363	282	1049	218	408	802	1173	80	176	123	344
LOC102580219	5973	6165	6076	6294	4619	11192	6897	9309	310	230	273	284	4330	2092	1854	862	3271	3303	6328	3068
LOC102580542	100	126	95	82	91	389	322	588	223	156	500	367	579	247	302	490	682	348	438	514
LOC102583239	881	834	947	812	910	688	1119	584	1123	929	1189	1382	759	726	1646	1081	1057	1132	1360	1241
LOC102583564	228	274	235	250	319	515	271	365	72	67	102	96	243	269	836	621	395	572	305	567
LOC102584110	1491	2923	2280	2985	2566	10593	5135	6887	83	218	102	113	492	502	1025	601	1148	1136	2061	2003
LOC102584440	740	627	717	759	712	833	521	441	386	438	223	471	800	600	803	931	992	1003	790	861
LOC102585979	585	318	384	334	389	104	223	151	184	80	159	113	69	228	266	438	135	164	139	161
LOC102586317	1548	2225	2052	2219	2161	1804	2442	4193	1165	1013	1394	1327	1619	1299	1725	2152	2782	2974	3369	2363
LOC102577603	1090	681	682	544	789	1758	2764	1709	977	1039	1348	1416	602	762	1378	1842	1822	1572	1513	2027
LOC102587196	437	361	316	279	395	415	905	784	437	478	806	458	509	309	662	915	932	638	617	814
LOC102587750	134	160	162	177	119	319	456	464	329	371	929	576	389	260	440	479	439	274	322	374
LOC102588281	48	67	49	39	42	55	120	123	79	67	0	116	64	59	66	158	122	103	93	87
LOC102588825	245	138	163	175	198	346	715	435	251	340	406	207	398	268	617	540	808	707	636	889
LOC107060289	562	297	312	333	437	245	190	258	20	22	27	116	384	259	544	745	211	454	308	315
LOC102589149	384	589	465	556	434	343	585	504	280	224	234	291	345	267	299	205	464	430	509	418
LOC102589697	1718	2434	1903	2512	2094	2632	3177	2974	3071	3813	3137	2957	2156	2314	3785	3053	2358	2572	2527	2170
LOC102590237	14	48	47	56	27	174	47	34	1	0	0	0	8	20	26	14	79	27	66	17
MPP_1	3887	3583	3468	3553	3784	2181	3053	2902	1735	1300	2914	2693	2371	2159	2540	3275	3018	3756	4102	3734
LOC102590919	7551	8202	9300	9185	10981	4126	4857	4801	295	182	829	1380	3945	2556	3140	5098	5044	7994	6100	6788
LOC107059792	13	18	18	23	10	123	31	34	0	0	4	0	0	10	0	0	76	22	33	22
LOC102600398	210	252	161	185	217	141	345	231	300	337	213	279	383	351	778	1022	719	901	601	586
LOC102591269	52	35	26	15	43	19	69	62	17	2	69	16	79	32	26	53	96	53	70	45
LOC102591597	4050	7549	6656	8779	7371	2427	2269	2445	291	226	348	315	1487	1088	1494	2519	4213	3429	3573	3759
LOC102591942	1225	2117	1854	2418	1693	2522	2283	2500	997	588	676	806	1816	1383	1446	1348	2736	2229	3883	2629
LOC102592268	2516	1794	1797	1980	2416	853	1591	2150	2222	1928	2940	2822	2662	2568	4560	4360	1590	1966	1308	2206
LOC102592612	144	169	96	136	206	145	241	280	208	261	572	295	152	208	343	398	260	222	254	230
LOC102593388	491	597	527	745	592	637	880	967	1165	1568	964	1126	795	1024	1261	837	710	695	735	611
LOC102593716	557	943	783	730	846	225	522	435	155	162	213	163	224	164	199	342	737	602	742	763
LOC102594483	650	779	653	701	722	535	835	959	710	716	877	598	588	881	986	884	575	736	568	595
LOC102595037	1578	2582	2219	2464	2404	8738	7720	19697	3740	3377	2522	4980	5616	4548	7751	6204	2248	2880	2026	5385
LOC102595360	1906	2341	2204	2525	2333	1733	2190	3315	1378	1234	1575	1948	1267	1344	1809	2137	1485	1773	1736	1806
LOC102595691	598	443	414	457	524	198	461	600	440	317	1098	531	421	371	527	790	319	334	295	467
LOC102596262	30	37	41	13	22	55	103	175	65	73	104	106	31	49	69	91	100	67	75	87
LOC102601081	110	152	97	144	117	68	125	177	176	115	70	146	97	74	126	81	214	226	133	230
LOC102601424	202	260	152	213	188	63	96	50	360	86	26	128	109	180	35	112	55	68	108	72
LOC102598547	181	297	243	313	217	190	1089	739	1011	1414	1134	1224	453	581	794	826	548	631	543	602
LOC102597991	793	1043	874	1203	765	1375	1195	1859	1883	1523	1050	1076	554	1031	1130	925	832	1017	980	640
LOC102597345	771	1079	834	1231	1110	695	1948	2122	2089	1852	1785	2002	918	1275	1193	1693	974	1621	1052	904
LOC102596587	423	767	613	877	714	651	1023	986	747	679	517	535	531	616	430	407	697	735	736	535
LOC102598877	789	654	633	721	802	244	463	397	1135	847	1259	1163	687	920	934	1276	493	567	377	308
LOC102599197	1010	1407	1436	1214	1266	2131	2501	2181	178	163	492	313	589	498	763	482	3756	2389	4094	2174
LOC102599525	305	267	214	239	392	88	586	35	2370	1776	648	1483	1491	1406	2195	2415	157	326	144	563
LOC102600188	1708	1506	1584	1974	1893	714	1123	1241	3149	4246	5197	4132	3232	3630	4264	4650	2071	2107	1104	2013
LOC102600522	457	1103	531	1027	796	396	1000	373	4055	4867	1329	1376	2330	3181	3820	2162	886	3436	2426	3204
LOC102600852	190	170	127	127	211	99	117	139	243	142	281	181	330	259	246	195	266	314	253	374
LOC102602423	13	10	26	20	26	8	114	36	333	450	687	471	113	134	114	275	87	91	37	70
LOC102601423	38	47	33	25	22	59	103	131	25	63	124	65	21	34	71	118	189	77	75	137
LOC102601755	514	664	606	730	587	823	1199	1910	923	873	1698	1327	901	1011	1237	1207	1249	1086	1293	1431
LOC102602090	2078	2608	2351	2695	2282	1453	1727	1758	950	773	906	1012	758	1156	1117	958	1816	2025	1900	1390
LOC102602421	180	277	192	170	196	223	240	250	206	216	479	314	355	268	423	515	609	356	408	377
LOC102603100	54	9	34	25	19	905	2245	2938	251	61	173	295	274	222	334	258	70	165	76	290
LOC102602762	2	2	0	2	1	24	53	42	5	0	0	0	0	0	11	3	6	2	2	60
LOC102603431	23	23	44	59	47	192	273	457	71	35	24	75	0	107	132	35	43	58	66	62
LOC102603773	8951	11766	11629	13703	10691	8374	11502	9429	2399	1700	4015	5110	4491	4033	5541	9416	9517	12612	10328	9564
LOC102604451	111	270	223	192	199	21	152	34	61	10	46	50	206	142	79	228	363	348	334	550
LOC102604110	401	386	398	400	495	527	2409	3792	397	503	308	496	773	571	635	729	389	473	328	772
LOC102604782	1870	3602	2697	2925	3797	378	1034	810	2223	2664	1994	1967	1620	1442	1957	1590	1136	1427	1474	832
LOC102605223	44	93	54	32	46	4	61	24	170	138	54	307	153	105	108	237	254	169	218	123
LOC102605557	645	681	664	611	615	770	787	475	116	71	347	242	894	455	701	407	5997	3136	3462	2136
LOC102578469	92	47	33	71	54	6	29	50	159	17	61	58	135	122	161	219	44	89	13	14
LOC102578811	47	58	69	63	51	188	306	349	51	78	53	52	50	33	101	166	110	98	356	40
LOC102602763	39	32	24	39	25	24	84	64	30	18	27	33	0	4	9	67	94	85	36	80
LOC102603102	34	33	26	17	21	24	14	42	12	22	0	0	0	6	18	23	16	31	5	12
LOC102603435	26	63	55	78	26	84	157	92	9	0	98	95	65	38	9	51	116	61	305	131
LOC107059884	4	2	5	0	2	0	44	46	44	17	33	57	38	57	49	31	56	12	35	62
LOC102579670	26	30	39	7	26	8	48	66	64	38	12	66	63	4	18	142	117	94	88	104
PTB7	1241	1444	1223	1528	1245	1616	1801	1888	1764	1503	1397	1550	1014	1525	2108	1683	1416	1366	1466	1510
LOC102580995	967	672	876	902	1091	55	187	41	215	41	48	221	42	215	152	503	34	100	99	211
LOC102581338	145	485	552	669	475	661	742	390	10	0	454	24	78	39	11	66	77	172	697	165
LOC102582118	4	34	30	34	52	4	30	15	6	0	10	0	0	0	6	6	6	7	73	14
LOC102582439	286	375	357	486	401	99	246	277	86	82	221	143	144	120	241	261	491	566	703	510
LOC102582781	83	184	167	141	103	484	490	643	372	572	252	324	216	232	529	388	442	383	359	499
LOC102583115	3496	2517	2737	2730	2988	1615	5797	5143	2384	2462	2087	2960	3268	3028	5032	4110	1539	3071	1603	2938
LOC102583775	198	95	110	69	93	22	38	33	68	50	0	0	41	32	95	68	82	74	35	60
LOC102584111	349	289	317	348	407	108	114	35	138	20	0	4	116	80	210	240	69	217	185	56
LOC102584441	927	1726	1489	1456	1828	484	558	452	28	64	852	45	548	443	431	540	2249	1147	1898	1618
LOC102584984	241	247	196	274	198	235	323	254	243	297	367	364	290	406	438	552	489	434	447	535
LOC102585523	1998	1951	1912	1660	1831	2462	4187	2728	2630	2163	3767	3658	2024	2308	2887	5095	4396	3338	4048	4383
LOC102585859	28	30	62	46	36	16	40	25	0	0	7	13	102	1	204	343	129	153	47	312
LOC102586194	17	22	16	6	19	27	4	16	37	0	0	8	21	24	16	32	8	5	7	7
LOC102586525	1875	2344	2372	2525	2180	3177	3320	4863	1808	1720	1885	1580	2423	1794	2632	2773	2759	3108	3142	3161
LOC102587091	43	21	32	69	35	1257	3689	10347	16	0	82	0	26	0	12	15	30	8	34	50
LOC102587420	118	24	29	15	36	1154	1009	1242	9	6	0	14	10	13	12	41	4	6	10	50
LOC102587959	393	551	443	732	737	834	2179	2347	1593	833	521	1480	437	835	1111	1583	93	321	368	289
LOC102588283	33	22	17	10	28	0	31	4	43	24	117	26	88	29	69	90	38	10	2	0
LOC102588614	366	470	442	480	566	283	370	190	575	563	1480	1064	417	441	474	649	1034	969	501	550
LOC102589263	2	1	10	2	1	22	42	8	75	30	36	150	0	127	68	97	20	10	15	107
LOC102604453	4	5	4	6	0	0	2	0	21	13	52	27	68	9	13	45	5	12	0	27
LOC102590141	14	9	16	24	2	28	33	96	55	23	35	55	18	42	77	64	52	27	11	30
LOC102590459	323	291	333	356	361	402	494	388	262	139	492	209	167	207	332	534	299	315	293	436
LOC102590807	1731	2417	2053	2315	2252	523	506	275	389	333	429	638	708	398	621	827	1955	3468	2303	798
LOC102591944	1238	1378	971	1145	1513	757	1414	987	1319	998	1514	1302	1320	1252	1708	2284	860	1155	669	1295
LOC102592500	1466	1718	1497	1755	1562	1834	2322	1557	1849	1716	1611	1267	1131	1444	1318	1643	2103	1996	2386	2190
LOC102592840	483	502	455	492	359	750	1277	1264	1094	1538	1494	1327	1008	765	1274	1592	1364	1131	956	1035
LOC102593179	36	58	67	45	69	465	342	580	139	194	104	314	393	291	363	228	193	174	261	705
LOC102593518	17	71	37	31	47	77	87	130	91	89	0	90	57	46	99	130	119	97	88	99
LOC107059945	5	0	0	0	0	20	48	12	24	22	193	42	50	29	6	20	77	19	3	59
LOC102593838	2221	2584	2208	2451	2717	2203	3123	2370	1794	1965	3030	2015	2622	1998	3906	4455	4851	4650	3383	3938
LOC102594149	14	26	20	33	31	0	19	2	0	0	0	2	0	0	0	44	40	26	39	10
LOC102594484	15	11	8	9	22	22	2	9	20	21	70	0	4	8	17	7	38	28	33	36
LOC102594807	535	734	759	926	879	1674	3058	2526	1758	2738	4936	3635	2022	2037	2625	3149	3638	2147	1954	2081
LOC102595143	216	162	182	202	232	255	326	497	169	290	536	404	288	324	367	425	412	330	336	341
LOC102595471	1349	1754	1695	1628	1629	1736	2461	1832	1223	1080	1797	1883	1553	1510	2027	2078	3101	2620	3391	2850
LOC102595799	1828	2896	2144	3628	2593	1182	2049	1630	3000	2532	2596	2058	1969	2406	2610	1968	1690	1648	1989	2506
LOC102596588	65	44	68	53	90	196	145	131	50	64	153	59	6	42	119	124	183	115	96	92
LOC102596928	250	308	266	268	246	216	270	185	306	314	145	298	388	342	484	328	630	475	434	439
LOC102597578	2000	3815	2937	4504	3815	592	825	605	214	268	222	304	955	674	803	842	3034	2867	2904	1433
LOC102597895	325	480	388	384	405	146	336	508	335	223	347	487	266	342	426	556	527	518	405	258
LOC102598209	2081	1936	1879	1919	1764	1692	2184	2301	729	545	704	918	1931	1519	2033	2451	3524	3312	3075	2860
LOC102598548	582	1128	1373	1872	1557	73	42	114	48	8	129	96	152	114	77	99	326	304	359	301
LOC102605122	113	67	96	86	89	0	11	14	39	19	258	337	270	198	91	91	213	205	71	121
LOC102605799	293	24	51	33	117	0	0	2	0	0	0	0	0	0	12	0	0	0	4	0
LOC102599526	1259	1765	1631	1831	1664	1247	1299	1557	421	304	178	445	956	586	902	739	1566	1695	1805	1396
LOC102599851	1519	2105	1996	2223	1865	884	1545	1333	833	517	782	1156	943	988	1205	1198	1830	1966	2330	1731
LOC102600189	295	383	380	443	560	31	115	37	4	12	0	36	138	101	77	70	165	222	198	159
LOC102600523	1128	1910	1552	2123	1868	1313	1560	2262	387	238	273	318	519	414	570	473	1300	1151	1337	686
LOC102578473	13	11	13	24	30	87	6	18	2	0	0	0	0	0	0	0	13	0	8	0
LOC102600853	668	912	950	707	735	173	114	57	4	24	0	26	2	79	48	102	412	185	317	129
LOC102601192	2158	997	1060	1112	1791	695	1774	438	3778	5538	7744	5739	2710	3205	6105	6385	2517	3756	798	1937
LOC102601531	9	22	10	2	14	5	0	6	0	0	63	12	4	28	0	13	28	7	48	39
LOC102602535	2412	3227	3022	2966	2996	1249	2018	1648	1053	705	808	1038	797	1002	920	1175	1807	1523	1318	1283
LOC102603101	457	1418	1132	1285	1772	363	854	299	6	28	170	0	95	72	124	87	759	532	940	516
LOC102603433	5719	5941	6017	6720	6583	2342	2503	2203	5218	5398	6677	5303	4452	5188	5334	3859	2192	2599	2316	2045
LOC102603775	1963	2485	2740	2324	2603	2614	3388	1826	577	458	1188	720	1858	1296	1980	1619	3247	3469	4707	3317
LOC102604112	186	185	150	196	236	125	245	223	142	163	289	301	129	276	150	334	405	297	279	362
LOC102577858	3080	3391	3666	3911	3426	3296	4248	2975	2661	2593	2718	2777	3418	2631	3683	4153	4144	4824	4732	4763
LOC102605224	2205	2405	2239	2344	2040	1727	1733	2099	1420	1200	1624	1286	1744	1895	1733	1947	2884	3036	3355	2440
LOC102605558	82	331	175	289	207	529	1374	1916	1585	962	1963	1665	483	682	536	705	205	202	176	530
LOC102578815	21	38	45	34	39	41	50	35	20	29	0	7	22	49	14	50	156	59	80	82
LOC102605895	570	745	577	811	660	314	436	470	192	132	150	259	497	449	530	435	673	1010	1287	761
LOC102606236	1523	1633	1751	2331	1792	1470	2706	3349	1637	867	1943	1731	1448	1395	1423	1295	1400	1360	1850	1513
LOC102578249	1590	1509	1380	1497	1790	955	1361	1354	1877	2202	3469	2308	1536	1807	2074	3089	1879	1732	862	1338
LOC102578812	3535	3286	3600	3943	3615	3153	3803	2920	3289	3396	2524	2569	1531	2369	3070	3013	2912	2860	3135	2722
LOC102579143	4878	5054	4893	5797	5793	2923	2776	3307	6257	5937	9367	8364	7626	7484	8234	7321	4294	4650	2669	3376
LOC102579467	693	955	879	1097	883	1000	1510	1608	1596	1924	1417	1360	1330	1259	1378	735	959	644	1207	983
LOC102580001	1660	1801	1811	2394	2296	1619	1198	1165	65	91	306	233	959	609	783	502	1723	1316	3001	1382
LOC102580324	147	119	107	79	133	91	124	117	237	206	234	393	308	193	202	332	187	251	141	180
LOC102580657	119	95	106	122	175	66	251	38	721	209	143	648	472	475	449	1174	140	146	138	302
LOC102580997	614	725	563	693	749	443	816	726	1138	1036	1316	1214	914	985	1390	1289	1155	1194	862	916
LOC102581340	474	594	568	435	610	104	464	536	159	191	127	300	293	282	335	546	754	628	589	526
LOC102581674	3796	1946	2181	2073	3178	673	1034	683	2851	2041	4565	3478	3482	3314	4367	5115	1241	1867	580	649
LOC102582005	388	604	550	663	577	383	760	1079	1406	1860	1703	1340	1260	1176	1385	1223	681	634	687	806
LOC102582559	754	962	781	817	730	1795	1714	1889	2031	2359	2980	2317	1955	1677	2559	2045	1541	1341	1275	1540
LOC102583777	6	12	71	23	28	2435	1320	3667	0	0	403	0	14	19	0	0	25	13	2178	44
LOC102583448	10	3	8	7	4	77	25	21	20	0	0	0	0	5	4	0	0	2	83	0
LOC102584773	18	80	42	55	39	36	198	193	478	452	948	1028	132	97	173	328	55	58	53	46
LOC102579471	23	20	26	45	58	89	96	35	104	23	0	13	83	60	141	31	6	63	44	8
LOC102584442	3	13	8	1	16	118	40	363	4	0	156	50	0	0	4	10	1	1	396	0
LOC102584112	147	242	201	333	313	190	416	722	722	661	1027	1076	182	247	310	456	160	184	155	146
LOC102585310	94	122	73	139	135	20	129	146	301	326	857	350	212	293	401	300	267	232	129	125
LOC102585645	6	6	4	4	12	10	60	86	81	73	179	119	23	45	111	102	48	22	25	31
LOC107060316	13	2	28	15	28	18	19	21	40	13	36	54	42	53	18	17	24	25	6	13
LOC102585981	88	92	64	17	119	57	65	68	118	107	128	188	105	109	159	405	130	135	63	154
LOC102586526	325	417	393	545	591	303	1116	1227	779	589	1574	1519	680	650	766	813	554	467	407	658
LOC102586859	40	32	12	29	27	10	63	161	73	43	191	37	52	129	70	137	158	76	55	134
LOC102587197	523	577	564	593	613	533	572	649	503	294	302	545	406	617	599	920	557	682	539	638
LOC102587525	1635	1920	1908	1617	1814	2430	4190	4470	2027	2306	1299	3434	1947	2306	3182	4140	4557	3699	3481	6283
LOC102587850	0	1	0	0	2	109	77	46	0	0	0	0	0	0	0	0	1	0	5	0
LOC102588177	6918	4551	5314	5314	6486	1642	1922	1331	7677	9065	8310	8257	7709	8099	11226	9229	2492	3427	1555	2268
LOC102588509	265	238	218	243	303	259	265	213	670	1061	1070	820	496	592	1146	759	340	366	168	279
LOC107060317	105	97	115	124	145	32	94	68	153	82	227	168	53	130	90	191	70	107	41	29
LOC102577914	1682	1600	1531	1727	1797	844	2045	1741	3499	5857	9411	8113	5410	4680	5066	6431	3217	2717	1258	2899
LOC102577429	8717	14200	11526	10122	8597	37103	37292	34887	4107	2865	1553	2807	14580	8808	13739	7590	23534	31403	46269	24171
LOC102589815	518	711	578	669	678	909	1320	907	1552	1698	1578	1903	1708	1395	2347	2199	1891	1359	1450	1852
LOC102590143	177	307	274	260	302	920	949	1426	474	295	518	528	540	444	704	637	317	509	451	683
LOC102590808	3481	4338	4093	5208	5494	335	245	103	1670	928	49	198	314	1028	579	175	474	601	800	447
LOC102591161	3402	4021	4109	4537	4183	2946	3713	4725	6956	6091	6996	7325	6920	6299	7205	5181	2722	3490	2668	3287
LOC102591490	97581	32783	59504	61840	83205	12446	4696	2376	77552	60511	61390	51073	119274	123155	98810	99761	24242	43863	8376	11321
LOC102592047	115	156	158	143	143	40	112	103	63	27	0	119	55	98	97	271	225	250	152	281
LOC102592374	345	550	363	561	584	376	731	716	804	708	735	687	551	702	1057	775	504	444	531	570
LOC102592715	2951	3767	3672	3761	3270	2872	2819	3558	2240	2590	3075	3600	2748	2606	3643	2905	3883	2847	2945	3650
LOC102580791	78	48	71	32	45	108	120	141	70	189	226	360	117	150	220	120	175	150	120	166
LOC102593519	20	26	17	6	12	0	22	113	26	19	0	51	32	4	32	44	18	37	20	16
LOC102594150	633	808	720	754	698	379	647	858	580	407	464	572	267	449	416	435	429	444	710	386
LOC102594809	8160	3657	4698	4651	6869	1335	2608	1682	7207	7159	14509	10866	9212	9097	11791	13688	3224	4761	1050	3537
LOC102594485	8538	4259	5160	5366	7031	1806	3287	2259	8395	8152	16971	13782	9416	10129	12805	13640	3242	4869	1448	2849
LOC102595145	2405	2427	2499	3364	3037	2210	2495	2804	3539	3569	4558	3621	2249	2469	3071	3736	2087	2292	1631	1714
LOC102595473	44	18	51	109	65	0	0	0	10	27	0	24	0	0	0	0	0	0	7	0
LOC102596139	806	963	759	1041	899	556	885	1022	766	640	1228	956	849	821	712	943	891	764	560	702
LOC102596476	830	1165	877	1213	1125	938	992	1621	695	593	746	1114	816	665	998	662	452	439	685	508
LOC102597020	555	507	484	429	621	280	319	389	544	467	185	331	300	350	284	268	184	246	205	256
LOC102597346	2324	1679	1978	2639	2414	334	759	614	748	495	3516	869	1501	1159	819	3590	1440	1810	372	1773
LOC102597671	386	434	419	444	426	285	486	278	494	464	556	346	307	466	485	693	389	438	353	475
ICDH-2	1500	1733	1622	1546	1525	1758	2104	1838	882	760	1312	1410	1623	1158	1697	1929	2309	2183	2132	2210
LOC102598659	160	88	100	54	90	119	339	358	156	161	313	284	209	130	260	518	309	246	189	455
LOC102598984	2160	3047	2825	3041	2661	1763	2236	2311	448	174	659	260	990	742	1011	904	3181	2901	4047	2182
LOC102599311	18	42	44	34	23	29	232	108	86	35	108	96	20	44	88	60	152	90	140	112
LOC102581133	314	543	310	366	503	358	222	282	151	68	212	77	150	120	282	179	879	535	550	237
LOC102599852	1321	1651	1375	1573	1583	2187	2413	2099	1604	2099	1736	1461	1621	1725	1946	2116	3010	2251	2225	2685
LOC102600190	459	487	442	576	377	600	909	1123	642	588	610	1294	1297	999	1531	1679	825	1082	698	1046
LOC102600524	3078	4360	4046	4408	4233	2979	2223	1860	30	17	207	21	114	60	35	92	203	332	1216	260
LOC102600854	1481	1464	1659	1734	1418	1481	1570	2046	586	535	936	1288	1142	1226	1301	1510	1918	1900	2104	2496
LOC102601193	713	1009	779	952	770	636	791	861	424	562	693	578	592	455	684	665	1124	984	893	969
LOC102601532	719	674	670	969	722	298	438	880	618	593	675	589	536	541	531	679	391	546	310	408
LOC102602310	4	6	11	4	10	13	51	21	2	0	0	0	0	10	16	55	14	60	14	20
LOC102602979	44	40	39	32	40	0	0	17	2	0	0	0	0	4	0	0	0	4	21	0
LOC102603317	10585	41010	26616	36276	23863	1338	4555	3344	9511	7907	2922	11677	4102	8163	4209	2484	1513	2112	4232	2505
LOC107060085	51	73	46	49	33	5	36	16	29	7	60	66	18	14	46	61	37	38	33	107
LOC102579022	195	314	369	429	348	181	259	349	282	208	134	334	255	211	226	250	249	302	413	255
LOC102579349	2173	1681	1626	1713	1826	1011	1709	1280	891	776	670	527	640	659	1228	1510	1896	2023	1923	1618
LOC102579896	145	125	141	127	223	186	259	164	329	245	209	274	348	270	317	274	125	157	116	95
LOC102580221	158	397	305	327	208	253	551	1088	149	94	224	294	272	225	138	205	452	399	551	301
LOC102577737	1827	2225	2317	2782	2625	1702	2063	1025	1068	830	937	1028	654	830	1073	1230	1109	1836	2346	778
LOC102580544	46	111	44	108	73	178	154	140	6	17	83	60	37	32	24	86	138	123	118	58
LOC102581230	463	447	424	421	397	627	858	959	282	379	676	391	587	339	772	956	1212	830	768	724
LOC102581467	19	3	14	16	20	0	8	4	0	2	32	0	0	0	22	5	34	29	12	15
LOC102581793	816	1228	1056	1329	900	963	1285	993	1094	1225	2169	1694	1790	1141	1664	1606	3676	2313	1759	1341
LOC102582119	423	518	483	798	559	180	110	112	174	81	885	577	511	305	238	346	738	782	523	511
LOC102582440	3223	4928	4252	6709	5670	1963	2238	1948	3992	3982	6287	5064	3366	3917	3015	3101	5695	5554	4270	2789
LOC102583118	839	768	693	727	720	648	1297	1009	1133	899	1048	1032	1483	1177	1607	1838	984	1395	951	1152
LOC102583449	189	155	143	135	185	152	193	121	203	165	265	424	428	201	500	489	451	263	264	411
LOC102583778	393	282	289	308	315	82	381	276	468	476	756	657	783	552	657	892	423	403	258	456
LOC102584113	994	1892	1668	2010	1412	2021	2902	2198	2008	2494	2145	2571	1766	1919	3102	2113	3731	2420	3389	3643
LOC102581795	53	79	94	199	102	16	16	7	6	0	0	0	0	8	14	0	37	30	37	6
LOC102584443	846	1294	1152	1334	1112	1209	1636	1786	1926	1986	1703	1881	1084	1687	2368	1607	1257	1303	1403	1458
LOC102585311	635	509	581	579	626	668	995	782	746	708	638	768	772	770	1222	1063	1246	856	832	1175
LOC102585646	3430	6463	4713	5792	4283	5463	3983	3819	1109	1015	761	1072	2480	1657	3005	1552	6306	3772	7920	3363
LOC102585982	212	276	243	350	371	496	473	292	267	289	186	184	304	292	362	352	303	278	460	247
LOC102586319	1409	1485	1377	1593	1484	1319	1782	1470	1481	1169	1245	1018	962	1231	1390	1227	1031	1269	1785	811
LOC102583120	197	128	166	212	239	10	11	33	261	186	133	254	363	357	389	588	172	179	60	75
LOC102586988	243	164	152	183	231	126	281	149	747	579	507	744	474	634	703	830	196	291	198	338
LOC102587322	9	37	30	14	7	16	80	13	69	74	0	98	14	40	120	140	8	24	38	11
LOC102587961	293	325	265	303	366	70	276	376	533	500	464	820	442	365	618	634	154	211	103	169
LOC102588284	913	1329	1167	1265	1042	1824	1928	1361	1923	1600	1784	1671	1606	1630	2452	2206	1452	1699	1548	1994
LOC102588615	2759	3562	3721	4281	3252	2676	4317	4354	791	509	946	867	1545	1296	1854	2254	2074	3001	3443	3619
LOC102588940	545	1215	1045	1254	786	217	394	468	24	18	111	24	229	124	66	6	1008	467	1443	710
LOC102589264	2984	3866	3862	3996	3563	5317	5589	5796	1707	1257	3042	1975	3385	2188	3113	3212	3823	4632	5877	5595
LOC102589588	634	650	570	634	494	493	867	571	288	419	600	636	742	496	880	984	1206	1065	964	993
LOC102589926	26	21	11	5	27	0	8	18	12	8	0	4	48	10	15	12	58	12	13	40
LOC102590240	2140	1487	2086	2380	1823	767	542	289	159	114	821	251	302	388	287	139	1300	1666	4111	447
LOC102590569	125	252	236	375	332	22	1	25	68	76	59	8	33	100	89	97	102	93	73	8
LOC102591163	209	341	273	308	307	676	890	893	856	1304	1678	1528	869	868	1467	1428	926	596	637	1014
LOC102591492	2	2	2	0	12	94	56	44	5	0	0	24	13	14	3	10	0	0	20	18
LOC102591834	118	296	145	182	236	173	421	467	85	119	447	150	86	92	105	72	310	203	842	289
LOC102592160	8	18	16	24	18	27	22	11	4	0	0	0	12	35	0	8	6	4	19	1
LOC102592716	515	509	644	585	535	346	741	562	355	345	587	529	313	297	396	897	627	549	464	814
LOC102593284	489	370	410	338	478	529	414	299	602	875	1125	685	903	580	952	761	659	724	576	766
LOC102593611	2188	2692	2665	3219	2652	1560	1790	2055	1242	1102	1747	1612	2009	1744	2046	2154	3163	3000	2559	2988
LOC102594368	1053	1061	1009	1083	933	509	637	559	618	677	821	626	573	645	1131	891	964	932	663	771
LOC102594700	1221	1730	1529	1727	1500	1768	2800	2746	1967	1944	3055	2114	2130	1877	2693	2158	1890	1914	2325	1911
LOC102595038	7305	10674	9720	8918	7701	9401	9484	8315	1994	1248	2557	1913	4194	2894	4361	2995	12492	10390	16802	9476
LOC102596264	841	1183	1012	1019	910	841	824	1299	401	321	534	423	750	437	552	641	1377	1056	1117	1244
LOC102596590	41	97	44	73	101	49	179	43	254	96	143	196	30	52	135	187	23	41	78	74
LOC102596930	3819	7780	6345	7885	5798	1409	2064	896	302	57	630	195	1128	764	1222	805	2867	3987	6699	2825
LOC102584444	31	118	82	87	98	508	142	386	0	0	0	0	14	4	0	4	90	39	94	16
LOC102597253	3086	4770	3912	5360	4014	6007	3900	5148	3184	3243	2381	2856	2895	2955	4288	3183	4040	3422	4793	3604
LOC102597777	17	37	47	11	32	1240	1720	1611	15	5	6	18	0	15	51	21	46	16	219	261
LOC107060154	0	3	5	7	0	598	447	1095	0	0	0	0	0	0	0	0	2	0	3	38
LOC102598087	3602	3437	3381	3514	3755	4628	5242	6088	1625	2035	2367	2388	2682	2583	2245	2749	3594	3126	4052	3745
LOC102598419	86	65	55	61	94	70	69	36	69	43	99	45	34	52	62	138	199	116	98	194
LOC102598757	557	816	709	716	772	669	1098	1141	472	457	653	621	663	556	646	851	713	803	844	861
LOC102599094	150	159	172	176	150	147	297	312	248	261	317	195	268	206	313	292	170	176	221	214
LOC102599415	299	284	243	232	414	118	284	252	481	469	800	671	549	375	628	848	355	386	199	205
LOC102599735	124	28	72	14	56	11	2	0	14	0	0	74	0	17	27	43	21	20	10	6
LOC102600070	671	739	769	937	755	505	315	427	213	31	16	43	302	452	290	411	230	540	478	265
LOC102600855	200	223	225	215	220	34	106	47	153	122	43	111	188	157	440	785	294	564	290	244
LOC102601194	1385	1839	1510	1743	1599	402	418	210	290	156	65	163	616	495	873	904	964	1477	1094	1211
LOC102601533	179	154	203	243	201	114	153	108	5	0	0	9	17	65	50	39	1252	887	589	356
LOC102601867	304	794	633	754	751	157	394	177	0	0	62	0	18	62	44	27	232	341	456	155
LOC102602205	596	866	857	952	872	3807	3282	5126	242	124	425	307	418	274	274	370	823	489	1219	831
LOC102602536	36	10	27	29	23	167	41	46	2	14	0	0	0	0	8	6	4	6	23	12
LOC102602876	53	9	14	0	24	39	23	14	8	0	44	14	0	20	42	5	4	12	0	81
LOC102603214	1134	2266	1839	2573	1926	2063	2218	3726	3197	3462	2371	1545	1699	2271	1640	943	641	779	681	685
LOC102603551	1236	1611	1546	1584	1705	1241	1805	1871	1384	1192	2114	1543	1457	1305	1779	2018	1765	1629	1593	1705
LOC102603889	73	62	61	40	57	26	8	29	46	8	27	26	18	21	6	26	30	31	37	68
LOC102585085	8	12	8	0	11	10	17	23	0	0	0	0	34	45	11	0	31	28	56	44
LOC102604225	3885	4467	4168	4695	4416	2786	3777	3943	5188	5237	4615	3666	3702	3494	3890	3089	2292	2992	3032	2139
LOC102585415	32	65	62	60	64	71	51	42	8	30	0	39	32	24	32	86	50	48	35	50
LOC102577607	5777	7481	6725	7275	6451	7899	8844	8155	6572	6887	5261	6654	8788	7456	8123	8043	11999	11016	10149	10010
LOC102605121	1052	979	809	805	987	1206	1468	1165	936	1189	1746	1035	942	1086	1437	1581	1390	1195	1456	1533
LOC102605455	401	529	422	524	516	470	784	696	1002	1137	1483	1264	1009	900	1216	1055	517	518	487	538
LOC102605798	290	127	197	151	246	26	52	14	44	10	114	0	84	40	100	138	207	242	239	183
LOC102606135	289	300	218	272	303	437	513	861	406	385	560	342	404	345	526	632	666	602	711	715
LOC102578144	12	20	21	12	18	88	32	49	0	0	0	0	0	2	7	0	6	10	6	16
LOC102578471	6123	9606	7806	9763	8130	4756	2689	3948	4040	2592	1191	1483	5033	4541	4637	3744	3749	7672	6035	4313
LOC102578813	1655	2167	1883	1970	1812	3797	5429	4419	3642	4121	5520	4897	3696	3754	4723	4741	3636	3180	4874	5420
LOC102579469	146	110	132	92	79	303	325	523	194	232	318	411	169	391	399	463	159	234	184	390
LOC102579145	6	2	3	4	1	4	13	8	26	5	30	50	0	22	16	20	2	1	4	17
LOC102579792	159	117	133	150	152	516	335	218	146	154	226	328	210	143	298	207	174	276	305	256
LOC102580109	79	82	89	111	53	1174	781	885	29	43	24	51	41	31	33	17	18	23	60	50
LOC102580446	161	224	179	225	223	314	435	420	396	319	648	564	687	532	535	535	424	211	498	468
LOC102580789	142	104	108	107	105	92	232	205	115	116	291	183	137	175	407	450	251	188	194	240
LOC102581903	884	1102	889	919	1035	1546	1845	1461	1168	931	1356	1262	865	739	911	757	512	642	699	514
LOC102586089	165	273	141	216	142	292	429	643	456	585	380	396	248	389	523	594	495	331	280	255
LOC102582229	189	328	213	303	199	2036	1397	2735	428	781	856	611	614	338	559	895	1020	662	565	822
LOC102582782	41	29	15	12	44	190	115	122	28	19	67	72	22	23	77	111	75	76	50	38
LOC102583119	555	825	783	794	642	719	680	701	782	664	1380	973	1264	872	888	724	1123	898	800	1079
LOC102583450	613	500	548	589	585	408	577	444	1028	971	774	794	576	736	1674	1741	244	669	355	327
LOC102586419	20	58	24	35	20	21	20	24	25	26	38	26	34	26	22	13	19	64	23	20
LOC102584002	671	788	755	829	689	1110	1408	1523	992	987	1238	1030	1373	1078	1295	1302	1409	1207	1744	1652
LOC102584323	841	1104	835	888	858	1885	1770	1471	756	875	534	763	1239	987	1987	1581	2092	1720	1810	1922
LOC102584664	30	6	14	9	5	0	2	9	10	15	76	0	20	13	20	22	76	27	34	29
LOC102584986	776	889	711	774	823	1201	2341	1196	1358	1387	947	1379	1120	1071	1888	2177	1417	1424	1163	2107
LOC102585312	301	179	225	174	313	197	173	167	134	207	0	11	114	132	94	81	51	71	114	53
LOC102585647	1120	1359	1255	1437	1161	2037	1925	1717	952	961	1001	957	723	1363	1833	1491	2042	1624	2137	1285
LOC102585983	873	993	857	1190	982	803	869	841	1236	1325	878	1154	1569	1456	1528	1438	911	965	670	649
LOC102586418	3757	4688	3819	4196	3404	8489	7200	5572	3283	3668	2282	3879	10625	7298	11902	8967	10816	9240	10268	11517
LOC102586746	2169	2570	2636	2914	2547	6256	7317	7380	1874	1478	3542	4183	4071	3271	3855	4643	3368	3708	5207	5170
LOC102587094	394	358	357	377	321	511	869	434	644	1124	843	964	618	694	1059	1186	1038	843	714	1170
LOC102587640	5969	4780	5475	4903	5420	4674	7813	5525	3453	3888	6829	6312	6650	5059	6568	9169	7622	8409	6514	9628
LOC102588285	51	43	52	38	57	25	118	51	48	39	144	42	117	20	69	166	203	128	111	87
LOC102587962	459	315	293	298	271	218	360	298	350	242	656	441	407	577	696	1030	906	852	536	959
LOC102588941	935	1024	871	952	855	770	1596	760	310	241	498	741	580	485	1000	1359	2348	2251	1914	2462
LOC102589265	772	883	791	997	914	827	1247	1419	1012	1004	725	1070	856	1056	1110	1100	891	851	1003	782
LOC102589589	1163	1834	1461	1605	1511	1969	2121	2384	1948	1978	2420	2431	2767	1898	2406	2298	2754	2234	2175	2708
LOC102587095	104	75	148	73	102	31	31	19	22	45	36	28	14	35	40	70	33	13	51	43
LOC102589927	2954	3714	3050	3353	3249	2065	2867	2571	2352	2337	2676	2110	2808	2502	2786	3139	3847	3322	2852	2848
LOC102592048	910	1025	1034	1172	1182	883	1202	1116	1082	1015	1186	1305	974	925	1253	1296	782	1043	986	1123
LOC102592375	145	135	81	105	143	105	232	134	204	199	121	175	84	155	337	310	63	143	94	183
LOC102592949	2220	2221	1768	2063	2198	800	1072	914	1887	2501	2359	2056	1436	1621	3029	2529	2148	1838	1002	1067
LOC102587753	71	48	39	27	24	37	76	64	46	52	70	139	80	62	69	91	166	73	47	104
LOC102593285	1466	2359	1912	2046	1619	1509	1689	1413	882	700	1170	1436	2478	1708	2787	2380	3830	3397	4036	4318
LOC102593612	914	1085	930	1077	1017	1191	1642	1461	1409	1362	1818	1552	1637	1312	1712	1682	1671	1111	1240	1702
LOC102594153	2859	3813	3636	4421	3391	1254	1805	2129	2283	1890	2673	2158	2302	1922	1821	2101	1705	2498	1999	1533
LOC102591601	53	61	47	79	75	16	18	11	57	30	49	64	0	43	85	114	53	130	60	55
LOC102591946	153	179	156	163	210	113	193	135	203	201	196	278	144	212	240	319	246	168	142	177
LOC102579148	76	120	91	97	106	74	190	294	149	134	226	352	113	122	318	376	229	204	209	246
LOC102592271	8897	6708	6562	7712	8305	3482	3933	3595	8570	6559	11246	11196	9052	10188	13911	13190	3468	6664	2742	2802
LOC102592615	1379	2005	1851	1901	1698	2271	2555	3182	971	1043	1489	1512	2291	1734	2886	2715	3380	3102	2815	3192
LOC102579795	270	380	238	266	282	268	497	368	276	557	415	412	467	388	477	474	506	472	484	473
LOC102592950	10	39	12	27	25	0	25	0	73	49	35	87	6	24	56	48	14	18	22	25
LOC102593613	480	636	611	690	624	627	1078	1225	1460	1056	1659	1402	875	1110	1061	1074	787	919	911	1011
LOC102580112	14	15	3	12	13	41	45	25	55	57	140	78	0	85	86	60	35	62	54	18
LOC107060412	40	77	65	86	57	128	505	532	593	482	1189	763	557	554	762	986	496	350	294	500
LOC102594604	43	6	18	29	26	8	8	6	9	3	30	8	0	22	21	26	17	24	17	32
LOC102594928	5073	5729	5799	5529	5774	3083	4355	4166	2585	2028	2902	3013	3510	3296	3738	4864	4798	5009	3979	4814
LOC102595262	75	132	85	125	95	346	466	492	258	391	352	468	259	339	559	615	666	381	434	801
LOC107060580	99	16	41	14	44	76	0	18	8	0	0	0	0	0	0	0	2	0	0	0
LOC102595587	53	16	23	42	64	0	19	18	22	10	0	0	0	24	12	8	8	6	8	24
LOC102595928	20	32	14	26	37	67	56	27	27	54	85	41	11	26	44	22	19	41	33	55
LOC102596265	44	120	80	87	96	82	433	450	145	95	118	166	16	50	101	115	60	73	200	111
LOC102596591	577	784	708	664	705	1243	1261	1447	746	688	985	1027	1157	760	1299	1052	852	699	772	1067
LOC102597672	37445	35217	36174	32019	35793	20959	13409	12530	9840	12559	7348	7008	15793	18038	18761	12983	22649	27909	32064	18525
LOC102597995	297	234	227	214	318	911	563	422	233	257	390	448	221	253	506	560	506	413	384	381
LOC102599199	644	865	933	938	898	1949	2206	2010	1234	1454	1452	1374	1020	1298	1721	1307	1201	1220	1580	1624
LOC102599528	657	861	821	857	852	286	449	589	655	574	597	616	354	467	467	575	471	489	410	532
LOC102599854	122	77	45	117	104	40	130	30	420	465	515	756	188	389	326	734	130	173	38	187
LOC102600192	292	332	311	383	415	117	364	185	570	426	401	489	366	544	462	442	300	428	374	358
LOC102600526	733	1107	848	994	955	455	1239	680	2071	3169	2570	2473	1175	1470	1878	1369	823	714	697	782
LOC102601082	205	395	318	410	521	222	685	719	74	42	121	72	23	38	82	58	613	382	766	273
LOC102601425	185	117	151	156	243	375	280	342	4	0	67	4	0	40	36	31	349	255	372	86
LOC102601757	385	389	329	285	434	358	606	659	495	286	391	563	346	526	534	790	376	335	282	469
LOC102602093	4557	7714	6306	6661	5023	9695	6044	6668	472	329	894	633	3739	2000	3503	2785	7130	5769	10373	6824
LOC102602764	597	525	531	642	527	698	804	595	836	912	1527	1365	1212	985	1160	1572	1034	927	955	1040
LOC102603103	281	181	309	381	355	365	711	644	617	627	1053	923	747	748	551	822	684	620	629	916
LOC102603436	370	293	316	317	478	354	344	195	314	181	274	127	136	159	203	218	134	157	135	68
LOC102588073	437	487	534	487	491	677	625	539	548	561	655	453	441	619	611	490	602	447	446	488
LOC102603777	116	108	88	106	103	346	352	413	201	272	520	342	230	300	292	393	319	295	217	440
LOC102604556	789	738	625	625	928	1908	2293	1697	1142	1211	1731	1921	2296	1959	3610	4009	1350	1974	1058	1690
LOC102605228	922	1068	1095	1139	966	1876	2101	2203	782	769	850	1153	1462	1055	1373	1602	1788	1718	1495	2201
LOC102605800	1187	1417	1200	1266	1217	1486	1357	934	527	559	644	892	1058	1037	1571	2058	2731	2298	2831	2734
LOC102589591	197	199	164	146	167	312	574	447	383	723	1097	589	585	330	832	780	668	415	535	802
LOC102590145	284	462	306	383	382	460	995	380	4158	5621	5808	3638	2529	2198	3315	2281	428	520	330	408
LOC107060671	1	12	5	8	9	0	13	0	23	11	0	32	54	25	41	48	9	7	5	19
LOC102590570	1910	1803	1823	1844	1967	3042	3268	2472	2655	2662	4835	3109	3185	2835	3190	3387	2811	2322	3164	3206
LOC102591165	463	557	397	425	435	327	299	326	288	217	268	207	285	315	287	257	364	425	406	302
LOC102592378	131	92	87	89	110	190	191	158	159	163	399	339	154	245	330	316	239	203	213	208
LOC102592720	670	695	624	804	798	337	578	703	642	684	1114	712	750	786	851	1048	742	547	541	697
LOC102593059	917	760	674	624	845	778	1582	1318	1181	1425	1884	1383	921	1088	1347	2234	1631	1251	1106	1910
LOC102593392	433	672	532	663	552	1938	1514	2021	353	452	417	543	686	549	1018	955	1405	1059	1171	2130
LOC107060676	2	6	17	13	13	0	2	0	0	0	286	0	0	2	0	0	17	6	96	2
LOC102594040	522	774	686	766	643	598	568	738	355	285	652	421	246	374	417	403	960	775	961	598
LOC102594372	295	312	254	172	262	263	500	562	391	254	524	631	766	625	746	1040	877	942	570	588
LOC107060665	24	19	15	19	38	11	16	13	32	52	56	100	0	12	8	58	21	24	11	26
LOC102595263	29	35	41	38	20	87	191	159	195	203	217	316	150	191	418	417	245	157	140	341
LOC107060611	2	13	15	18	5	41	22	37	42	43	58	62	165	57	66	53	105	46	42	65
LOC102595804	825	962	774	787	837	429	763	657	794	1070	549	641	567	747	1532	931	1310	1127	881	1040
LOC107060612	107	135	135	142	100	101	228	84	143	290	266	185	73	143	216	138	126	116	128	132
LOC102601644	35	11	8	22	6	17	24	19	41	86	0	14	18	12	19	60	41	31	34	14
LOC102596357	2367	2396	2120	2187	2452	3169	4013	2986	1965	2439	2300	2642	1926	1732	2587	3406	3369	2795	2922	3354
LOC102596688	216	165	133	128	178	203	439	409	351	227	851	476	365	294	571	459	237	337	325	502
LOC102602981	92	72	59	61	63	82	152	126	97	142	270	96	239	167	188	227	229	179	151	203
LOC102603216	808	721	749	610	708	671	1078	875	439	643	751	626	549	644	1196	1262	1973	1877	1370	1733
LOC102603553	148	116	160	139	100	89	105	104	319	341	419	241	390	432	516	492	309	295	267	269
LOC102603891	925	771	712	585	763	780	1469	1284	348	351	698	634	386	369	571	1318	1492	1409	1126	1360
LOC102604227	64	15	65	26	51	0	2	11	18	30	30	42	20	23	24	57	18	29	6	8
LOC102604890	770	682	672	769	845	386	472	486	937	812	695	993	684	780	1175	1431	592	675	352	367
LOC107060772	3	6	1	1	11	30	8	36	10	23	24	19	50	60	54	44	58	23	27	52
LOC102605229	741	871	906	845	836	1135	1270	1371	937	1123	1003	1279	1219	1021	1045	1173	861	902	943	991
LOC102605563	557	680	609	748	710	823	970	1025	628	763	978	655	622	822	719	808	780	559	700	862
LOC102606005	250	197	249	252	282	362	683	457	385	399	447	630	584	449	363	508	422	453	368	397
LOC102606347	608	372	368	430	449	221	273	227	257	238	380	345	479	291	440	432	249	190	151	156
LOC102578356	1227	429	847	517	772	2752	1975	1210	119	59	365	99	604	619	457	461	2562	1958	2066	2160
LOC102578688	527	631	494	566	671	903	1305	1252	978	983	1445	1570	1413	878	1855	2028	1365	1130	1154	1775
LOC102579248	740	418	539	497	693	68	171	24	365	143	117	284	222	308	213	525	72	184	33	42
LOC102579796	451	606	487	607	541	478	899	534	1499	1387	2021	1200	1485	1315	2137	2164	1232	1411	948	1830
LOC102580113	1177	1225	1075	1198	1102	986	1522	1261	893	974	896	1037	656	1061	1314	1361	1889	1446	1385	1593
LOC102581134	1529	1632	1480	1784	1557	994	1397	977	1006	841	1228	1078	1017	637	1312	1335	2289	1654	1586	1479
LOC102588730	107	152	162	227	187	113	94	87	93	71	62	65	66	81	69	71	65	94	107	80
LOC102589061	511	631	574	655	490	208	364	403	182	64	286	190	355	254	287	220	781	579	468	527
LOC107061281	166	163	161	219	149	7	54	81	111	24	23	40	72	49	57	100	70	128	56	26
LOC102589592	3089	4642	4283	4539	3750	2744	2731	3117	1177	1160	777	1320	1967	1773	2191	1533	3694	3539	4781	2752
LOC102589384	17	23	23	27	21	28	21	37	56	31	136	44	16	79	30	31	20	36	41	33
LOC102591273	431	552	484	562	602	376	470	509	731	494	667	582	450	595	720	517	399	369	302	297
LOC102590921	489	426	424	602	716	13	127	71	419	291	489	381	260	405	377	703	187	223	66	83
LOC102590571	115	42	66	34	100	104	75	8	199	32	0	18	47	112	131	109	27	42	25	84
LOC102590241	6	8	4	15	5	67	6	35	0	0	0	10	0	0	8	8	14	8	99	24
LOC102589928	253	502	337	425	362	387	414	445	465	421	341	323	175	341	291	348	616	419	512	499
LOC102591947	202	145	159	73	160	116	325	309	128	136	116	343	92	147	181	364	322	160	235	300
LOC102592272	851	1192	943	939	793	125	398	301	580	638	248	549	427	692	506	345	513	405	390	429
LOC102593060	148	293	220	240	289	290	469	462	604	576	836	695	575	521	588	568	328	267	171	307
LOC102593614	932	1686	1537	1653	1667	547	672	601	312	309	381	629	388	379	599	547	967	928	1388	823
LOC102593933	1193	665	557	516	842	1520	2621	2077	576	1112	1717	1418	801	655	1298	1774	1836	1254	1290	1542
LOC102594268	755	1079	871	989	870	1636	1287	1619	1066	1229	1072	940	1799	1292	1671	1221	1561	1338	1442	1707
LOC102595265	1265	1138	993	1049	1217	3050	3404	2416	1463	1611	1870	1874	1553	1606	2792	2977	3568	2678	2755	3359
LOC107061283	22	35	28	32	47	0	15	30	18	3	1	29	23	6	12	16	23	27	26	2
LOC102595588	2167	1189	1474	1556	2023	187	379	254	529	555	874	748	759	798	673	1155	554	609	302	497
LOC102595929	693	896	880	1013	819	229	549	459	495	170	263	123	182	195	121	161	100	262	369	93
LOC102596267	344	328	301	298	354	266	562	324	1071	738	330	486	280	635	691	477	352	376	456	559
LOC102596593	4047	3043	2901	2490	3253	3844	8540	4226	3043	3894	4052	4742	1758	2679	4802	6381	6067	4324	5601	6319
LOC107061297	125	185	110	164	157	1	24	21	28	2	0	0	0	0	2	14	14	45	36	39
LOC102592721	644	628	596	673	685	113	329	238	337	275	255	477	316	391	435	510	793	870	516	500
LOC102593394	123	180	135	158	139	57	92	116	86	27	30	85	49	48	45	63	89	145	156	158
LOC102598090	38	41	41	44	34	75	18	11	29	26	29	27	82	40	39	43	64	101	113	56
LOC107061305	54	58	76	52	43	39	57	50	80	158	202	102	355	84	183	117	444	232	292	297
LOC102597256	69	69	57	67	53	4	44	51	36	37	56	52	146	88	27	59	76	72	73	47
LOC107061313	19	35	33	30	23	3	8	9	17	0	5	5	8	6	1	11	12	38	31	11
LOC102596933	44	90	40	58	50	43	77	69	80	45	14	68	112	80	49	77	64	65	51	69
LOC107060838	23	10	16	26	19	51	54	28	15	21	8	27	61	24	20	25	49	25	19	5
LOC102600074	2984	3969	3573	3524	3089	2942	2765	4059	375	289	690	672	1696	1173	1532	1390	4966	4439	5055	3152
LOC102600401	3767	5564	4486	5441	4449	9034	8692	10324	8026	7724	8556	8480	8362	7862	7936	6052	4121	5245	7532	4572
LOC102601536	15290	23315	20481	22353	21055	4534	5281	4381	1083	480	248	1522	6793	3286	3556	3215	17290	20855	28918	7559
LOC102601870	1323	1828	1600	1645	1534	756	1429	1445	913	866	954	1404	994	1103	2014	2533	3009	3645	3051	2238
LOC102602208	158	212	207	232	211	76	173	455	425	273	359	305	223	159	280	225	261	188	296	294
LOC102602539	46	39	29	37	81	71	43	35	32	32	0	49	8	11	25	37	18	13	36	0
LOC102594377	4	7	14	12	3	152	62	77	0	0	0	0	0	0	0	1	20	5	24	37
LOC102602878	5584	6287	6415	5470	3908	20254	15751	21459	57	18	117	116	2709	1165	1367	417	15757	11613	28491	11320
LOC102603217	1227	1307	1089	1651	1533	802	1037	864	2459	2817	2536	2599	2264	1993	2372	2067	2195	1656	1250	1531
LOC102603778	386	356	358	328	448	237	341	297	196	256	287	364	454	329	541	546	426	529	551	340
LOC102604114	2408	4746	3346	4025	3423	240	1311	357	2755	1957	1254	1230	2733	2995	3622	3722	5614	9300	6825	4623
LOC102604454	1272	2241	2090	2314	2017	2426	2196	2012	1756	1658	1828	1991	2651	1982	2451	2022	1716	2201	3621	2157
LOC102605123	474	568	403	522	475	403	575	408	618	394	314	400	245	389	459	547	274	479	378	303
LOC102605457	118	11	30	46	47	38	81	84	19	9	126	54	220	108	283	568	114	136	10	369
LOC102594705	24	10	23	16	9	17	66	84	15	8	102	10	73	24	118	88	26	38	18	12
LOC102606006	7	10	19	16	15	75	43	82	45	6	130	12	74	44	64	85	31	24	7	146
LOC102606348	794	306	428	450	651	867	1351	1137	471	324	701	525	1031	869	1818	1532	473	791	381	835
LOC102578357	293	210	275	220	270	346	346	209	111	83	371	155	363	302	347	374	438	400	318	463
LOC102578689	1127	1417	1368	1229	1156	2578	3999	1883	2319	2946	3859	3473	2259	1653	2478	2163	5091	3017	3918	4001
LOC102579351	918	1361	1230	1374	1094	2314	2600	2558	1201	824	1229	1349	1553	1233	1673	1498	1938	1837	2089	2109
LOC102579898	3727	4351	3565	3143	3227	5357	4095	3649	33	2	0	48	3085	2132	6017	2740	2632	5257	6496	3656
LOC102580223	202	335	320	371	305	472	887	625	195	206	154	187	413	270	593	472	723	717	850	898
LOC102580547	131	195	196	157	154	80	209	161	176	158	232	128	314	228	409	440	434	411	297	312
LOC102581136	168	239	177	240	209	41	28	40	50	35	92	65	94	85	111	153	167	247	94	38
LOC102581796	1405	2477	2028	2483	1704	4836	6987	11275	553	257	898	1299	3654	2464	3757	2758	3462	4853	5697	5187
LOC102581469	263	560	381	685	457	891	1191	1846	185	129	1166	713	941	646	827	1013	1246	1208	1379	1365
LOC102582123	57	240	131	194	108	521	1059	1543	930	1174	793	964	430	632	567	462	616	293	474	373
LOC102582445	26	29	16	19	29	0	21	61	137	21	149	110	31	55	20	208	82	40	65	26
LOC102596037	44	58	52	62	48	22	77	87	130	114	151	181	237	112	122	337	307	190	157	135
LOC107060868	21	30	19	38	32	37	91	98	175	136	239	250	232	80	181	221	154	110	114	174
LOC102582787	1487	1787	1695	2131	2283	861	1534	1938	2191	2149	2355	2426	1539	2174	2410	2140	1589	1744	1160	1190
LOC102583453	334	292	305	348	327	91	422	190	1693	2377	4723	2923	1195	1389	1448	2380	484	393	117	343
LOC102583781	186	124	115	105	226	65	120	87	31	83	96	224	187	93	217	388	214	325	117	219
LOC102584117	370	478	381	453	428	628	757	799	566	397	740	724	729	599	778	1160	606	615	590	810
LOC102584446	6	12	20	3	3	0	16	11	7	2	62	2	6	3	11	12	47	21	22	42
LOC102596691	9	22	38	58	34	20	35	9	6	0	35	0	0	4	47	17	26	18	39	7
LOC102584667	685	748	711	817	626	394	467	253	125	19	324	103	589	635	963	471	990	1463	3931	1150
LOC102584988	599	995	1096	1241	785	2081	1357	957	44	8	431	12	265	241	665	236	610	999	2835	431
LOC102585315	524	553	484	373	395	243	661	367	231	152	282	457	748	512	845	1710	1145	1507	968	1286
LOC102585649	546	1054	1407	1691	1325	821	801	604	12	0	1366	0	54	54	41	13	235	257	3380	336
LOC102585985	848	1318	1218	1176	1290	763	1056	707	441	367	446	678	603	405	538	537	1157	884	1419	767
LOC102586647	158	277	193	266	278	43	239	52	682	423	444	447	157	240	398	334	120	152	136	114
LOC102587200	3050	5277	4657	6147	4521	2356	3205	1592	682	268	1245	337	951	860	802	486	3069	2485	8488	1520
LOC102587527	118	231	152	137	176	41	37	44	98	79	28	58	47	31	27	57	45	50	106	36
LOC102587852	4259	6186	5744	3131	4403	2075	1241	1764	293	213	146	236	1241	1447	1629	809	1625	2219	2032	1456
LOC102588179	780	1225	1097	1227	795	1750	1567	1790	762	593	964	812	1552	958	1055	730	2346	1688	2431	1643
LOC102588512	394	395	299	343	297	622	712	608	601	457	969	580	624	441	640	498	490	427	519	850
LOC102589593	20	3	13	30	16	0	3	3	0	0	0	0	55	12	16	70	8	20	8	10
LOC102589929	209	679	551	918	621	118	251	201	8	0	0	8	50	7	38	67	325	273	540	344
LOC102590242	733	622	705	531	810	364	325	501	711	209	264	364	404	492	1322	808	254	470	443	384
LOC102590810	818	935	687	911	1235	252	264	165	181	120	110	146	245	220	379	252	533	570	449	259
LOC102591166	1083	1347	1166	1368	1102	1000	1121	871	1108	946	1394	960	1190	988	1149	1376	2129	1746	1902	1539
LOC102591494	136	142	65	106	181	69	70	18	231	293	450	226	152	305	617	594	28	104	38	30
LOC102591835	41	41	33	16	56	68	105	81	38	24	37	69	74	52	48	266	150	187	60	267
LOC102592501	219	174	203	171	189	205	249	265	248	196	432	330	314	257	225	224	284	274	263	361
LOC102592952	105	85	106	114	108	118	349	258	353	406	472	431	325	196	530	569	242	193	153	358
LOC102577672	3068	4111	3638	3877	3379	3188	4252	3894	1287	889	1152	1885	1713	1972	2403	2845	3529	4348	5148	3714
LOC102594269	1511	1998	1782	2104	1694	1387	2234	2162	1327	1024	1919	2260	1531	1588	2307	1943	2670	3113	2314	2180
LOC102594606	1916	2355	2081	2252	2359	796	1291	1456	1160	977	1530	1161	974	937	1058	954	1174	1075	1121	1071
LOC102595364	636	576	532	449	520	583	1037	522	568	544	482	572	453	593	999	1162	1126	959	761	981
LOC102595696	592	653	697	577	706	211	273	177	351	314	323	310	673	487	749	931	757	773	624	604
LOC102596034	49	20	25	6	36	0	25	4	10	20	0	27	0	3	13	2	6	16	12	6
LOC102596360	630	364	330	323	483	56	199	42	237	217	243	183	198	314	349	621	350	271	118	193
LOC107060910	38	38	59	44	68	45	56	66	103	46	79	66	92	56	192	105	60	72	72	105
LOC102596934	60	16	26	22	71	74	34	23	47	47	40	100	66	96	63	225	63	138	42	13
LOC102597257	1040	1412	1058	1080	1124	1963	1567	1620	712	854	999	998	719	742	870	1086	1709	1328	1236	1240
LOC102597997	70	52	46	60	96	88	255	113	266	273	184	199	337	216	341	429	134	223	131	304
LOC102598320	231	153	173	138	158	534	1551	1556	315	356	700	676	539	408	672	1259	861	676	515	1043
LOC102600296	335	263	238	256	293	496	686	547	404	461	582	467	270	391	377	561	660	458	398	637
LOC102600627	31	44	45	20	62	83	162	190	33	58	239	156	96	58	48	273	245	124	125	253
LOC102599314	69	68	47	46	87	96	83	79	60	48	41	65	68	29	115	169	49	49	29	37
LOC102600076	2734	3318	2725	3774	3957	1059	2081	2275	8415	5019	4683	4381	2382	5229	3886	3765	783	1440	850	623
LOC102601085	5	7	7	4	7	32	10	21	3	2	0	0	18	0	14	4	31	19	24	7
LOC102600729	34	47	50	42	78	135	42	59	12	11	0	15	50	27	40	16	148	76	107	91
LOC102601427	62	63	51	33	42	0	2	0	9	0	0	20	0	16	53	38	18	29	14	34
LOC102601758	13	31	17	11	16	16	35	32	1	13	11	33	32	12	11	42	26	34	22	28
LOC102602094	42	18	21	31	46	0	0	0	10	0	16	50	0	0	16	2	4	4	2	0
LOC102602425	830	599	677	747	749	582	788	459	304	224	392	365	428	548	588	816	814	1105	974	821
LOC102603105	38	70	41	50	39	156	101	76	164	230	321	56	25	164	121	177	95	52	58	61
LOC102602984	365	547	461	534	805	435	450	715	306	304	51	314	210	299	241	97	154	165	137	152
LOC102603321	24	7	8	7	16	32	1	11	4	0	0	0	54	16	65	66	2	8	1	8
LOC102603659	233	185	264	161	213	1638	910	712	68	22	467	44	79	87	148	218	524	351	1145	302
LOC102603993	381	425	284	337	434	7	113	68	201	239	466	298	180	215	251	428	323	275	166	208
LOC102604654	240	377	314	375	391	342	334	694	65	57	72	66	80	50	98	53	84	59	96	66
LOC102604998	4092	2217	2275	1871	2902	2101	4353	3320	1052	1274	2198	2324	1535	1545	2171	3675	2488	3232	2985	2814
LOC102605336	192	261	166	209	361	187	530	191	1451	1903	770	801	425	909	1181	559	248	242	179	140
LOC102605676	639	438	475	503	577	133	265	51	87	94	120	493	668	456	1204	1847	552	1274	544	714
LOC102606007	6595	1264	2659	657	3503	2012	3098	1501	795	361	150	868	1707	3809	2497	1904	418	1072	1685	1494
LOC102606349	2092	1635	1839	1202	1775	2620	3956	2917	2011	1650	5154	3634	2922	2542	3162	5207	3295	3097	3210	3338
LOC102605337	994	909	958	929	1226	507	997	800	1566	1098	826	1129	1142	1726	2434	2637	640	1155	627	1338
LOC102578358	460	672	542	667	552	452	857	856	736	760	1091	1003	636	694	1073	1203	748	890	812	839
LOC102578690	7	18	12	12	22	14	71	14	352	116	66	108	91	193	117	172	7	9	27	79
LOC102579025	521	649	813	737	786	270	605	447	691	491	725	537	644	616	953	813	537	758	562	608
LOC102579352	107	108	84	90	137	88	330	329	397	415	297	504	309	473	1011	484	65	138	105	247
LOC107061418	3	10	6	10	7	9	24	0	0	15	28	2	103	143	113	94	23	64	14	49
LOC102579673	311	488	370	412	448	100	448	274	433	414	430	527	571	567	669	592	432	580	449	472
LOC102580450	1020	1202	1204	1288	1192	1146	1909	1592	1235	864	950	1649	1128	1132	1782	1581	1204	1291	1409	1380
LOC102580793	131	176	138	237	196	190	710	607	364	428	1055	1522	1200	763	1388	3080	561	1047	306	1326
LOC107061352	63	117	136	168	120	326	599	409	142	108	292	191	234	235	301	301	353	309	592	721
LOC102581137	703	395	474	401	507	1000	1428	1088	592	888	874	834	589	619	1068	1615	1633	1205	876	1586
LOC102581470	213	61	134	110	154	415	234	482	99	151	228	159	457	425	712	543	451	531	124	342
LOC102581798	8319	11718	11396	11458	9684	7847	13627	13715	6215	4012	6809	6650	5551	6152	8914	12239	12213	16034	18359	15722
LOC102582125	22	18	17	13	19	0	11	0	11	0	75	46	24	0	0	0	16	0	33	11
LOC102583568	101	108	115	86	101	101	135	117	109	125	208	111	100	109	248	181	159	123	161	211
LOC102582788	10	16	15	20	19	0	6	21	16	26	0	0	0	0	12	4	22	11	12	32
LOC102583894	0	2	3	6	5	0	30	0	4	19	0	0	23	12	56	28	25	6	4	32
LOC102578360	98	195	112	114	117	85	145	153	65	76	87	61	172	97	180	187	327	242	183	214
LOC107060985	9	8	11	8	5	1	16	10	19	19	3	26	25	6	31	68	18	35	15	18
LOC102588403	36	40	28	18	37	14	25	8	40	5	21	10	0	30	4	8	23	27	42	1
LOC102579028	28	38	39	21	33	89	78	56	68	27	0	49	39	51	111	92	59	64	48	93
LOC102584211	120	129	118	129	116	321	284	294	295	281	594	329	154	230	331	375	316	342	250	343
LOC102584989	2835	3026	3276	3492	3075	3194	3880	3853	1072	955	2036	1849	1233	1411	2104	2286	1643	2329	3386	2367
LOC102585316	55	105	77	81	67	84	213	275	281	173	263	527	316	225	287	370	305	240	278	235
LOC102585528	1171	864	1094	1080	1177	1332	1313	1599	1561	1593	2091	2098	1419	1518	1962	1677	939	1229	768	1173
LOC102585863	4	6	2	6	6	20	69	0	25	2	0	4	0	16	29	55	0	4	0	42
LOC102586198	420	704	801	961	936	3052	1986	2548	13	5	75	8	49	32	53	81	212	151	495	256
LOC102586530	1738	2658	2340	3094	2193	4578	3526	4123	5844	4535	3019	3758	3875	3939	3762	1533	2260	1687	2822	1839
LOC102586863	6821	5226	6902	5640	7099	5909	5828	5043	652	599	1160	1491	3220	2489	4198	5510	5555	6813	5371	6485
LOC102587202	3072	5195	4043	4776	3667	6971	4335	3783	5298	5984	4014	3496	5620	5694	5415	2838	3694	3195	5853	1838
LOC102587756	3184	4834	3824	4847	3288	1582	1686	1869	361	209	423	443	1176	814	1163	676	1916	2330	4260	1020
LOC102588077	63	149	87	70	92	77	157	128	42	59	49	132	72	90	204	341	66	344	206	426
LOC102588402	223	310	301	264	265	662	780	663	553	710	643	925	538	451	958	867	845	515	829	1000
LOC102588732	1329	1682	1396	1649	1782	1994	2353	2029	3888	4261	3680	2878	2027	2623	2386	2283	1728	1793	1785	1630
LOC102589063	535	294	316	315	414	113	434	247	512	773	1696	1334	763	709	952	1586	507	410	284	472
LOC102589383	11	11	19	4	10	37	20	12	0	0	44	0	23	7	0	0	10	2	21	28
LOC102589703	4948	15040	10180	11732	10768	2442	7370	3203	10892	4096	155	863	2011	4846	1723	58	56	140	1273	73
LOC102581343	652	501	409	380	546	768	1678	1231	685	997	962	874	834	644	1139	1408	1211	974	1024	1309
LOC107061022	78	54	103	86	85	216	274	233	323	347	529	530	448	257	419	393	352	200	221	326
LOC102590243	75	110	128	126	65	33	150	52	118	87	131	171	12	134	26	84	21	22	76	28
LOC102590572	205	236	285	268	252	198	307	322	185	197	156	222	263	205	250	295	196	200	322	128
LOC102590922	825	1049	836	1088	961	1110	1120	1148	1108	1183	1337	1116	1560	1182	1444	1672	1441	1234	855	1490
LOC102591274	2305	2092	2046	2144	2621	599	650	495	1499	968	1898	1625	1685	1543	1865	1976	630	1036	510	486
LOC102591836	523	662	580	621	519	1113	1119	1125	497	533	894	530	634	893	983	923	1004	843	1282	1180
LOC102592163	4725	5269	5120	5349	5235	5918	7045	7894	7306	11784	7183	9078	6046	5865	9588	6743	3441	4849	4274	2556
LOC102592502	1921	891	1067	771	1196	1989	3609	1704	483	710	2541	1616	1497	1110	2252	3834	3601	2499	2856	4445
LOC102592841	255	207	245	245	269	240	392	618	272	247	617	588	151	271	227	317	334	139	335	510
LOC102593181	5594	5526	5827	4903	5294	5213	4920	4703	405	355	1237	883	2197	1502	1600	2002	4798	5463	7269	4452
LOC102593521	178	233	275	239	235	187	391	307	468	420	414	264	290	329	535	503	314	195	212	323
LOC102594042	50	53	30	56	63	17	61	0	29	33	0	60	29	14	95	42	84	53	53	58
LOC102594375	91	371	277	191	213	72	311	195	160	105	80	319	14	98	79	213	219	171	439	74
LOC102595365	259	279	301	364	320	86	130	81	32	6	49	22	0	48	38	113	79	76	122	98
LOC107061422	14	18	23	6	16	8	1	0	0	11	0	0	41	4	10	26	44	34	26	37
LOC102595041	73	114	145	97	124	95	62	35	29	27	0	63	14	13	28	87	85	60	64	22
LOC102594703	404	544	381	472	517	130	106	57	172	77	157	201	102	109	80	141	159	118	243	121
LOC102595697	1368	2105	2368	2051	1789	4527	3226	3058	15	6	652	9	518	336	616	173	2241	2407	5852	652
LOC102596035	309	101	187	133	253	67	34	1	104	10	0	92	20	72	83	130	12	33	17	68
LOC102596361	2513	880	1218	1038	1922	509	1231	436	1405	1539	2817	1907	1440	1387	2496	3154	911	1639	817	590
LOC102596690	5508	6330	6191	6529	5496	7146	9132	6096	5333	5538	4805	5448	4758	4610	7703	7457	13085	9538	10400	10010
LOC102597023	4016	4141	3924	4162	4210	2978	3112	3278	2324	2147	2712	2851	2708	3248	3823	3761	3671	3619	2833	3386
LOC102597348	863	1107	895	964	993	1086	1040	1039	667	608	701	479	999	823	1062	967	2182	1845	1641	2212
LOC102597675	1381	1190	1209	963	1236	1266	2641	2035	407	547	1656	903	704	755	1082	2207	3357	2708	2654	3088
LOC102597998	865	1107	860	1105	1146	1136	1272	1593	666	389	1018	984	681	678	780	995	1238	1292	1344	1407
LOC102598321	23	10	13	26	15	0	40	60	30	0	118	6	57	28	25	34	17	90	106	35
LOC102577842	3441	2342	2569	2264	3023	3348	5938	4722	1014	564	1462	1892	2063	1909	2678	4837	2856	3902	4789	3931
LOC102598987	63	64	85	64	90	106	78	38	56	25	60	46	75	28	13	99	19	60	55	39
LOC102599315	571	649	517	733	706	461	809	453	2446	2427	1555	2998	1716	1864	2920	3750	658	882	356	733
LOC102584006	0	0	0	0	15	14	10	0	4	8	125	57	78	22	91	178	7	35	0	84
LOC102599640	81	40	81	47	86	320	232	107	88	16	65	276	161	140	194	320	48	73	48	209
LOC102599969	3466	2183	2382	2538	2952	798	633	535	1480	1299	1088	1181	1175	1573	1884	1540	1181	1405	779	923
LOC102600625	543	808	736	786	797	639	929	659	907	1059	1154	922	717	784	1074	813	711	770	632	662
LOC102600294	184	338	265	267	210	533	754	561	825	618	369	695	924	708	963	991	824	697	574	984
LOC102600965	881	1223	1135	1277	1122	2420	1633	2687	734	430	170	338	246	420	218	113	245	157	405	173
LOC102584669	88	178	177	173	134	20066	7115	11245	341	298	119	209	221	342	729	363	280	150	293	747
LOC102601309	5034	4115	4948	4204	5537	3115	2881	2039	977	910	1054	916	1610	1347	1646	1674	3342	3435	3509	2390
LOC102601872	135	122	83	85	109	161	181	156	288	228	440	244	507	246	327	515	489	343	257	271
LOC102601646	89	87	92	118	141	43	274	152	317	357	460	284	211	253	311	242	308	198	142	199
LOC102602209	449	748	741	1088	615	614	985	1197	1140	1121	1321	1611	943	946	1118	960	1125	922	724	935
LOC102602766	673	637	532	514	574	283	231	534	73	77	99	167	627	382	358	151	448	406	491	826
LOC107061365	7	22	37	54	63	7	29	10	49	2	28	137	9	39	26	92	19	71	101	78
LOC102603894	99	10	14	13	29	0	8	0	4	0	0	12	16	26	17	5	22	6	12	4
LOC102604560	85	22	49	35	50	53	8	21	50	2	30	0	23	17	55	0	2	25	17	0
LOC102604230	1945	2972	2918	2723	2584	996	740	418	36	18	155	13	44	52	70	62	350	516	1005	140
LOC102604893	3506	2249	2491	1973	2801	2154	4359	2884	1227	1393	2726	2239	1665	1726	2441	4200	3310	3022	3072	3183
LOC102605232	351	364	434	489	371	730	926	787	768	1076	591	844	662	473	828	733	926	752	706	750
LOC102585652	766	552	843	553	848	1402	579	998	397	305	287	71	389	278	220	163	259	424	465	248
LOC102605902	144	139	144	159	162	480	489	404	368	406	532	499	294	293	385	463	411	295	335	487
LOC102606243	92	106	94	49	96	23	186	89	79	34	0	140	48	66	138	144	162	192	142	151
LOC102578254	102	132	104	111	97	112	216	214	139	207	362	194	104	108	246	386	224	125	105	207
LOC102578582	2554	2195	2521	2400	2053	2290	2049	2403	283	139	36	121	875	575	1296	758	1672	2410	2249	1023
PPS2	626	664	680	624	630	732	1152	903	674	749	722	1039	793	751	1056	1323	845	900	1097	1206
LOC102579674	400	563	512	298	365	408	555	385	326	346	112	354	407	403	727	751	648	625	836	663
LOC102580004	1220	1809	1432	1627	1394	4583	4995	4933	4080	4089	4045	5286	6307	3942	6309	5483	5032	3698	4299	5477
LOC102585988	139	85	97	138	106	7	0	0	162	51	0	0	51	116	102	56	0	13	4	2
LOC102581235	2617	1973	2094	1794	2365	2806	4449	2697	2215	2326	3711	3571	1746	2296	3822	4666	3748	3639	4717	4754
LOC102581572	625	813	657	846	781	372	508	486	397	352	459	520	512	347	605	449	409	491	531	371
LOC102586325	2666	3464	3169	3475	2997	3050	3507	3711	1799	1524	2385	2034	2564	2153	2603	2863	4667	3968	3846	3993
LOC107061131	80	170	121	103	198	70	118	213	159	63	75	197	101	92	104	144	53	106	39	40
LOC102581905	1212	1730	1536	1749	1500	2000	2871	2870	1469	1373	2018	2645	1941	1760	2237	2202	1991	2108	2832	2003
LOC102582231	314	229	217	206	331	232	333	310	653	568	1094	718	685	611	1037	920	822	638	310	796
LOC102582563	670	440	454	377	567	235	833	733	410	348	906	858	529	489	893	1616	852	1085	815	987
LOC102583123	21283	10381	14050	15501	18048	4403	3384	2361	9831	7580	11593	11740	14224	15219	15651	16270	6065	8613	2928	3905
LOC102587965	41	16	15	8	18	27	36	7	56	19	0	40	0	72	70	46	33	31	15	26
LOC102583454	879	1725	1679	2220	2280	3642	2836	3006	535	156	837	210	405	419	303	345	491	618	2042	449
LOC102584118	270	705	650	861	816	823	885	451	3	0	217	0	11	13	3	31	181	340	1160	78
LOC102584448	807	496	543	524	729	1845	2453	3316	2231	1300	1516	2796	2018	1758	1411	1972	335	661	714	1681
LOC102585088	2858	2453	2848	2512	2541	1827	2960	2323	1062	684	1626	1741	2423	1942	2717	3908	2939	3760	2948	3517
MIR6027	12	10	20	29	18	5	66	18	13	30	52	14	39	11	32	26	43	40	32	23
LOC102585650	39	45	59	59	63	27	109	64	407	347	207	244	142	234	274	252	27	21	61	121
LOC102585986	1295	2318	1754	2086	1717	4467	5421	8322	959	700	1804	1375	1583	1047	1902	1601	2795	2052	4038	2933
LOC102586323	351	338	283	254	285	142	251	186	181	147	209	138	213	124	271	218	340	483	235	290
LOC102587324	832	1882	1497	2082	1718	941	861	716	248	125	227	185	229	324	326	423	1210	1566	2323	678
LOC102587642	12	18	21	15	14	674	582	1142	86	134	130	88	7	62	112	73	99	69	79	146
LOC102587963	413	418	408	395	439	520	703	524	638	802	970	715	554	419	532	803	609	601	666	785
LOC102588286	747	653	616	798	754	544	686	472	557	382	548	922	1062	805	1154	1139	440	837	647	847
LOC102589595	38	29	36	33	34	8	23	15	75	136	149	97	65	56	158	171	31	29	26	58
LOC102588943	900	1047	1070	585	856	2195	2698	3283	28	88	78	91	445	1149	1032	1403	2879	1436	971	3457
LOC102590245	16	3	5	12	10	88	34	32	0	0	0	0	0	20	0	7	17	8	31	16
LOC102589267	129	132	122	162	123	488	618	524	287	203	638	331	234	315	387	287	317	410	502	533
LOC102589594	11	9	10	7	16	52	24	24	0	0	0	0	0	6	6	1	25	14	44	16
LOC102589930	65	84	39	49	71	108	329	203	162	108	180	464	139	137	153	329	82	56	97	210
LOC102590244	1178	1018	1010	903	1306	211	238	114	734	245	74	153	174	426	353	345	128	212	228	294
LOC102590573	797	1096	850	944	1007	636	1039	940	2069	1934	1419	1329	1189	1451	1515	1472	1007	766	674	875
LOC102590923	35	20	5	13	22	9	10	0	16	1	0	23	7	33	5	2	30	4	2	1
SPP2	1676	1921	1863	2344	2014	1445	1623	2106	1811	1498	2278	1706	1844	1752	2013	2098	1331	1789	1329	1373
LOC102591604	959	1219	1164	1394	1345	1089	1247	1476	1580	1606	1258	1179	1161	1231	1279	1340	778	1166	753	620
LOC102591275	35	50	41	28	29	30	58	16	6	9	68	30	26	30	4	35	31	26	56	100
LOC102592275	124	148	100	102	146	66	217	180	141	227	166	272	140	211	353	516	320	348	285	401
LOC102592619	92	211	151	216	149	156	179	80	123	304	154	144	184	185	79	125	260	168	231	255
LOC102593182	3020	3777	3249	3826	3499	1617	2340	2283	1456	1265	1268	1407	936	1575	1443	1412	2182	2206	2227	1846
LOC102593522	660	665	568	727	654	489	593	792	542	498	989	557	389	468	606	780	542	477	534	591
LOC102593842	278	134	134	210	249	86	289	272	282	238	688	320	61	159	131	455	157	120	123	253
LOC102594156	2242	2649	2938	2688	2506	4802	4257	3779	2485	2744	1962	3015	2746	3145	3813	3013	2182	2603	2819	2792
LOC102591276	13851	17519	16829	20347	17680	22258	8251	10231	452	402	572	1270	7624	5343	15590	10246	35389	44839	30541	18667
LOC102594491	88	205	207	254	194	336	60	91	148	64	24	84	67	5	17	46	86	55	148	71
LOC102595478	118	130	85	111	88	77	210	173	107	151	178	319	135	118	154	218	150	185	160	266
LOC102595807	4809	5214	5168	5630	5866	3791	4081	5254	3034	2524	3941	4135	3447	3544	3522	4751	3526	3372	3352	4164
MS	36873	27027	30941	28548	35504	14656	14295	11731	8551	7212	13825	14391	18102	15155	20493	33253	16174	25514	12290	19033
LOC102591950	80	51	52	63	44	162	81	45	70	27	115	17	189	117	144	85	35	97	93	56
LOC102596814	239	417	310	341	320	426	687	651	771	877	888	932	753	594	667	554	670	554	824	643
LOC102597135	3034	2816	2537	2781	2863	1260	1537	1369	2126	2215	2855	2773	1953	2229	3013	2939	1816	2257	1446	1261
LOC102597463	4719	6001	5948	5664	5383	4746	4637	6921	2575	1688	1496	2272	1439	2089	1655	1816	1690	2016	2109	2003
LOC102597783	201	167	137	163	205	91	138	127	229	312	444	203	385	194	354	407	156	161	187	146
LOC102598093	3215	2778	3066	3081	3438	4709	4714	3268	2310	2309	3230	3049	2450	2679	3556	3106	2632	2943	3877	2825
LOC102598664	120	123	140	112	119	221	177	205	61	56	165	69	78	46	97	82	131	151	300	136
LOC102599316	100	54	67	67	63	103	155	79	521	538	535	613	373	297	428	501	45	57	75	124
LOC102598988	133	163	93	151	118	72	187	116	120	138	63	142	185	190	247	261	276	282	282	230
LOC102599970	369	246	315	210	344	246	617	506	267	199	446	280	193	347	441	607	359	512	350	406
LOC102600295	920	652	663	603	735	1267	2066	1952	767	820	1633	1636	1365	1107	2274	2574	1533	1069	1256	1783
LOC102600626	157	130	133	191	187	281	440	369	188	121	453	308	127	116	309	355	253	299	352	331
LOC102600966	293	272	235	250	214	211	390	315	354	261	351	332	256	499	572	454	679	388	407	651
LOC102601310	309	390	459	361	314	169	142	131	169	87	23	153	123	178	277	177	277	314	292	324
LOC102601647	1769	1672	1794	1801	1641	1572	3290	1952	1165	1329	1183	1616	1109	1047	1588	1949	3135	2888	2533	2885
LOC102602314	873	840	1098	986	969	1333	2422	2161	2437	2208	3449	3290	2088	2068	2946	4002	2278	1922	1753	3032
LOC102602646	257	302	316	476	369	374	979	871	326	97	56	264	196	286	228	376	194	283	273	128
LOC102602983	15	23	9	33	17	0	2	9	15	8	89	34	4	2	14	28	31	27	23	24
LOC102603320	164	175	148	233	160	184	221	178	433	479	445	326	442	328	417	367	293	248	201	170
LOC102603992	458	459	376	536	497	663	738	570	446	451	493	643	557	575	975	672	730	672	795	942
LOC102604329	365	475	434	571	444	1797	1968	2149	946	698	723	337	440	527	725	502	264	283	482	336
LOC102604894	298	233	228	252	343	243	194	171	126	151	188	277	189	229	243	310	258	233	200	204
LOC102605233	2396	905	1112	919	1593	539	1353	824	1220	1588	1173	1565	719	1435	2026	2512	1423	1672	716	1124
LOC102605567	178	175	200	161	167	71	177	143	178	111	110	120	117	114	159	151	257	325	259	178
LOC102605903	25	44	60	60	48	11	55	42	45	72	108	101	58	18	68	29	84	61	78	90
LOC102606244	168	79	108	105	68	105	108	112	33	66	83	72	47	47	34	80	105	93	89	75
LOC102578255	1017	1538	1257	1106	1092	1069	1459	1705	704	548	802	980	1054	1063	1181	1094	1499	1387	1845	1823
LOC102578817	7039	10170	9901	10410	8680	19532	18657	18920	6975	6863	9210	9215	8602	7791	11962	11697	12476	11678	19760	12868
LOC102579149	3159	3179	3130	3404	3319	3876	4663	4338	1616	1726	2447	2348	1609	1771	2559	3187	4187	3461	3671	3386
LOC102579473	28799	29102	31286	35385	30473	26564	24666	30018	6803	4617	7373	12293	25051	19537	26739	21093	19561	24303	25593	20358
LOC102580115	424	522	498	515	500	785	703	577	1050	996	1484	1059	1202	965	1224	1340	418	549	509	576
LOC102580660	270	360	377	345	278	576	497	537	282	163	443	268	236	303	406	445	402	423	468	385
LOC102581000	200	311	257	273	316	354	275	205	199	226	65	235	164	167	213	215	208	215	254	114
LOC102581342	1818	2019	1738	1743	2046	1546	2410	1803	1708	1264	2156	2155	1912	1669	2647	2643	1538	2252	2305	1751
LOC102581676	2257	3481	3079	4440	3638	1388	3032	2358	3564	2017	2258	1967	969	1811	1498	1846	908	1451	1599	930
LOC102582007	159	145	170	176	198	213	201	131	169	134	281	263	209	211	248	413	294	526	193	87
LOC102582336	2799	1745	1944	2104	2668	1432	2052	2026	2914	2994	8617	5012	5331	5080	7318	9921	2146	2996	890	2111
LOC102582680	2264	2857	2233	2832	2861	888	1241	1268	742	499	531	978	651	728	890	1042	1044	1659	1378	1151
LOC102583014	487	860	727	912	779	1650	1685	2079	1485	1395	666	937	670	812	593	592	1384	912	1413	992
LOC102583343	306	236	253	248	307	307	382	286	267	488	510	678	807	516	498	639	400	381	233	286
LOC107061384	5432	9218	7909	9863	11377	2857	2210	2562	240	116	247	420	1099	558	742	523	2574	2223	3682	1443
LOC102583896	4073	4094	3936	3712	4451	3836	5738	4887	3131	2963	5210	5388	3099	3800	5891	7992	4600	4903	4948	4633
LOC102584212	3382	4771	4162	5263	4237	1216	2572	1989	3428	3105	1519	1701	1091	2046	2012	1862	1553	2056	1644	1404
LOC102584778	591	480	495	527	522	457	660	480	438	501	689	729	821	869	911	874	684	788	455	801
LOC102585090	39	156	116	131	97	221	1064	1350	1056	670	1221	659	349	243	238	164	86	113	171	99
LOC102585419	1099	1201	1175	1191	1141	1124	1395	1285	1543	1600	1599	1849	1208	1367	1545	1323	932	1171	1018	1361
LOC102585758	43	63	61	33	62	38	147	75	169	135	312	378	121	68	134	162	36	92	25	37
LOC102586422	2250	2096	1868	1727	2458	1417	4253	2242	6726	5915	6367	8860	3459	4455	3676	8667	1573	1821	1891	4509
LOC102586751	3601	4673	4169	4447	4232	4054	5347	8617	1700	1336	1007	1264	2597	2512	2108	1642	2530	2723	3889	2547
LOC102587098	449	715	601	675	395	159	480	262	954	1143	694	1066	1495	1482	2059	1082	921	858	794	931
LOC102577921	138	503	457	403	590	190	355	149	24	4	0	75	0	43	58	32	40	61	165	65
LOC102587758	116	234	134	205	182	262	346	351	241	240	155	205	360	227	161	251	254	217	450	294
LOC102588079	29	30	41	20	55	77	32	45	74	56	0	32	18	59	50	24	19	12	8	14
LOC102592954	26	9	4	14	24	0	0	0	2	8	80	0	0	11	39	6	5	8	2	19
LOC102597899	7192	8768	10582	9916	9402	14212	10868	9481	2378	1643	3618	2094	4607	2975	4619	2758	10173	7384	20997	4074
LOC102598213	508	460	368	292	332	816	1634	1503	849	661	1826	1367	931	718	1265	3252	2048	1238	1131	1498
LOC102587854	664	990	725	953	888	563	528	635	1546	1456	1048	681	733	1037	841	516	436	488	533	288
LOC102598880	71	73	42	65	53	40	149	117	39	74	127	100	95	121	131	62	256	139	193	260
LOC102599417	61	97	50	45	95	197	199	228	121	156	152	242	132	170	214	480	437	200	155	616
LOC102599974	216	452	253	489	371	464	1886	1651	5040	4377	5631	4891	3392	3381	4169	4481	1068	982	843	2153
LOC102600404	82	95	73	128	113	175	330	751	212	106	99	179	159	159	207	122	89	55	165	95
LOC102601312	89	85	86	87	104	135	162	166	285	338	366	208	324	212	353	575	208	166	125	184
LOC102602426	249	50	101	106	220	53	4	0	138	14	0	9	109	94	202	98	6	38	17	31
LOC102602767	221	348	283	411	398	173	339	623	790	1027	1253	1111	991	820	778	640	337	273	264	342
LOC102603322	44	24	32	2	20	84	43	10	42	12	0	56	0	16	42	82	4	2	4	53
LOC102603661	71	72	94	88	75	113	184	239	131	103	121	225	170	148	213	207	130	113	121	197
LOC102604332	1402	660	848	719	1112	241	613	448	129	330	637	386	196	151	412	657	684	558	255	668
LOC102604657	1451	1882	1765	1878	1778	3171	3164	3400	2179	1757	3526	2600	2600	2327	2349	2378	2158	2284	3991	1910
LOC102606139	350	446	385	404	317	1225	1602	1358	476	419	977	838	1094	787	1003	1363	1484	1202	2018	1842
LOC102578147	3202	2944	2946	2863	3207	3004	5888	4619	3402	3922	5799	6780	4501	4335	6390	8679	4225	4814	3808	5323
LOC102578695	180	153	149	151	180	302	347	324	375	453	620	417	369	295	690	433	415	279	297	514
LOC102579030	432	456	400	482	495	154	383	245	1424	1881	2165	1802	1367	1229	1366	1441	397	359	163	318
LOC102579356	1194	1234	1050	1520	1421	610	854	871	3427	3731	3376	3588	2572	2494	3092	2829	1045	1256	583	913
LOC102579678	940	624	809	793	960	732	1163	727	645	639	843	1071	911	730	1121	1194	1165	1061	1316	1131
LOC102580007	1615	1483	1389	1215	1627	1186	2490	2342	2190	2635	2230	2785	2450	2075	2657	3570	1847	1718	1152	2544
LOC102580328	3578	5988	4661	5778	6377	2008	4797	3148	15201	12170	8460	9526	6435	8167	7554	6108	2013	2415	3158	3412
LOC102580662	82	96	82	101	98	218	285	309	308	425	634	484	427	326	701	779	328	262	188	364
LOC102581002	5	1	6	10	8	8	24	20	19	38	51	31	4	34	23	60	23	11	7	23
LOC102581344	156	292	209	272	141	299	508	529	461	200	369	825	366	498	538	705	300	567	593	422
LOC102581678	95	61	28	70	82	40	85	137	164	144	156	144	127	104	162	134	101	88	133	120
LOC102582448	51	21	37	35	12	79	107	53	111	119	109	161	64	93	159	101	126	71	52	94
LOC102583242	137	224	150	174	168	95	215	250	137	97	169	255	228	175	200	275	444	499	355	375
LOC102584121	1444	1383	1351	1463	1482	255	410	445	435	158	168	240	131	284	301	312	218	589	518	166
LOC102583785	101	149	119	117	120	97	290	224	359	466	504	472	281	339	844	666	383	385	288	404
LOC107061530	97	107	89	136	111	136	258	266	321	310	674	490	266	351	571	456	333	394	239	387
LOC102584451	958	1089	778	974	1094	857	1042	1209	1428	1478	1309	1282	1462	1162	1633	1410	1206	957	1206	1403
LOC102584781	2623	2637	2490	2711	2497	1357	2152	2165	1623	2154	2508	2472	1296	1370	2245	2294	2027	1918	1664	1946
LOC102585093	647	1011	889	1183	1031	1128	1781	1766	1351	1178	1420	1420	1120	1183	1178	926	1210	1037	1301	1435
LOC102585864	673	1136	793	1033	1025	516	1076	1401	1194	1297	1477	1503	1093	1071	1200	1196	1337	988	920	1363
LOC102586650	22	11	30	26	27	96	82	132	78	44	81	112	155	85	69	79	60	44	72	80
LOC102586199	8	11	11	10	7	40	15	32	11	20	4	30	55	51	24	26	73	36	85	36
LOC102595370	24204	23336	19887	21608	24907	6407	8732	4831	15947	10496	8017	6558	10428	12644	15349	8140	3122	10947	10568	1208
LOC102596040	118	161	144	146	126	185	288	257	166	163	443	270	346	223	273	468	391	322	264	290
LOC102597136	20	0	17	16	0	45	4	0	14	0	0	0	0	19	11	52	12	27	1	8
LOC102597464	212	103	90	157	214	77	299	52	449	400	464	773	237	481	816	1321	156	373	70	278
LOC102597784	371	619	471	575	588	616	826	857	1716	2471	2593	1931	1127	1452	1511	1290	363	385	401	481
LOC102598094	30	53	56	67	79	6	196	43	677	329	481	751	206	235	166	251	13	58	73	73
LOC102598424	886	1150	1035	1267	947	575	648	684	818	698	941	989	1017	757	787	782	821	871	1018	606
LOC102598761	679	974	797	1109	1213	238	557	371	1128	807	1183	963	588	745	722	834	320	386	298	318
LOC102599096	405	434	409	428	537	315	605	787	597	521	779	629	601	523	711	673	508	495	554	555
LOC102599418	14	17	11	26	30	0	28	47	6	0	0	0	6	1	2	18	13	6	23	40
LOC102599740	531	601	610	633	667	1156	659	963	218	82	176	122	371	327	190	195	180	134	268	172
LOC102600078	214	268	172	206	277	168	396	731	416	389	782	490	470	288	514	584	441	383	427	420
LOC102600405	184	226	220	243	161	118	163	213	176	129	58	128	144	116	147	144	189	219	196	170
LOC102600730	106	92	51	65	70	66	292	122	38	77	59	63	50	69	114	164	225	157	114	117
LOC102601086	1354	1042	910	845	1279	1952	2137	2580	1832	2043	1538	1678	1257	1266	1873	2340	1089	1187	697	1991
LOC102601428	195	127	112	86	197	213	180	153	201	218	267	262	267	160	313	637	152	262	108	94
LOC102601759	64	79	95	75	58	108	237	242	166	87	250	212	215	120	189	155	140	164	339	102
LOC107062182	6	20	10	4	7	0	14	17	17	26	124	8	41	11	3	32	25	31	17	21
LOC102602427	3187	4653	3808	4862	4011	4635	7009	7699	10571	7880	12743	9105	7297	8018	9748	8439	6459	6192	4819	6728
LOC102602768	2217	3061	2836	3057	2540	2620	2967	2667	1626	1520	1392	1223	1754	1262	1789	1903	3898	3337	3776	3099
LOC102599535	90	103	123	162	183	59	66	60	32	0	50	0	0	31	34	12	41	30	111	32
LOC102603324	2787	3470	3242	3333	2866	3215	2546	2839	1127	775	719	1379	2172	1619	2187	1768	3608	2998	3682	2960
LOC102603663	91311	68680	77084	84960	86554	13418	8491	5619	41451	33084	42526	47119	36136	50059	41793	45323	25629	38773	15144	7716
LOC102603997	308	206	230	242	317	91	31	40	153	112	195	215	163	170	253	300	159	142	119	84
LOC102604333	508	452	367	564	634	610	1074	842	1363	1463	2146	1454	1420	1122	1602	1943	1046	1029	637	1001
LOC102604789	302	252	272	354	331	229	276	261	218	114	186	177	137	245	223	366	448	541	477	409
LOC102605126	5550	7299	6864	7370	6632	6480	7556	6903	5602	5258	6214	6450	5097	5381	6185	6743	6610	7088	8383	7231
LOC102605460	622	794	629	941	663	632	723	737	530	613	194	615	156	455	861	550	923	913	1165	987
LOC102605802	412	489	459	418	543	642	584	834	768	607	1141	680	718	598	865	772	602	416	516	584
LOC102600199	661	560	603	574	775	674	836	714	765	673	990	949	677	869	844	1158	860	814	691	835
LOC102606141	2385	906	1688	2570	2393	1419	1307	1301	1103	485	3487	171	1271	1008	415	3015	967	1554	73	2011
LOC102578149	1894	1493	1779	2180	1794	1522	2209	1857	987	794	1970	907	1648	1166	1289	1911	2151	1978	949	2210
LOC102578696	343	187	216	182	209	241	462	360	83	78	211	90	136	255	396	632	1317	876	658	992
LOC102579031	164	153	175	129	120	332	428	649	116	123	136	131	182	173	196	367	305	212	259	281
LOC102579357	1022	907	915	852	932	2490	3170	3933	284	234	361	420	1168	883	1701	1099	2892	1930	2953	3093
LOC102579679	68	105	143	86	125	127	126	95	166	122	41	64	120	156	134	45	118	81	110	148
LOC102580329	16	12	18	20	16	50	44	23	14	0	26	38	0	12	44	90	35	6	34	47
LOC102580663	28	27	17	16	8	24	4	0	1	3	0	0	0	3	8	20	27	16	23	4
LOC102581473	642	906	834	999	833	555	900	787	781	649	788	784	557	672	724	648	984	1020	945	942
LOC107062271	12	21	11	21	10	1	21	2	10	48	0	24	17	34	21	37	40	31	23	32
LOC102581801	225	133	89	197	191	23	211	224	286	293	464	383	166	276	550	476	254	292	131	138
LOC102582128	5914	5950	6642	6528	6215	3225	3833	4211	2587	2445	4062	4060	4477	4013	3882	5096	6019	6362	4940	5571
LOC102582450	454	576	386	677	757	212	319	348	28	60	5	56	239	210	245	156	979	1120	1180	453
LOC102582790	251	584	414	476	353	189	170	171	15	0	34	0	59	12	79	48	220	288	368	339
LOC102583126	341	316	253	364	451	130	210	211	345	335	198	239	311	371	341	412	155	214	172	100
LOC107061671	300	486	428	368	287	1071	1573	2964	988	952	1554	1152	1988	1081	1542	1252	269	559	751	714
LOC102583456	392	444	380	555	411	448	511	366	807	849	563	685	460	650	741	689	452	363	323	388
LOC102583786	470	454	405	319	422	293	473	496	279	149	220	193	257	329	495	633	362	649	449	428
LOC102584122	872	1116	1090	1358	1288	1377	2112	2094	2003	1768	1895	1828	1026	1328	1941	2009	1035	1833	1127	1380
LOC102584452	1189	480	498	453	1058	113	302	44	1422	818	294	1144	632	1367	1290	1637	52	293	150	510
LOC102601540	21	21	16	13	31	35	31	12	28	19	59	72	20	53	125	54	17	23	32	34
LOC102601876	7	17	21	17	10	47	40	70	31	7	0	23	0	20	19	21	10	19	21	0
LOC102585319	94	143	208	192	200	277	452	410	310	415	403	392	316	365	350	396	345	257	238	217
LOC102602213	15	31	11	11	34	90	99	51	49	93	54	88	10	88	83	82	43	36	36	40
LOC102585654	2612	2705	2493	2966	2858	1835	2972	1740	4327	5746	3797	3836	2808	3430	6847	5584	3926	3749	2041	2562
LOC102585989	204	282	285	341	256	251	711	585	581	567	542	652	731	588	643	542	617	522	550	661
LOC102586326	49	125	150	121	134	407	349	67	2	0	179	0	14	11	4	19	215	276	603	83
LOC102586651	686	948	954	955	925	904	1085	1181	731	631	1116	1146	798	512	1007	965	1176	945	1046	1238
LOC102586994	24	38	28	28	20	36	49	52	39	51	48	40	22	11	30	66	42	37	21	50
LOC102587529	2246	4685	3717	4820	4419	2158	1830	1949	4346	3870	2250	1975	977	2138	1268	1034	2021	1444	1834	1115
LOC102587855	4480	7101	5611	7139	6318	2087	3260	3887	7051	6616	5167	4152	4310	5677	4659	4841	5786	5924	3904	4622
LOC102588181	1334	947	1045	1037	1572	295	608	459	750	691	1409	1232	1225	1027	1159	1488	610	890	354	944
LOC102588514	1052	1230	1174	1333	1124	1181	1336	1263	482	397	941	539	684	781	929	1231	1578	1420	1702	1587
LOC102589482	305	399	413	460	580	132	181	138	109	119	359	196	137	85	45	216	159	176	198	49
LOC102589819	93	89	140	129	110	68	104	20	75	113	41	147	46	46	98	79	106	65	96	47
LOC102590149	322	408	422	581	396	673	943	955	1526	1411	1904	2001	1751	1582	2088	2224	1921	1228	1130	1161
LOC102591497	65	70	69	71	116	116	137	92	92	148	99	125	232	54	138	131	106	93	84	92
LOC102591169	364	478	408	350	417	278	651	659	457	422	746	506	236	494	628	737	797	702	716	625
LOC102591838	4649	5784	6098	6664	6459	9183	8947	7535	8698	8645	8511	7570	7065	7759	9332	7726	4371	4976	4705	4475
LOC102592384	301	455	379	410	457	99	260	133	479	277	176	286	384	388	623	859	159	377	324	645
LOC102593185	596	588	668	782	715	807	1177	629	1155	1090	872	1141	1092	1012	1094	1558	1046	984	899	1180
LOC102594380	514	656	567	724	816	371	496	380	1211	1173	1411	1389	816	887	1022	996	607	574	293	559
LOC102594708	736	729	740	898	705	408	816	676	2156	2805	2556	2275	1808	1910	2120	1468	928	887	607	804
LOC102595046	41	46	36	14	32	0	62	13	82	91	78	66	60	108	57	122	30	71	28	31
LOC102595371	799	601	530	572	700	276	566	569	758	799	1706	957	678	791	904	1522	696	727	418	539
LOC102595702	258	365	326	216	369	407	605	663	509	651	445	481	518	463	668	677	534	320	438	695
LOC102596041	167	192	113	174	326	207	242	149	278	308	319	386	284	183	300	431	137	249	175	93
LOC102596365	177	255	213	260	297	413	784	1137	1412	1560	2200	2191	876	817	1354	1318	688	535	730	737
LOC102596694	361	461	411	412	454	155	338	349	840	874	1255	728	435	539	578	852	351	441	298	421
LOC102597260	16	36	35	32	31	200	88	64	2	15	0	6	0	10	7	16	22	16	20	40
LOC102597585	1153	1872	1557	1898	1939	1236	1163	1787	919	598	392	961	1777	1081	959	593	413	544	240	319
LOC102598324	1058	1161	1099	1206	1038	1955	1989	2141	841	890	1021	1134	1171	952	1665	1643	1584	1543	1547	1787
LOC102598667	463	346	374	411	360	1685	2140	1351	709	878	1011	1100	649	667	1280	1127	1081	1082	1315	1426
LOC102598993	266	381	345	367	419	411	446	502	412	401	343	247	402	437	492	448	385	414	295	283
LOC102599856	25	44	19	23	49	36	24	51	32	0	0	57	47	8	93	45	73	32	46	20
LOC102599532	1090	1259	1245	1235	1160	415	638	470	246	302	331	339	531	441	647	742	980	764	726	1135
LOC102600196	306	89	209	209	297	92	72	87	68	13	0	0	6	2	54	30	16	34	56	0
LOC102602883	113	36	30	30	66	2	8	25	8	46	35	14	0	41	22	12	12	0	10	8
LOC102600530	65	103	82	107	136	64	168	214	236	206	304	176	138	161	217	255	136	100	72	135
LOC102600970	2651	3575	2843	3421	2911	9705	6451	9026	5253	5562	4728	3502	3451	3635	4345	3081	2116	2304	2201	2352
LOC107061753	33	35	49	60	47	38	39	64	0	1	0	0	0	14	0	0	6	4	2	11
LOC102601650	250	340	195	472	299	839	854	681	906	927	729	714	489	535	746	508	242	234	297	496
LOC102601314	396	324	247	408	297	386	751	484	358	290	323	236	322	297	312	464	155	301	301	268
LOC102602212	260	178	185	232	139	1515	1297	1790	611	348	487	625	605	485	837	581	744	549	529	537
LOC102602542	753	842	892	884	906	921	944	1107	394	311	353	673	1178	491	999	1018	1073	1274	915	1427
LOC102603221	500	343	395	471	469	374	528	341	718	892	1003	1030	706	702	1104	1075	632	781	400	824
LOC102603560	327	235	310	398	434	63	158	135	175	58	157	144	24	219	176	273	62	208	53	43
LOC102603223	2717	3525	3368	3583	3160	2497	3478	3043	3679	3567	3637	3198	2469	3114	2725	2208	3133	3554	3104	2033
LOC102603898	6841	8727	8244	8752	6621	1518	3870	2802	7315	4936	6201	6910	4975	5898	5920	5164	4620	8394	6031	2567
LOC102604233	637	885	840	835	856	377	1254	447	2878	3421	2443	2662	2173	2150	2553	1482	839	1195	531	907
LOC102604563	1723	2619	2038	2449	2203	3107	2961	2958	5952	5716	4633	4672	3029	3664	5377	4337	2184	2541	2562	2524
LOC102605339	594	757	775	905	652	1020	1544	1667	1051	808	921	958	1565	1103	1534	1475	1236	1551	1760	1360
LOC102605679	4215	4554	4413	4451	4837	967	1014	822	1160	1003	774	860	788	964	935	1078	959	1045	1095	851
LOC102606010	164	322	168	438	149	359	656	396	500	449	827	713	1202	1024	736	908	857	799	1219	950
LOC102603562	18	10	18	17	14	62	15	28	49	8	3	0	0	11	104	20	0	23	20	0
LOC102606353	195	179	199	230	197	167	143	205	358	315	379	408	393	331	296	404	170	262	155	186
LOC102578256	9	1	9	7	27	32	0	23	52	0	0	16	0	22	42	23	0	11	3	0
LOC102579251	32	83	60	110	48	4	71	32	291	306	587	432	203	206	74	173	109	77	38	26
LOC102578924	175	308	302	395	378	47	238	56	1032	1440	1255	1066	612	588	907	634	267	198	164	201
LOC102578583	756	1092	850	1040	1232	118	293	100	1342	1450	1785	1856	908	1114	1212	1143	251	417	261	221
LOC102579573	298	505	341	445	438	346	409	289	457	338	172	346	490	427	406	278	331	386	286	290
LOC102580118	128	161	110	113	98	275	810	939	723	773	496	351	628	565	806	522	375	364	574	796
LOC102580897	75	59	58	50	113	103	252	274	212	140	89	265	181	139	318	294	142	100	48	230
LOC102581238	157	167	106	115	161	138	130	104	258	199	85	324	228	198	291	287	105	173	106	214
NAD-ME	4193	5551	4996	4757	4789	2783	4199	3756	1656	1295	1655	1652	2657	2493	3121	3480	7678	5405	4819	5686
LOC107061804	107	240	140	160	184	166	214	170	94	185	128	270	121	175	172	183	566	228	265	305
LOC102579253	32	16	25	27	35	84	25	77	9	3	0	0	32	8	9	32	45	31	38	10
LOC102582452	613	592	563	666	649	357	330	348	533	380	1544	961	610	683	1061	1950	1067	1149	462	786
LOC102582792	523	321	329	258	502	790	1615	1104	605	747	1559	1217	901	525	928	1707	1214	1006	783	1138
LOC102583128	8595	9462	9161	10887	9950	1817	2595	3051	3884	4609	5565	5848	3694	4227	3897	3818	4415	4302	3108	3623
LOC102583787	3738	8004	6150	7534	5723	9209	10860	7877	14143	12055	4353	6688	11400	10266	7778	3361	2473	3343	6029	2706
LOC102584328	6664	7018	5613	6654	7549	3065	4839	2377	14314	15253	10271	10684	6274	9230	11732	6930	2719	4233	2908	2238
LOC102585321	2180	2418	2599	2802	2331	2241	2400	2313	1428	1601	1463	1539	2116	1573	2192	2421	3213	2748	2814	2542
LOC102585656	5	12	14	20	17	42	18	29	26	36	46	66	47	21	20	27	9	26	6	5
LOC102585991	4984	6676	5771	6990	5506	6619	4775	5421	2997	3413	2955	4580	6401	6396	9133	9046	9634	10212	9667	10290
LOC102586328	19	8	17	9	24	5	6	0	20	0	32	4	0	11	16	44	2	19	75	10
LOC102586996	959	1704	1378	1553	1504	859	1954	2845	1045	639	1414	1397	1279	884	1033	1446	1033	1532	1290	1724
LOC102580900	15	23	3	6	0	77	18	50	24	34	0	64	66	44	84	18	44	33	43	41
LOC102587328	1189	1570	1345	1464	1312	1176	1527	1435	969	1075	1149	1177	1049	1281	1419	1767	1614	1597	1357	1612
LOC102588291	558	1217	768	1386	1196	183	823	48	3234	4003	2106	1890	1448	1898	2640	2655	577	1259	551	506
LOC102588832	256	204	198	168	197	230	471	240	330	203	315	278	282	188	594	633	513	593	585	517
LOC102589155	7	26	10	30	6	8	0	0	13	9	22	2	33	18	14	9	30	13	12	14
LOC102589483	1865	2301	1937	2230	1981	2868	3064	3317	2527	3239	3015	3554	2159	2443	3300	3045	2176	2488	2284	2597
LOC102589820	913	796	768	762	963	484	702	472	1004	1233	1222	1148	954	791	1145	974	500	672	369	508
LOC102590700	0	0	3	4	6	0	12	8	10	0	56	12	28	16	28	40	18	14	19	6
LOC102591056	297	302	314	319	302	196	405	365	297	204	128	293	329	209	331	289	754	576	617	723
LOC102591392	240	371	309	315	322	550	1078	1545	408	468	810	632	910	525	828	814	599	453	645	785
LOC102591714	1341	1292	1156	1051	1231	1170	1868	1449	1106	1467	1183	1161	826	1072	1228	1229	2181	2279	2173	1742
LOC102592055	11498	12840	13293	12629	11974	5218	4821	5410	391	319	307	445	4426	3206	3521	2277	12386	9602	11349	9268
LOC102592385	850	831	791	708	717	1109	1719	1111	965	932	1372	1184	981	1024	1342	1704	1554	1199	1652	1661
LOC102592724	147	196	145	157	204	225	500	548	279	395	302	208	116	205	289	149	148	149	173	147
LOC102593066	740	730	669	675	679	694	989	961	867	944	1425	987	916	833	1431	1207	1330	994	916	1196
LOC102594047	28	24	31	14	25	44	130	236	82	109	320	129	150	95	69	269	318	137	111	133
LOC102594609	13	20	10	6	9	0	12	0	14	4	0	19	12	2	29	0	39	12	10	20
LOC102594933	2334	3169	2864	3147	2840	1640	2061	2558	1164	867	1694	1234	1070	1200	1644	1342	2114	2000	2054	1679
LOC102595479	553	556	488	507	464	556	782	929	525	519	1033	980	1064	757	1243	1288	1207	873	919	1123
LOC102596042	2418	2095	2329	1808	2004	1763	1320	1476	723	655	765	763	536	639	1282	1153	1541	1398	1400	1455
LOC102597027	733	1154	940	1136	1069	1118	1193	2212	961	919	2327	1466	1241	825	859	797	1223	944	1326	1353
LOC102597586	1501	1894	1426	1931	1767	1440	1839	2317	1508	1857	1541	2945	1942	1917	2191	1921	1113	1150	976	1373
LOC102598096	352	159	182	58	248	73	53	14	277	117	128	260	50	137	146	235	44	40	44	121
LOC102598882	3693	3882	4911	5755	4731	1588	2725	1584	513	84	170	192	458	468	495	523	224	894	727	170
LOC102599205	2611	1966	2045	2518	2728	684	919	1133	1320	1363	1482	1831	1277	1341	1592	1589	1751	1270	457	1013
LOC102599533	357	214	285	287	332	144	95	84	51	0	0	0	49	87	20	28	6	32	12	0
LOC102599857	147	67	116	55	92	109	52	41	8	8	10	34	0	24	23	96	55	29	102	100
LOC102600197	1565	2240	1977	2538	1975	2657	2912	3318	2586	2339	1405	1777	1899	1858	2079	1578	2966	2366	2808	3265
LOC102600971	0	5	4	4	18	20	7	0	3	27	87	24	0	8	0	57	35	27	2	32
PCAS-2	1217	788	921	995	1148	1666	3748	3700	2864	2426	2346	1991	1984	2089	5920	5993	1221	2623	1215	5205
LOC102602429	14	13	15	5	14	13	7	38	26	12	2	17	56	8	68	68	85	62	21	62
LOC102602770	3575	4386	3836	4127	3835	3195	3815	3711	2100	2425	2926	2490	1899	2457	2809	2748	4644	3409	3566	4523
LOC102603326	262	373	356	263	300	3628	2160	2603	866	805	827	659	487	606	908	563	469	257	617	1170
LOC102603665	44	41	44	26	54	14	26	79	24	25	30	0	45	66	43	23	60	37	73	32
LOC102603998	58	107	53	104	103	101	135	110	129	154	323	315	164	187	255	262	76	101	83	126
LOC102604334	147	126	149	133	179	0	75	85	172	98	53	111	97	149	126	119	57	159	73	77
LOC102604658	141	202	174	195	142	168	389	366	199	240	330	344	197	362	437	412	384	361	441	345
LOC102582909	8	25	16	12	24	29	34	52	2	4	77	0	32	0	8	16	55	21	50	16
LOC102605461	587	995	1039	941	770	1146	1131	1330	239	172	560	375	528	442	520	542	1169	918	1801	911
LOC102606012	142	116	171	128	104	691	601	850	100	28	94	107	567	291	295	195	384	292	505	988
LOC102578698	808	862	824	846	961	814	706	710	825	995	898	978	1170	917	1302	1299	973	936	685	1235
LOC102578364	48	32	15	32	67	49	51	61	10	0	57	45	4	12	5	78	21	24	33	42
LOC107061938	0	0	0	15	2	273	32	52	0	0	12	0	0	0	0	2	11	10	24	28
LOC102606355	268	424	550	491	325	1216	1207	1366	150	64	948	148	567	391	300	229	309	243	1308	903
LOC102579252	108	271	227	296	148	259	501	865	135	60	843	113	325	213	260	133	200	167	1566	759
LOC102579574	5708	7823	7501	8619	8295	1624	2852	2801	1529	912	1501	1728	3384	2628	2930	3015	3967	5299	6501	4555
LOC102579900	2231	2458	2298	2580	2542	1746	2356	2417	1654	1247	3131	2467	2152	2444	3101	3737	3265	3257	2662	3298
LOC102580227	1403	2662	1710	2615	2359	1653	4294	1554	16679	19302	6811	8175	8723	9829	12282	5987	1057	1767	1394	4432
LOC102580552	8908	15747	12657	14977	13058	14880	19374	24870	9748	8600	9472	11445	11953	9035	14065	12438	14181	14743	17899	12932
LOC102580899	665	1157	1078	1082	1076	639	1051	810	264	320	537	335	794	443	754	706	866	833	1842	1394
LOC102581240	4	9	4	0	2	0	11	16	10	0	120	0	6	0	0	0	5	10	155	2
LOC102581576	582	868	736	1091	1019	347	925	996	1605	1806	2151	2454	1523	1527	1959	1778	765	801	473	1033
LOC102581909	81	72	65	70	102	129	187	141	191	96	340	269	75	153	296	460	168	168	79	121
LOC102582453	2314	3376	2992	3009	2796	1403	1679	1831	2058	2552	2144	2223	1370	1899	2092	2005	2750	2130	2267	2417
LOC102582793	23	34	54	30	44	14	70	90	28	10	86	47	12	26	68	93	134	63	106	47
LOC102583130	1380	2754	2495	2811	2532	9228	8259	10743	1118	1096	670	1174	1056	1023	1424	1006	2995	1782	3637	2342
LOC102583898	1566	1569	1379	1487	1648	1049	1347	877	1418	1460	1777	1389	1270	1408	1853	1903	2045	2201	1578	2005
LOC107061963	138	164	153	231	140	129	203	76	10	11	0	19	43	37	6	21	157	183	234	53
LOC102583665	1962	2529	2634	2525	1946	3808	4478	2532	2969	2880	3745	4066	3235	2360	3872	3558	4932	3955	4866	6531
LOC102584008	1027	1063	897	645	718	1178	1086	695	296	147	64	165	746	618	651	562	977	1368	1922	1133
LOC102577574	10	181	217	31	130	267	197	451	0	0	615	0	0	18	6	0	26	22	2381	22
LOC102584672	11	37	9	16	30	27	18	7	12	14	80	50	0	21	23	44	39	28	77	36
LOC102584992	1926	5853	3355	6196	5734	1454	1689	961	111	76	40	80	752	348	739	749	5604	4475	4744	1593
LOC102585323	151	183	148	174	218	68	114	99	47	32	45	30	0	23	40	133	191	149	125	136
LOC102585658	400	424	389	445	491	390	680	738	556	571	682	511	840	617	680	794	563	658	584	679
LOC107062247	14	10	12	10	8	83	4	17	5	0	8	39	8	24	21	18	23	9	23	21
LOC102584214	34	33	30	10	24	135	32	26	1	0	0	0	14	2	0	12	30	27	8	15
LOC102586330	40648	53519	49413	51281	47719	104135	50006	49324	795	390	442	1851	23908	15243	30830	26597	52594	65499	65475	42456
LOC102586655	7136	11344	10108	11700	11102	4762	3293	3290	163	238	436	734	3617	2624	3659	6096	8548	10620	9738	8761
LOC102586998	38	35	40	42	52	4	96	98	16	40	75	14	36	38	34	104	59	73	50	91
LOC102587329	167	214	251	321	188	250	510	512	23	0	45	88	30	18	19	38	64	135	143	59
LOC102587647	223	274	291	273	211	319	763	1597	328	201	363	279	310	231	324	536	557	539	387	683
LOC102588292	5935	6736	7664	9101	6755	7057	6091	6438	1716	1042	1610	2139	2827	2199	2561	2740	2434	2928	3482	3552
LOC102588623	752	997	965	924	871	780	996	1410	708	644	912	1091	1235	962	1307	1271	1504	1195	1250	1656
LOC102589157	166	87	139	135	166	145	309	162	200	244	173	220	197	162	365	390	305	232	170	227
LOC102590352	1572	2256	2133	2673	2057	1189	2107	2737	3948	3066	3270	3964	2287	2744	2325	1574	1377	1627	1540	1188
LOC102590702	519	634	536	935	832	624	995	1123	763	722	765	1112	683	895	1186	1077	621	564	580	766
LOC102591057	115	118	113	117	146	39	134	172	82	81	92	118	153	74	251	282	167	218	106	193
LOC102591393	1070	1011	1032	1212	1397	915	1530	1624	1377	916	1422	981	1218	1450	1645	1647	971	1046	854	1561
LOC102591716	26	22	23	45	62	198	144	119	55	66	38	13	32	97	45	39	68	28	58	55
LOC102592057	6248	12577	11249	12023	9838	42533	121371	136756	32856	50768	182163	160011	32695	32442	68718	188375	234890	141642	35376	147751
LOC102592387	20	14	14	10	8	36	12	18	8	0	0	0	0	6	8	40	48	11	34	53
LOC102592726	1041	803	836	648	655	4644	2495	2963	493	455	272	708	2123	1022	1698	1373	1512	1573	1771	3012
LOC102593292	364	462	490	424	412	240	384	342	325	310	412	248	403	461	972	1151	1019	1244	620	855
LOC107062250	1	7	5	0	0	2	7	19	20	9	14	0	42	15	15	22	6	7	3	8
LOC102594710	64	63	58	73	52	179	475	370	639	521	862	930	612	389	573	624	237	297	162	691
LOC102595048	27	46	46	58	93	229	334	222	586	389	943	1673	1099	885	808	1512	330	320	242	996
LOC102595373	2508	3894	3316	3540	3242	3958	4529	5526	926	787	944	1345	1654	1112	1238	1123	2434	2378	2949	2316
LOC102595704	4643	5862	5840	6274	5072	14559	13705	13750	8669	8044	13183	10749	6140	7580	9493	11221	11510	8813	12490	11234
LOC102596043	281	232	249	201	285	255	789	517	495	522	964	634	560	546	873	1101	688	746	456	1050
LOC102596366	29494	19904	24132	28744	30171	12316	8437	6158	40072	34721	28626	26534	33110	41365	39958	23288	11656	17831	9311	8924
LOC102596696	134	115	63	173	132	31	89	77	190	111	52	152	116	123	192	137	37	73	74	40
LOC102597029	665	884	665	880	1204	5126	3386	6841	213	279	238	167	357	298	370	178	456	343	453	640
LOC102597354	279	83	108	152	230	3525	2839	7461	389	420	118	249	214	440	548	360	79	170	48	258
LOC102597680	196	158	149	109	101	403	614	618	251	202	419	344	14	186	151	556	293	272	334	389
LOC102598215	806	1077	1060	968	836	4449	4219	5101	682	647	1138	859	1347	1145	1578	1248	2262	1696	3396	2968
LOC102598554	20	34	26	31	60	27	155	111	18	2	409	50	101	86	134	141	183	226	146	223
LOC102598884	548	769	689	720	550	1259	1357	1522	269	199	538	398	705	511	797	500	1684	1186	2347	1639
LOC107062027	19	19	13	19	16	38	34	14	380	396	251	320	163	151	161	123	4	28	11	5
LOC102599534	98	90	82	107	177	185	164	162	232	235	374	142	350	305	382	438	243	206	158	272
LOC102599858	3	2	15	8	6	0	8	26	8	5	0	10	8	12	38	12	6	13	7	34
LOC102600198	44	29	39	48	46	252	255	343	233	451	508	594	180	223	444	372	229	152	281	394
LOC102577527	512	474	438	336	596	323	744	379	453	590	572	631	369	441	593	870	524	662	386	592
LOC102600861	994	1533	1262	1514	1168	861	1596	616	3885	5027	4284	4819	2871	2753	4939	4288	1660	2889	1873	1910
LOC102601197	2104	3031	2858	3274	2643	1481	1537	1187	826	707	971	709	821	742	1219	847	3692	3170	3288	1571
LOC102601985	14	30	26	31	12	0	10	14	4	8	13	8	16	0	0	14	39	29	15	16
LOC102602318	107	134	134	104	120	60	305	114	377	321	441	825	817	545	880	1156	395	452	365	602
LOC102602649	8561	10915	12467	14167	10002	5393	7502	6159	488	220	276	696	3118	2227	3008	2157	9898	8455	11092	6924
LOC102602986	2042	4693	3352	3497	4082	1891	1806	1341	157	114	649	334	1734	987	2381	1843	8454	8510	9339	5391
LOC102584878	6	4	13	0	13	0	8	0	19	20	0	4	2	15	58	0	24	24	12	4
LOC102603327	62	41	38	50	39	29	84	63	59	21	192	107	53	58	91	114	70	68	39	37
LOC102603666	7582	3346	4287	5874	6957	2017	3032	2725	15179	11139	9722	8070	6933	8946	12530	12603	2307	3580	1316	2313
LOC107062042	408	345	276	375	397	219	205	193	1200	1217	911	1041	295	783	1106	489	116	191	99	112
LOC102603999	1780	1074	955	1218	1493	1088	2622	2475	1805	2060	3736	2515	1366	1444	1737	3264	1688	2031	1045	1077
PYL8	2940	4620	4210	5083	3733	3679	3505	2460	1968	1958	1464	2077	2580	2247	2757	2365	3110	3395	4663	3728
LOC102604659	970	1031	919	846	961	327	752	537	782	576	769	655	752	604	777	841	1271	978	894	988
LOC102605002	301	340	325	443	403	452	498	665	239	55	109	165	165	178	139	127	150	160	219	129
LOC102605341	848	1196	1052	1304	1018	814	924	870	547	324	717	408	498	460	581	521	1015	1038	959	718
LOC102605904	3010	1437	1484	1354	2330	1271	2471	2111	1523	2221	3386	2347	1537	1808	2747	3896	3102	2590	1388	2675
LOC102578151	175	125	224	271	207	221	176	42	4	2	30	26	90	0	32	41	88	47	68	97
LOC107062253	6	5	16	8	20	6	0	23	0	0	38	27	18	14	3	64	82	54	8	15
LOC102578820	2084	3185	2482	2724	2606	3885	4660	3375	5051	6269	5206	5722	2672	2955	4895	4441	3256	4242	3476	2930
LOC102579153	611	831	715	982	847	974	1197	1422	899	591	580	582	583	562	472	627	513	551	405	546
LOC102579682	4	10	8	8	18	37	34	37	7	16	0	0	11	0	18	24	2	4	11	12
LOC102582009	1087	1473	1167	1707	1323	1626	1409	1319	1326	1400	1413	1118	1261	1078	1204	952	1368	1063	1208	856
LOC102581004	4949	6470	4548	6381	6552	3686	6727	8118	9112	10222	12957	11689	6297	6515	8706	9922	5406	5278	3376	3501
LOC102580665	301	565	356	627	357	2474	3405	5333	2403	750	1100	975	824	1060	920	1671	622	800	624	615
LOC102587207	52	52	46	44	36	165	625	994	7	0	24	17	0	29	2	6	17	18	84	6
LOC102580332	1751	2805	2706	2699	2239	1661	1415	1641	82	60	380	431	1601	829	1586	1413	4788	3374	4307	4670
LOC102583131	555	345	353	297	530	59	236	94	215	380	514	273	332	357	573	905	393	330	143	308
LOC102583460	3987	6387	5916	6533	6021	2433	2645	2739	1410	1113	2567	1299	1678	1804	1814	1594	4021	3581	5885	2813
LOC102583789	71	83	70	53	105	184	140	142	156	127	65	134	140	55	206	200	253	153	186	176
LOC102584123	175	181	119	125	131	178	305	251	208	135	413	167	104	174	232	521	238	234	135	245
LOC102584453	643	652	688	582	700	540	676	523	519	573	503	572	469	675	705	515	832	761	784	907
LOC102584783	678	942	820	865	875	640	647	774	520	421	351	416	403	515	667	501	563	618	981	447
LOC102585095	2578	984	1187	834	1697	779	1387	608	1875	1544	395	1040	1573	2332	3335	3341	924	2511	1028	2008
LOC102585423	2523	3489	3400	3281	3261	3409	2853	2612	437	342	357	510	1031	1247	2342	1127	9232	5671	7050	5798
LOC102585761	967	915	792	802	916	533	1007	849	291	299	1015	572	465	430	739	870	1076	970	1061	1005
LOC102586095	527	794	572	773	564	2039	1914	1157	955	761	1203	1326	473	621	1543	1938	1717	1100	1310	921
LOC102586864	352	400	424	274	308	834	900	1216	461	262	350	407	213	385	488	667	478	514	983	584
LOC102587205	1050	785	898	846	893	1706	2050	1491	1144	1067	2835	1994	2163	1776	2132	2162	1862	1400	2262	2061
LOC102587530	971	1887	1289	1727	1611	1666	3181	4611	5412	6358	4269	4252	3438	3675	3493	2092	874	1158	1181	1078
LOC102588082	995	1335	1283	1317	1436	577	689	727	584	461	614	587	590	593	558	746	872	707	618	861
LOC102588406	14	14	6	16	32	0	27	12	40	11	0	116	22	66	48	107	20	35	8	49
LOC102588736	924	1504	1354	1562	1358	1850	2142	1929	2004	1190	1287	1690	1317	1303	1458	1073	1028	1251	1703	939
LOC102589709	49	37	40	40	40	100	105	135	99	169	62	98	207	46	76	115	63	50	38	63
LOC102590041	239	331	253	282	261	169	287	322	271	193	158	378	431	273	239	443	469	347	359	355
LOC102590704	794	975	833	839	837	1170	1775	1863	1502	1846	2759	1999	1464	1328	2660	2523	2656	1843	1601	2393
LOC102591952	762	1259	1067	1112	1161	91	128	245	228	100	500	125	118	154	308	199	180	267	787	109
LOC102592727	46	58	52	46	60	26	140	125	31	16	134	143	50	20	28	107	195	152	146	122
LOC102593068	2599	3472	3361	3808	3349	1568	1317	1464	330	314	417	534	1680	1207	1534	1116	3516	2769	3543	1811
LOC102593620	817	1515	1010	1198	1071	479	579	387	500	417	285	378	725	700	1062	445	2155	2128	2593	1502
LOC102593940	15	17	8	19	13	40	25	1	14	0	0	14	0	24	0	92	13	4	19	58
LOC102587856	343	588	449	550	538	374	372	386	268	171	314	565	365	283	475	418	878	765	670	1037
LOC102594273	4217	3145	3368	3871	3937	1043	1417	1070	4648	3562	3267	3639	2739	4003	3864	3735	1690	2243	1286	1040
LOC107062263	26	52	41	10	46	0	56	11	128	55	37	127	115	174	188	356	82	150	154	297
LOC102594611	32	22	23	14	39	164	437	104	248	52	54	272	0	82	181	491	71	42	378	659
LOC102594935	906	1239	936	1265	993	2247	2470	2932	1370	1272	2454	1712	1864	1397	1873	1533	1580	1298	2548	1842
LOC102595268	4	29	16	19	38	0	21	13	31	0	28	55	0	10	0	4	6	6	2	9
LOC102595592	3042	2340	2397	1959	2695	4115	6853	5392	2756	2974	9724	5824	5592	3610	4971	8776	6041	4220	5125	7120
LOC102595932	519	682	517	566	641	606	623	856	1130	894	978	951	483	812	1174	1092	480	616	467	379
LOC102596484	86	242	282	172	148	26309	20295	50724	12	18	0	18	35	36	18	48	714	174	821	755
LOC102596817	343	474	501	425	365	4122	5044	7747	356	466	1463	979	1034	795	849	983	1403	1126	1998	2953
LOC102597139	852	1502	1136	1405	1286	431	781	784	361	328	563	671	686	546	592	664	1013	957	1293	1111
LOC102597681	400	343	247	364	388	125	536	143	2323	2480	1002	2743	2370	2440	4020	2975	535	744	317	915
LOC102589934	258	197	218	121	173	572	535	228	476	283	299	527	662	476	1055	547	203	253	252	337
LOC102591170	80	161	111	131	77	20	121	54	596	414	369	385	183	384	309	428	89	216	88	252
LOC102591498	1156	1183	960	966	1067	1561	1789	958	217	159	239	213	1208	597	1402	1005	2350	2327	2801	1699
LOC107062315	23	16	9	18	10	4	3	9	54	10	210	103	22	32	44	57	34	17	6	4
LOC102591839	718	1432	871	1027	1178	105	600	220	2962	2875	3832	4164	2103	2291	3178	3561	1578	1531	654	1047
LOC102592166	3463	4394	3565	3157	3595	642	2050	335	3452	2455	2766	3127	2163	3023	3319	4405	3262	6405	6333	2083
LOC102592505	5222	8586	6444	8737	8446	2037	6321	3232	23829	21933	19298	14471	9619	15282	14475	10342	3225	4622	2711	2668
LOC102605907	270	193	186	249	261	273	846	728	2296	2434	1385	3484	1690	2011	2958	2426	528	781	336	1602
LOC102592844	912	1150	1129	985	803	3172	2687	2608	291	195	417	333	1597	1383	2329	1399	1552	1896	3747	2585
LOC102593187	280	275	211	245	261	1007	1794	2828	1386	1206	1695	1491	2211	1633	2065	1433	487	722	669	2059
LOC102593726	704	1106	808	1092	798	2532	3307	4555	4451	3994	2757	3271	3649	3669	4127	3277	2081	2052	2185	2458
LOC102594048	2274	3006	2642	3232	2943	2321	3535	4568	3766	3537	5070	4424	4092	4054	4869	4662	3101	3394	3311	3581
LOC102594382	359	608	520	576	400	725	1287	951	1196	1183	1577	1138	931	859	1152	1115	1238	997	1108	1337
LOC102594711	149	170	145	168	192	68	99	77	194	309	121	216	337	152	229	189	149	143	150	134
LOC102595049	480	900	629	871	1019	356	2077	1295	3945	2809	810	1648	1322	1982	1663	1094	289	753	457	997
LOC102595705	4836	4955	5255	5870	5996	12657	12283	11696	3635	4500	3550	3577	4253	4906	5609	4962	4071	3426	5397	4010
LOC102596044	362	608	545	544	593	577	547	399	185	271	358	671	788	469	742	625	1442	779	987	1260
LOC102596598	14	47	53	98	37	224	232	37	10	2	0	6	0	7	7	8	7	12	28	0
LOC102596938	74	115	55	98	93	27	256	139	244	264	158	137	78	106	362	245	56	83	112	217
LOC102597588	633	1703	1323	1476	1538	307	611	521	339	211	816	300	372	308	356	277	948	719	928	916
LOC102597901	1153	1143	1023	1170	1134	251	280	231	57	44	65	74	176	181	319	249	1299	925	1085	865
LOC102598217	50	59	72	58	59	26	102	90	13	46	45	37	0	12	36	50	66	76	59	24
LOC102598556	2834	3487	3291	3721	3230	1433	1519	1833	1143	1034	664	1098	1203	1242	1500	1257	1761	1831	1594	1330
LOC102598886	2013	2017	2040	2105	2757	1977	1594	925	1809	401	401	957	994	1868	2645	4399	283	1052	820	1150
LOC102599421	1585	2663	1941	2736	1930	1580	4050	2456	2863	2122	1651	1359	2255	2096	3049	3329	1940	2951	2104	2433
LOC102599744	67	39	29	29	42	74	230	162	417	187	470	552	245	243	234	440	119	172	83	196
LOC102600299	122	121	98	89	106	290	105	70	30	0	0	1	24	0	18	14	13	6	86	0
LOC102600630	201	139	164	95	118	211	342	173	116	234	203	194	145	134	155	236	302	204	165	269
LOC102601199	339	363	380	354	374	125	302	108	287	152	128	259	267	161	304	319	254	362	366	340
LOC107062394	2104	2898	2363	2834	2600	1981	1735	1367	1246	1081	1282	1371	7345	3910	7071	4321	11328	7478	8198	12004
LOC102601877	165	269	260	326	235	259	320	132	98	48	676	100	317	219	180	106	409	280	1153	347
LOC102578258	18	13	16	12	39	23	11	65	12	6	56	0	0	5	20	23	60	35	51	24
LOC102601541	28	25	16	18	9	137	139	58	12	12	18	59	16	9	47	208	86	68	195	113
LOC102602545	355	525	488	627	535	1469	1289	1456	549	408	735	860	838	573	1090	1182	1061	980	984	1118
LOC102602884	1654	3078	3030	3593	2700	1749	2018	2646	2018	1591	2149	2053	1329	1686	1630	1508	1194	1081	1431	1336
LOC102603225	3096	5095	4617	5149	4648	3220	4358	7451	1374	1174	696	1653	1923	1602	1563	1228	3337	2766	5578	6077
LOC102603563	385	284	233	278	301	68	221	150	248	65	116	250	346	263	399	580	321	472	120	409
LOC102603900	68	31	52	26	29	21	11	2	12	22	0	3	0	14	6	14	29	22	38	64
LOC102604236	13	21	16	29	26	0	26	2	6	12	1	5	2	18	42	16	1	10	7	11
LOC102604565	23	28	13	25	19	12	32	23	36	101	55	53	15	93	79	22	22	9	9	55
CYCD3.1	1144	835	1006	1363	1475	382	332	308	745	585	568	652	451	689	415	581	769	605	392	486
LOC102605238	3002	6800	5386	7006	6416	1747	2014	2086	604	553	878	822	899	707	1078	928	4931	3788	5492	1858
LOC102605570	579	691	719	712	709	635	787	775	764	935	758	971	1072	819	1010	1246	987	865	782	1081
LOC102605906	485	631	572	619	518	561	840	1151	356	286	657	700	539	493	853	740	982	1083	1231	1001
LOC102606246	1280	1555	1196	1810	1388	487	660	432	397	247	177	432	892	815	966	922	1381	1741	1870	1044
LOC102578257	134	161	198	186	192	240	284	216	124	126	204	166	177	219	164	190	347	205	335	199
LOC102579033	113	69	100	43	60	12	26	0	0	0	0	0	0	2	14	0	17	17	74	0
LOC102579359	1001	1816	1471	1732	1540	1167	1210	1069	56	13	154	111	720	180	369	213	2864	2352	3143	649
LOC102579683	1519	1612	1327	1233	1538	1217	1900	1830	1189	1656	2819	1959	1200	1390	1755	1635	2084	1656	1851	1481
LOC102580666	26	9	29	16	31	0	1	2	0	14	32	0	0	20	10	6	2	8	6	0
LOC102580333	1	0	6	4	7	38	60	36	20	17	24	39	3	4	32	7	34	14	59	32
LOC102577668	192	250	202	311	228	445	956	1326	660	734	918	768	524	550	687	525	555	517	541	1156
LOC102581347	204	314	249	281	300	256	582	460	538	743	679	573	552	622	820	659	573	515	423	517
LOC102581911	1181	879	1031	1229	1244	379	1226	828	783	863	593	884	510	721	1678	1511	869	1183	703	1381
LOC102582235	666	762	678	856	867	351	994	964	1832	2299	2803	2521	1623	1777	2139	2404	1101	1010	708	1265
LOC102582568	407	511	541	508	424	357	703	705	714	599	1063	1495	882	935	840	1066	932	760	975	1198
LOC102582910	1393	1549	1396	1540	1414	367	377	350	456	469	479	710	1437	1386	1778	2633	3258	2932	1943	2724
LOC102583668	958	369	487	489	728	96	236	87	468	548	563	561	397	452	509	763	597	549	187	333
LOC102584675	189	119	91	109	153	234	458	254	519	718	555	452	479	478	863	811	229	209	152	234
LOC102584995	52	217	189	218	144	635	637	1186	115	135	151	111	97	99	173	39	106	73	287	164
LOC102585326	30	17	16	24	16	305	232	372	8	0	0	6	0	14	8	26	26	14	32	128
LOC102585995	2112	1867	2041	1974	1794	9764	6681	6108	1355	1516	494	765	13621	7538	11417	3790	4706	3211	6558	7184
LOC102586332	499	440	676	549	530	2414	1789	1223	40	6	170	3	133	214	209	55	486	550	1197	354
LOC102586657	1026	952	1335	1057	953	1862	2472	2095	114	36	156	47	402	188	422	298	2180	1614	1892	957
LOC102578586	12	3	9	0	2	36	106	33	0	8	26	0	32	0	47	11	166	63	132	201
LOC102587000	2463	3563	3304	3625	3265	2084	2579	2313	1375	1546	1959	1678	4701	2888	5542	3145	4101	4740	4180	4739
LOC102587331	660	401	480	631	491	33	8	50	32	18	22	18	120	53	35	37	51	28	64	48
LOC102587649	220	263	180	228	260	471	263	215	72	30	98	100	172	120	195	261	503	316	446	310
LOC102587970	673	1219	942	1211	911	1396	1475	2109	1643	1498	2027	2678	2786	2104	3278	3109	3741	2358	2542	3013
LOC102588949	105	122	104	60	73	69	84	100	174	211	47	242	363	232	158	206	232	209	249	418
LOC102589271	0	8	8	2	20	103	31	8	6	0	0	4	0	0	28	8	22	14	36	30
LOC102589598	102	213	145	151	168	12	28	6	0	0	0	0	0	8	30	32	139	126	131	112
LOC102589935	421	1035	843	737	922	96	168	257	36	30	58	8	2	98	251	245	521	441	788	779
LOC102590248	2237	4080	3647	4376	4578	1595	1401	1122	4	24	29	44	501	239	684	415	3153	1907	3860	1831
LOC102591281	393	141	225	66	312	152	186	46	41	50	22	165	0	158	155	240	136	218	178	439
LOC102579576	51	33	44	14	23	68	2	5	13	30	0	0	24	28	4	18	37	32	10	10
LOC102591610	1495	2001	1831	1973	1659	1929	2352	2313	1116	1237	1613	1896	1767	1397	2484	2682	3236	2766	2372	2490
LOC102591955	242	266	178	267	331	94	370	497	249	376	403	491	236	188	470	546	173	171	153	254
LOC102592281	35002	35397	37966	46337	42498	9520	10911	22493	26407	24008	36172	33679	22159	29551	22492	20075	22831	21850	18277	18725
LOC102592626	240	281	280	221	256	55	206	70	166	130	254	171	189	66	146	174	143	253	217	294
LOC102592959	1666	1697	1522	1676	1702	1290	2052	1241	849	898	1135	957	764	900	1166	1680	1938	1747	1443	1822
LOC102593294	1935	2787	2224	2695	2213	5243	6767	6333	8177	10069	9543	8829	7331	7533	13409	9218	8870	5908	6579	9159
LOC102593621	1867	2700	2440	2359	2150	3302	5049	5969	3095	4226	7999	6460	4615	3955	4265	4435	7900	4802	7090	6975
LOC102593941	746	1127	1194	1155	971	604	984	777	81	58	460	129	399	479	473	570	3090	2475	2662	2684
LOC102594274	24	109	53	55	66	14	10	17	0	0	0	0	0	8	1	0	35	33	59	36
LOC102579902	430	1457	835	1431	1847	76	14	40	0	0	0	22	162	55	152	83	632	427	721	342
LOC102580229	257	993	504	804	929	30	22	0	14	0	0	0	121	66	85	67	706	325	538	278
LOC102580554	4354	6009	4868	5823	5325	586	1493	1329	804	441	619	504	395	775	575	689	1037	1797	1303	589
LOC102595480	487	818	672	717	684	535	712	602	575	551	922	954	750	658	947	1116	1342	1097	1090	1062
LOC102596045	0	5	1	0	5	8	44	0	13	2	0	24	0	17	58	26	15	12	12	110
LOC102596367	706	973	823	970	847	1513	1460	1539	880	873	1197	1340	1046	1235	1835	2123	2213	2086	1369	2283
LOC102596697	1500	1843	1506	1785	1805	374	682	555	1325	1270	866	827	644	1199	751	471	870	901	906	756
LOC102597467	4347	4840	4804	5330	4947	3615	4867	4247	4483	5732	6799	6679	5089	5823	5512	5527	6510	4596	3921	4723
LOC102581578	1058	1484	1289	1493	1288	917	1061	1086	1089	789	794	722	554	688	938	967	1319	1002	1077	1061
LOC102598427	15	24	28	31	52	76	34	30	4	14	0	26	74	10	0	58	38	50	35	41
LOC102599099	126	99	85	102	93	38	93	99	139	110	0	78	237	109	164	237	173	231	83	172
C-PHYA	605	676	644	543	657	252	564	485	608	608	690	623	514	516	940	942	519	556	422	357
LOC107062555	800	562	560	658	567	1360	2251	2642	1468	1797	4908	3111	4478	2616	3954	6222	4432	2781	2415	3919
LOC102600081	44	17	23	19	41	0	18	10	27	51	143	153	0	48	18	191	18	20	21	14
LOC102600409	91536	46599	67706	78380	85318	16116	12466	6347	83524	75503	65775	62555	63076	80113	68041	53320	13003	22461	7319	8486
LOC102600734	604	459	501	496	627	246	536	351	758	1069	1038	1097	865	741	1089	1520	655	687	367	651
LOC102601090	1151	1266	1149	1387	1407	999	1038	1338	655	356	1287	586	792	618	785	904	790	851	1064	878
LOC107062635	2	3	0	0	0	588	495	853	0	6	0	4	0	14	0	0	18	7	42	41
LOC102601432	688	1122	830	962	965	1019	1149	1114	999	1244	1064	965	987	908	1406	1315	1543	1309	1319	1364
LOC102602432	1616	2354	2013	2562	1784	1990	2835	3403	1161	928	1361	1540	2357	1702	2109	2032	6081	4342	5235	4438
LOC102603565	359	586	449	362	411	656	908	976	814	681	990	778	914	861	740	972	725	692	608	1037
LOC102603902	5137	4798	4795	5230	5044	6493	7135	6533	5317	7929	13271	10503	8737	6600	9094	10324	8519	7218	5106	5854
LOC102604237	1004	1111	1151	1202	1263	349	577	672	747	531	594	811	1021	990	1027	1209	1058	1056	660	1428
LOC102604566	358	358	320	365	412	743	820	573	186	90	341	331	518	453	523	875	675	704	622	1139
LOC102604898	575	791	628	634	532	723	1051	1062	718	623	1183	829	1064	734	1028	928	916	921	1192	1068
LOC102587651	212	211	235	230	234	294	417	400	300	285	350	145	269	186	323	252	337	332	443	389
LOC102587972	330	455	344	322	281	941	1689	1522	967	1130	2108	2006	991	949	1300	1742	1346	1122	1242	1837
LOC102599210	33	25	30	32	45	34	142	140	96	37	69	22	84	30	94	66	109	53	57	113
LOC102600201	63	32	42	31	42	0	12	0	41	29	67	80	10	27	2	46	23	42	8	24
LOC102588626	756	453	484	470	744	381	971	689	1017	1503	2581	1770	1397	1110	1818	2718	944	906	375	799
LOC102588951	856	553	571	728	837	284	217	225	1046	932	1253	1300	1243	1339	1378	1317	461	670	347	391
LOC102589272	486	603	545	721	572	670	974	737	705	693	815	627	653	771	753	768	715	586	621	930
LOC102589936	4596	4601	4434	3764	3402	2896	3656	3179	599	932	582	815	8205	5280	9111	3210	16819	13476	18473	14988
LOC102590249	12	0	8	14	10	0	36	45	53	36	0	76	14	38	52	126	10	34	8	46
LOC107062739	45	31	30	39	63	51	79	42	159	93	16	101	23	79	113	135	114	124	71	94
LOC102590579	1534	2036	1921	1983	1763	1890	2044	1885	1780	1723	1700	2221	2074	2138	2894	2975	3834	3022	2719	2826
LOC102591059	387	563	447	564	526	354	377	445	521	374	542	329	839	536	467	487	632	557	623	678
LOC102591395	438	550	575	567	476	740	732	939	383	410	754	662	689	426	544	645	622	609	550	704
LOC102592167	991	1527	1324	1504	1389	309	460	453	1756	2117	1695	2105	1520	1641	2085	1855	1759	1091	922	1428
LOC102592728	634	859	609	790	742	552	733	681	363	444	948	669	391	463	608	766	640	508	610	831
LOC102593069	159	145	144	132	163	75	70	107	96	142	299	151	200	187	271	175	100	116	92	76
LOC102593398	601	788	759	715	772	730	707	664	681	438	869	592	817	705	1042	729	1362	1016	1021	1116
LOC102593942	6	13	6	6	16	10	8	24	31	4	0	24	0	42	0	34	32	22	20	10
LOC102594614	30	24	4	18	45	16	30	26	42	12	1	39	0	45	30	121	34	37	88	72
LOC102594940	717	830	781	871	770	1404	1716	1750	1186	1226	1598	1214	1719	1317	1707	1698	1545	1441	1386	1844
LOC102595272	439	398	420	384	427	228	645	529	191	205	265	335	647	381	506	1139	969	905	759	834
LOC107062694	37	10	24	19	11	10	98	117	95	42	39	34	94	76	84	100	104	99	59	133
LOC102605239	262	330	309	343	240	562	1032	1097	1473	1128	2240	2037	1608	1328	1461	1800	877	785	732	1034
LOC102578259	709	973	718	807	725	790	1503	1473	1189	1683	1502	980	1025	1148	1315	1400	1265	1027	1095	1442
LOC102579903	124	125	117	83	72	281	512	691	410	574	661	619	619	499	1033	857	611	411	495	679
LOC102581579	28	35	22	21	34	56	72	85	49	27	145	73	0	34	51	73	11	34	24	60
LOC102582796	369	375	265	414	425	215	490	543	355	502	556	328	275	355	516	386	282	500	279	447
LOC102587652	25	49	37	37	47	28	32	11	25	17	31	10	25	32	30	90	50	57	50	87
LOC102583671	514	994	784	943	721	728	1446	1338	1993	1910	2231	1706	1075	1151	1480	1409	869	1095	702	773
LOC107062802	64	78	113	66	66	99	186	149	86	122	284	210	139	249	310	307	523	283	366	251
LOC102582572	18	14	20	9	28	10	10	0	18	10	26	60	0	3	0	23	3	21	11	14
LOC102588516	557	565	587	617	523	441	625	665	338	254	495	419	361	418	715	626	564	566	488	611
LOC102590044	340	482	500	537	374	639	678	746	135	125	289	360	391	291	297	426	869	597	881	806
LOC102590580	229	274	165	209	282	154	230	231	462	538	430	290	375	343	440	352	263	200	148	185
LOC102590930	34	18	14	5	33	10	29	60	38	34	91	91	77	26	60	204	63	49	22	99
LOC102591282	1284	1611	1432	1566	1413	2828	2937	3172	2238	2763	2655	2136	2642	2172	3644	2931	4200	2844	2992	3551
LOC102591612	1498	2169	2160	2585	1773	2074	2306	2106	883	653	1368	1079	1796	1202	1839	1784	3373	2912	3037	2700
LOC102591957	277	357	278	313	315	310	676	639	166	185	437	380	317	208	364	462	527	412	485	637
LOC107062906	7	5	10	8	17	27	41	35	5	15	14	9	21	26	26	15	17	26	19	19
LOC102592627	1090	1436	1342	1317	1228	932	1251	1041	1110	936	750	959	563	993	1064	1219	849	1056	1165	1139
LOC102592961	631	792	770	805	777	753	1010	898	1103	1006	1194	1514	855	1130	1250	1202	802	835	802	909
LOC102593295	1	2	4	29	24	0	17	19	4	14	0	26	0	0	16	43	30	38	32	6
LOC102593622	106	80	55	51	75	162	340	181	128	160	612	417	486	221	616	919	449	685	454	895
LOC102593943	26	45	12	28	19	10	4	8	10	0	0	4	1	6	6	93	26	41	34	45
LOC102594276	701	953	790	1020	902	1057	1035	822	877	833	523	678	701	871	880	582	770	962	1217	807
LOC102594615	1108	1329	1290	1375	1310	811	885	609	452	266	542	665	395	728	895	1166	3084	2135	2076	1561
LOC102595153	950	1197	1078	1290	1027	1355	1559	1425	1141	1129	1038	1202	1049	1225	1594	1502	1519	1557	1692	1649
LOC102595482	98	50	87	78	109	22	115	23	72	57	50	108	135	109	128	297	95	90	46	62
LOC102584554	55	101	94	86	72	29	12	0	16	30	103	46	0	0	55	47	26	12	20	3
LOC102595809	64	56	34	48	58	0	4	6	0	4	0	6	10	0	4	8	26	59	48	16
LOC102596147	2318	4386	3450	3891	3698	555	875	567	172	29	93	72	90	145	127	174	1015	858	2330	581
LOC102597264	1187	905	903	931	1132	755	1547	1091	1048	1381	1320	1427	661	898	1296	1700	1668	1541	1327	1692
LOC102597590	442	658	640	654	563	3593	5210	6486	2368	1841	2366	2029	1556	1236	2172	1264	665	728	1136	944
LOC102597904	1031	910	924	768	1092	889	1256	1043	723	646	1492	966	1053	801	1379	1935	2151	1733	1521	1984
LOC102585194	36	68	52	55	96	186	228	271	44	34	63	187	0	55	20	152	44	82	64	8
LOC102598100	14	36	20	18	8	0	59	33	24	14	63	0	0	8	23	4	4	18	41	4
LOC102598429	12	7	14	12	3	25	11	37	20	24	14	82	42	26	22	46	26	28	8	6
LOC102585870	262	220	230	272	229	310	285	225	277	315	301	208	167	255	424	250	352	251	245	334
LOC102599538	67	132	57	91	100	125	191	334	230	222	185	181	423	285	160	293	92	85	65	76
LOC102600974	1687	1575	1690	1564	1799	2272	2209	1521	1147	1434	1351	1628	2654	1997	4077	3744	3205	2863	2556	3839
LOC102601318	384	509	511	583	437	740	847	810	653	453	557	1032	606	437	1049	865	472	524	570	743
LOC102601654	750	916	788	1000	819	1133	1212	1129	1065	997	743	861	700	726	871	953	1385	1209	973	1075
LOC102601987	2624	2446	2624	2966	2820	1343	1547	1616	1570	1411	2909	2033	2286	2034	1822	2608	2211	1968	1388	1819
LOC102602320	4927	6698	5968	6233	5833	2674	3772	3502	3241	3181	2464	3056	2531	3178	4534	4109	8125	7384	6744	5493
LOC107063032	1031	1824	1483	1985	1353	480	544	442	308	166	205	192	367	357	568	304	346	901	1080	301
LOC102602651	1161	1274	1111	964	1012	1590	1425	1635	1310	1276	889	1654	684	1433	1806	1388	1014	1311	1084	1249
LOC102602988	338	310	307	398	326	570	591	750	298	136	370	276	193	327	292	472	470	395	425	556
LOC102604001	1899	1758	2092	2061	1908	1452	1898	1943	954	830	2138	1659	1575	1597	2219	2657	2394	2844	2393	2657
LOC102604337	1655	2324	1998	2205	2115	1895	1677	2036	1679	1847	1435	1794	1213	1548	1550	1456	1491	1439	1432	1279
LOC102605240	172	246	182	208	134	621	1080	1687	358	485	569	514	701	333	672	450	875	564	562	489
LOC102605807	1281	2852	2069	2660	1822	2007	1784	1571	449	501	441	603	776	603	911	479	2476	2159	3559	1353
LOC102606145	22262	32772	31839	38869	26119	18252	20304	14382	1966	603	1862	4044	4986	5458	5539	9253	31752	31909	39243	16499
LOC102578700	244	268	274	319	340	374	414	313	380	318	577	379	375	239	473	400	394	352	320	412
LOC102578365	10	4	19	9	6	6	31	0	29	17	14	0	0	8	12	37	34	9	4	2
LOC102579685	517	559	559	515	521	795	867	1558	426	352	377	408	829	581	785	545	953	652	1068	990
LOC102580668	1700	1528	1358	1670	1640	1421	1359	1800	1673	2355	2828	1977	1881	2191	2481	2569	2089	1725	1375	2041
LOC102581008	980	1798	1535	1298	1166	1032	971	1070	489	471	528	570	691	580	570	664	1884	1887	2114	891
LOC102581350	2522	4703	4192	4030	3250	2728	1780	1987	348	298	472	438	1290	733	933	694	7393	4130	5839	3790
LOC102581913	664	1185	899	1155	910	1197	1722	2125	1769	2125	2365	2168	1059	1309	1640	1076	1340	854	1284	1201
LOC102594494	11	9	15	13	15	8	16	23	19	0	4	2	0	6	7	7	7	12	22	9
LOC102589069	34	27	33	40	32	62	34	81	25	47	11	0	99	49	28	53	72	59	61	16
LOC102594818	328	325	336	378	326	285	368	306	275	355	263	265	354	210	398	461	324	427	291	385
LOC102589389	217	297	245	210	305	264	367	325	327	318	494	454	403	361	601	517	504	367	445	620
LOC102589713	17	43	21	24	29	81	20	31	2	4	0	0	0	0	0	0	56	21	125	0
LOC102590045	947	1242	982	1062	1110	654	905	1175	538	432	388	823	896	745	707	1040	1389	1210	1135	984
LOC102590582	106	127	114	186	134	3	49	18	155	15	0	66	45	39	66	36	8	97	69	2
LOC102590932	16	58	39	43	40	40	67	115	73	50	105	74	84	57	26	32	115	95	102	66
LOC102591171	292	450	309	340	293	327	514	620	216	183	278	468	277	190	284	474	891	759	752	784
LOC102592059	11593	11487	10767	11015	11991	3611	4969	4575	2001	1935	3020	2664	3981	3334	3889	5624	8857	7268	6822	7050
LOC102592389	815	1016	683	833	851	767	1419	1326	2194	1963	2404	2683	1347	1429	3378	2584	1151	1692	1390	1021
LOC107063178	57	43	46	43	43	0	85	63	93	16	0	60	44	34	52	159	97	110	146	75
LOC102593296	376	339	341	291	363	416	645	644	356	410	844	667	468	520	629	1032	974	636	646	903
LOC102593623	1548	2338	2123	2383	2234	506	469	306	94	74	0	147	170	242	275	316	1540	1487	1892	979
LOC102594160	55	129	160	143	131	6494	8305	16986	460	420	334	227	1540	690	795	552	980	784	1303	1099
LOC102604795	96	105	121	126	105	56	296	100	103	117	47	139	36	56	158	197	102	167	220	134
LOC102605809	21	63	16	32	45	8	81	32	4	4	40	30	0	0	8	52	4	35	14	25
LOC102578156	1847	2176	1940	1928	1991	969	1539	1450	976	919	1199	1034	998	1022	1500	1607	1783	1899	1455	1548
LOC102587762	63	180	141	270	130	228	68	73	12	0	100	21	125	79	22	30	26	114	520	77
LOC102578701	368	361	490	708	371	294	321	247	50	42	244	147	249	110	167	179	296	303	392	230
LOC102579255	245	339	313	402	312	409	540	862	198	184	115	152	276	236	184	80	193	151	379	219
LOC102588084	34	70	90	61	92	147	98	83	91	110	61	127	195	160	103	155	149	72	99	117
LOC102579578	635	640	602	646	694	700	1133	980	986	968	1036	1164	805	971	1216	1718	1040	1067	882	1099
LOC102580123	421	570	533	736	409	417	401	545	96	9	45	165	348	245	209	312	772	827	610	464
LOC102581244	122	106	122	109	162	18	83	140	84	137	148	115	58	56	104	79	138	80	86	92
LOC102582456	1971	1268	1375	883	1685	19363	24858	32622	3556	3877	287	963	8561	7158	19184	2414	1821	4172	5175	2943
LOC102582798	2	2	8	3	6	6	18	13	10	11	2	2	12	3	28	24	25	12	11	12
LOC102584015	288	508	384	347	483	30	131	73	43	19	74	4	3	54	116	100	110	139	195	102
LOC102583464	92	159	107	118	146	393	1451	1587	753	1523	1639	812	1626	1258	2256	1484	1676	1010	460	1776
LOC102583135	929	1653	1183	1289	1597	243	425	226	214	60	105	171	198	252	405	389	664	978	1215	612
LOC102584334	945	948	1007	1063	936	1785	2723	1394	1423	1651	2390	1914	1349	1345	1696	2181	2939	1796	2113	2897
LOC102584677	1211	1471	1215	1361	1421	871	865	781	776	581	668	1129	640	818	674	751	952	815	658	392
LOC102585196	9193	13212	10490	10884	9396	11078	11079	15244	4391	4200	3078	2328	4580	4235	4804	2205	4015	5160	8787	2584
LOC102585534	212	494	374	362	264	1263	1106	2014	597	615	216	343	563	649	518	110	321	229	735	195
LOC102585763	20	21	18	45	17	41	48	34	22	20	101	133	68	19	59	14	38	65	83	30
LOC107063280	487	331	287	399	383	89	82	73	1060	1138	1260	945	1473	1349	1812	1372	177	347	117	84
LOC102586097	1331	1704	1397	1936	1719	465	1607	1638	1917	1746	3337	2882	2466	2312	2969	3969	1425	1950	984	2656
LOC102586428	552	763	718	631	697	771	779	818	1011	1106	1349	1084	930	1024	1408	1264	988	780	947	914
LOC102586756	1950	1362	1658	1481	1733	2322	2157	1951	1731	2185	2501	2156	2590	2317	2798	2795	2708	2049	1701	2691
LOC102587432	29	24	16	16	25	19	62	57	66	111	47	77	13	13	99	86	70	31	38	80
LOC102577546	1105	1090	1032	1061	1180	2893	2728	2659	1231	1245	2344	1731	1891	1501	1777	1769	1856	1824	2006	2016
LOC102597265	3331	4532	4211	4876	4012	9871	6902	9286	1707	761	1249	1186	4681	2868	2537	940	3208	2881	5530	2761
LOC102597591	56	45	39	63	119	28	93	40	76	80	18	64	34	70	139	177	40	69	30	74
LOC102598222	190	248	174	193	191	58	170	213	73	96	157	134	175	190	262	390	585	325	382	480
LOC102597906	219	271	240	229	259	65	154	170	104	42	99	92	202	97	144	199	297	266	257	267
LOC102598559	47593	54740	52191	56340	52356	51582	54253	50315	30115	33729	66665	46974	27090	28109	34462	45020	44053	48452	41415	26051
LOC107058122	2	6	7	14	5	6	2	9	23	0	0	22	22	3	0	69	6	5	8	27
LOC102598889	49	60	66	62	89	73	205	133	271	256	314	144	172	137	202	185	173	123	147	151
LOC102577446	32229	18536	21731	18548	24284	18752	31518	24972	6379	4184	19666	14503	15833	10010	15266	38044	23235	30827	23388	31652
LOC107058128	27	31	9	16	22	28	33	19	41	29	0	28	72	33	28	25	8	15	6	22
LOC102599747	2	0	8	4	0	10	12	0	6	9	47	17	0	55	8	18	19	17	4	14
LOC102600302	1634	1707	1645	1571	1614	2639	3286	3373	1687	1637	2803	2492	1907	1977	2476	2472	2428	2009	3553	2904
LOC102600633	4784	7174	5821	6935	5843	5562	7131	7142	6709	5199	4719	4642	5143	5559	5929	5784	6818	6565	6178	4889
LOC102601434	202	237	196	224	268	178	236	200	76	149	432	281	166	106	253	244	198	133	146	169
LOC102601763	1763	2549	2622	1963	2636	7568	4211	5619	1613	1293	920	818	2580	1800	1413	595	651	536	1491	839
LOC102602099	377	484	377	335	547	176	279	111	434	293	874	1243	124	315	316	905	218	240	184	436
LOC102602773	41	147	114	135	129	0	22	18	0	0	0	6	0	0	0	0	13	26	28	12
LOC102603440	55	60	50	98	88	54	170	85	82	79	124	238	110	78	169	329	143	143	66	151
LOC102603782	40	10	32	0	39	35	16	8	20	20	0	0	43	2	52	10	0	18	0	82
LOC102604119	103	85	90	81	78	239	291	395	289	352	461	422	492	294	378	390	230	196	181	274
LOC102604796	2438	2694	2684	2947	2837	14196	9767	12023	5547	5333	4860	7390	9750	6567	8104	4911	1769	2369	2965	4176
LOC102604462	16	11	7	8	11	70	28	38	32	37	63	5	67	38	33	29	19	4	57	41
LOC102605133	1149	1203	1238	1449	1387	467	773	1039	1955	1831	1968	2066	1402	1460	1414	1189	489	657	618	568
LOC102605468	917	877	981	753	981	1482	2107	1905	882	1028	2962	2157	1560	1177	2010	2782	3537	2479	2160	3137
LOC107063326	76	99	77	95	100	48	62	81	39	77	184	46	41	20	36	20	94	62	79	94
LOC102605810	1343	1663	1609	2083	1588	1415	1535	1217	1464	2170	1295	1468	1526	1359	1761	1378	1728	1537	1805	1524
LOC102578261	984	1037	972	759	1067	1167	1750	2291	659	736	775	1059	1150	867	1199	1932	2405	1599	1752	2839
LOC107057683	107	96	93	111	145	16	51	3	11	0	0	0	2	7	20	22	29	55	51	38
LOC102606148	1230	1294	1094	1137	1288	1270	1596	1684	1765	1656	1900	1099	918	1055	1664	1507	1319	1363	1043	1210
LOC102578157	388	463	423	259	385	245	240	393	79	54	98	57	110	148	255	444	485	344	342	464
LOC102578483	420	419	392	335	502	256	564	432	414	393	796	237	295	266	360	488	449	395	444	470
LOC102579037	414	317	376	455	400	697	982	707	510	634	1204	820	487	493	722	895	569	634	347	580
LOC102578589	23	20	27	7	15	307	66	23	11	0	0	4	0	0	1	17	3	10	52	0
LOC102579362	194	76	85	82	187	22	8	17	13	0	0	62	0	2	39	80	20	98	17	2
LOC102581010	525	426	468	439	437	694	1277	974	816	662	983	910	953	815	909	942	1022	860	1016	1119
LOC102581683	18	2	0	4	6	307	275	248	0	0	0	0	0	0	20	4	0	8	7	6
LOC102581352	8	2	2	5	0	147	55	113	0	0	0	10	0	14	0	40	18	0	3	0
LOC102582013	429	526	404	380	495	326	472	416	445	390	293	513	352	348	646	623	614	510	499	535
LOC102582573	782	1050	889	708	704	1962	1566	1447	490	270	415	850	708	551	496	868	971	741	1842	1075
LOC102582913	89	50	56	53	75	10	38	20	186	74	232	181	159	146	211	285	32	7	19	78
LOC102583901	350	980	811	1032	1051	202	286	218	255	71	380	164	190	282	308	399	533	362	760	527
LOC102584678	2809	3567	3139	4365	3222	8042	11429	9131	1000	878	824	2114	5000	3573	5584	4930	7786	8894	8374	9086
LOC102584998	290	365	377	413	353	365	421	406	363	258	597	766	428	454	552	491	456	421	525	526
LOC102585329	42	20	27	10	21	26	4	0	27	17	0	0	0	26	16	4	12	4	0	23
LOC102585665	1132	1567	1436	2182	1460	1472	1424	971	3437	3806	1779	1875	2314	2761	2715	1476	1302	1073	934	1222
LOC102585997	839	959	702	844	878	1428	1278	1248	1190	1204	1358	1216	1779	1333	1715	1413	1309	1308	1254	1197
LOC102586537	829	644	558	531	836	894	1542	796	2846	3210	4261	3205	1660	2464	4459	4642	1089	1534	528	935
LOC102586871	160	123	162	233	178	287	364	399	447	393	647	834	455	526	627	736	356	249	123	314
LOC102587535	2455	3464	3045	3515	3054	3597	5008	4424	3230	2829	3269	3082	2735	2863	3341	3297	4756	3765	4053	3842
LOC102588297	641	972	919	1025	886	958	1107	1204	1121	1210	1582	1435	1075	982	1073	945	1583	1072	1466	1695
LOC102588628	311	230	159	176	291	382	664	558	721	501	408	885	273	381	559	922	177	205	191	514
LOC102588953	570	719	663	720	673	500	788	410	379	455	682	753	595	601	882	1129	1413	1493	1284	1376
LOC102589274	1315	1441	1655	1595	1215	3224	2651	2275	2124	1916	1575	2474	2382	1949	1628	1305	1795	2354	3299	2771
LOC102589601	4382	2871	3005	2484	3280	3362	6759	7381	2016	1937	5065	4349	2869	2948	4132	7847	4336	4932	5152	5251
MIP2	2676	4435	2929	3600	4388	2268	11488	5259	39367	19200	12775	17556	6068	13556	10637	6915	1334	1705	2455	2712
LOC102590252	39	12	15	12	28	13	21	45	40	18	34	22	0	24	98	131	6	11	2	21
LOC102590585	535	639	628	643	633	1043	1693	1459	943	1069	1945	1552	1219	1012	1228	1283	1901	1101	1598	2015
LOC102590935	1734	2151	1957	2351	1866	2344	2973	2528	1825	1903	2810	3253	2144	2514	3285	3518	2829	3117	2632	2972
LOC102580233	11	28	9	25	38	43	16	22	27	6	0	37	0	20	23	5	3	12	9	7
LOC102591285	11490	12570	12099	13906	12923	20090	22947	31757	8559	7260	11881	9261	7213	8784	10109	11890	10140	11479	7274	7965
LOC102591615	632	594	622	549	700	915	1326	1219	741	625	1680	1112	1050	1119	996	1516	912	999	1050	1172
LOC102591958	3	11	12	27	11	0	6	16	13	0	34	0	0	24	23	15	4	7	15	6
LOC102593399	72	59	65	29	67	30	148	111	126	131	141	117	101	105	118	275	103	131	95	83
LOC102593071	34	30	39	42	28	0	30	8	0	0	0	10	0	2	11	34	15	28	18	29
LOC102593727	368	467	405	570	509	639	770	882	678	831	1037	1014	839	763	1010	752	510	451	413	847
LOC102577479	2913	2694	2965	2961	2465	4570	13108	12195	1051	501	560	963	4787	4377	3859	2734	3077	6108	8434	5278
LOC102594819	18793	7558	7642	7623	13249	7136	18903	12764	13965	16302	25008	16790	15184	16246	30674	28522	10085	16569	10046	12131
LOC102595156	506	639	673	490	621	879	666	737	143	131	580	467	413	510	518	844	1692	1305	1121	1205
LOC102595485	8	2	5	0	2	50	123	106	166	57	78	106	167	157	298	313	13	46	53	80
LOC102595708	59	120	90	97	77	390	609	497	242	273	280	153	185	228	309	348	424	216	304	668
LOC102597031	1107	936	759	842	796	193	772	893	1093	219	97	286	616	490	425	434	169	582	575	223
LOC102597683	4213	5081	5142	6190	4611	3890	5433	4796	3546	3338	3092	3957	2439	3351	4275	4452	3701	4558	3797	4032
LOC102598004	161	222	152	173	201	115	300	281	367	428	400	287	225	190	286	369	114	120	102	156
LOC102598326	4721	7388	7630	13069	7171	6819	7270	9193	5886	2658	14830	8624	6003	5924	1638	3336	6519	6542	9977	5717
LOC102598670	486	532	534	616	499	779	1089	723	471	443	661	879	812	825	942	1649	1522	1379	1357	1839
LOC102599979	503	740	465	636	734	382	453	750	715	620	959	906	438	628	1248	1345	881	1242	373	900
LOC102599213	57	37	60	29	27	33	97	48	60	59	78	62	115	91	68	98	39	41	31	69
LOC102600866	64	122	78	106	87	78	217	165	45	18	128	80	94	121	110	130	115	89	107	135
LOC102602100	415	639	428	805	636	564	595	673	282	397	1297	344	1225	614	2571	532	973	1225	350	728
LOC107057659	106	134	128	94	136	69	179	270	199	242	150	122	127	221	141	396	277	186	106	285
LOC102601202	23	15	19	13	3	103	50	61	84	87	129	157	248	99	106	225	95	64	102	188
LOC102605242	6	38	71	51	11	6	22	38	92	61	165	17	0	9	24	25	14	12	152	49
LOC102582577	1542	2005	1979	2145	1983	1033	1452	1675	1252	1050	1678	1291	1056	1123	1297	1425	1406	1566	1516	1462
LOC102582916	809	1505	1145	1633	1962	524	660	738	1823	832	212	1354	1754	1428	1373	1044	662	785	824	1375
LOC102605573	1537	2008	1623	2062	1800	2549	3951	4938	4128	3386	6118	4238	5261	3537	5741	5337	5594	4319	4742	4386
LOC107063450	964	1027	1024	1071	1069	389	630	905	364	94	283	224	213	401	351	405	482	600	806	313
LOC102606358	65	58	61	49	79	65	161	130	138	103	0	47	57	63	102	143	79	34	63	71
LOC107063463	2	2	12	0	2	0	0	0	21	7	0	30	65	33	36	6	49	22	17	18
LOC102578824	161	212	188	191	189	150	257	272	239	158	233	342	289	173	320	302	236	259	281	339
LOC102579157	3727	4385	4329	4345	4098	4919	5706	6149	3223	3481	4848	4012	3583	3341	4045	3458	4673	3849	4841	3937
LOC102579481	147	141	116	107	124	59	111	133	106	154	259	79	61	136	161	247	308	220	203	311
LOC102579804	633	546	638	627	592	893	1176	1180	906	953	1330	1367	1053	1110	1112	1110	1305	1119	1081	1423
LOC102580124	74	81	54	31	87	83	109	113	17	0	47	14	77	30	47	205	259	217	124	218
LOC102581245	524	496	461	624	580	586	595	579	479	541	715	634	633	644	862	1088	923	890	549	758
LOC102581581	232	219	224	188	177	458	413	399	107	54	68	197	205	182	234	138	287	211	275	213
LOC102581914	420	615	549	559	513	569	514	675	772	459	388	553	817	606	441	485	465	499	565	520
LOC102582238	1216	1638	1601	1468	1429	2984	4766	3369	2821	2553	3106	3838	2476	2847	3838	4858	3366	2996	4307	4688
LOC102582575	476	409	351	340	399	137	129	106	289	238	389	210	232	286	308	342	165	199	162	250
LOC102584884	46	47	131	85	74	21	12	0	78	126	321	99	117	115	83	83	247	150	106	141
LOC102583573	38	54	54	56	42	13	146	90	18	24	40	118	0	16	12	54	137	49	88	188
LOC102583902	792	1105	995	1128	1041	940	1666	1577	511	423	501	586	693	654	784	900	1479	1489	1375	1305
LOC102584217	781	1052	852	959	881	925	1102	1263	1234	1113	1495	790	970	919	823	967	1004	883	873	825
LOC102584556	340	386	425	440	364	697	941	1142	361	368	766	724	772	742	1009	1220	914	979	949	1233
LOC102584882	721	799	755	864	824	560	646	746	639	554	1147	972	1197	669	999	1000	1026	876	672	948
LOC102586872	82	51	52	53	63	158	188	81	207	125	69	90	63	115	140	45	42	51	24	31
LOC102585198	219	327	271	334	311	236	419	350	189	152	210	264	228	186	363	370	462	342	346	405
LOC102585536	569	707	670	823	602	1281	1344	1242	740	599	616	795	767	922	1320	1066	1185	1080	1470	1427
LOC102585872	614	719	733	789	680	2300	2245	2529	1409	1478	828	1638	1513	1149	1887	1651	1013	955	1050	1507
LOC102587211	25	19	29	13	22	183	400	494	660	546	284	735	298	371	429	659	110	115	55	130
LOC102587003	106	252	148	281	211	7809	10151	18544	2904	1399	1831	2456	2326	2271	3068	3921	587	1082	431	838
LOC102586430	56	29	48	41	30	198	256	401	49	17	10	110	5	55	82	84	17	39	20	55
LOC102587654	379	349	364	434	423	425	591	661	372	633	1227	585	439	569	652	714	504	513	425	595
LOC102587976	331	292	307	291	334	397	688	436	233	239	529	406	402	354	539	729	859	688	730	1032
LOC102588299	258	229	217	321	258	245	513	311	145	170	359	177	292	149	394	428	353	401	389	431
LOC102587859	17	9	14	7	3	5	31	34	12	8	64	32	19	4	9	6	21	31	9	17
LOC107063531	225	435	267	306	335	136	167	234	214	95	37	114	74	146	60	187	63	152	109	46
LOC102592171	646	752	768	897	961	1333	2754	3679	4133	5248	6938	5822	3705	3492	5204	6044	2132	1879	1257	3407
LOC102591499	252	282	228	256	251	90	287	350	275	80	192	149	107	109	205	214	92	112	50	124
LOC102591840	4	26	31	30	23	238	217	478	262	329	290	354	266	193	177	203	83	60	34	215
LOC102589162	21	27	14	27	19	7	1	33	5	6	10	0	0	6	0	4	4	6	8	5
LOC107058066	8	6	10	4	9	8	15	21	35	52	22	30	6	69	42	113	16	50	17	72
LOC107058068	18	23	10	15	24	10	12	33	30	3	10	31	0	10	19	24	17	28	15	19
LOC107057806	6	10	15	5	4	91	56	34	45	78	89	94	79	49	99	80	60	34	37	84
LOC102590587	33	26	15	18	21	16	29	33	42	16	3	27	33	24	102	26	30	15	21	10
LOC102590047	80	73	74	88	95	55	189	222	272	265	473	288	85	185	337	410	111	117	89	164
LOC102589715	117	242	201	229	171	97	192	248	327	268	355	284	179	239	151	349	145	144	111	128
LOC102588739	249	579	420	488	423	172	455	603	665	505	979	874	457	472	450	637	349	313	261	273
LOC102595051	1363	983	1016	804	1114	835	2237	1414	970	646	1213	1000	685	880	1017	2465	1358	1546	1526	1853
LOC102595377	188	256	199	180	246	119	285	295	564	348	160	319	367	284	305	364	207	236	150	128
LOC102595938	345	358	257	366	404	177	357	170	400	287	197	458	317	298	421	415	193	283	208	351
LOC102591501	63	36	28	2	25	30	4	6	42	6	0	0	0	12	16	32	34	8	18	4
LOC102596272	31	25	25	30	28	35	51	42	46	45	0	22	25	13	72	73	31	57	55	101
LOC102596822	449	624	519	558	536	433	572	611	442	496	660	586	435	501	633	754	790	814	640	678
LOC102592174	4263	2133	2800	2948	3852	4728	5318	4712	7183	6723	9864	6959	6941	10775	14050	14789	2221	5197	1850	2180
LOC102592510	407	191	217	207	343	419	366	260	711	1130	1062	643	1283	618	924	686	669	475	203	345
LOC102597592	147	135	133	158	121	54	163	97	128	172	104	143	245	94	209	105	154	134	129	127
LOC102597908	528	476	385	484	423	480	374	425	510	575	276	564	547	495	753	583	680	544	623	465
LOC102598561	995	1287	985	1253	1204	568	1042	1069	812	494	748	734	748	761	836	1013	583	1007	771	494
LOC102598224	1117	1942	1780	2301	1627	435	452	790	372	240	542	319	361	387	500	435	1087	921	808	541
LOC107057837	278	345	424	407	442	13	12	14	35	6	29	6	32	9	0	25	18	38	12	24
LOC102598892	2667	2745	3246	2899	3061	1722	1243	2250	1318	462	1188	1336	1058	1614	1217	1121	923	1213	731	526
LOC102599541	13501	7569	9356	8988	9955	9927	6876	10039	1871	859	623	612	6269	6473	5925	2752	2101	4660	1605	2024
LOC102599864	2491	2639	2792	2276	3097	290	523	125	341	233	257	471	3176	1778	3915	4868	1015	3905	1369	1262
LOC102600204	2429	3404	2893	3460	2653	2494	3421	3004	2797	3080	3463	2969	1976	2568	3168	3701	3748	4357	3797	3115
LOC102601203	70	53	50	85	84	107	151	127	162	110	155	92	125	144	160	128	132	122	96	154
LOC102601544	414	427	337	475	437	197	266	238	162	214	337	212	261	241	182	272	312	313	293	310
LOC102593191	866	991	747	959	909	1363	1397	1309	1553	2105	1688	1504	861	1118	1234	1181	1126	803	901	1008
LOC102602101	1352	1954	1677	1885	1736	2246	2514	2912	1440	1454	1579	2298	1434	1330	2205	2036	2293	1867	1834	2305
LOC102602654	236	97	150	196	243	18	87	39	207	292	234	437	172	292	281	429	117	105	47	92
LOC102593531	3	19	24	12	14	13	11	12	7	0	0	7	16	24	4	4	46	9	21	21
LOC102602992	211	389	300	289	347	202	126	299	35	75	120	65	162	78	96	69	350	181	289	168
LOC102604005	785	1956	1282	1994	2189	368	349	140	15	10	0	0	86	47	168	411	542	509	1007	323
LOC102603332	282	658	538	772	815	121	82	77	6	8	0	9	10	28	40	81	249	180	284	170
LOC102593849	428	973	819	1006	1206	405	319	178	0	0	0	0	48	25	43	55	345	274	505	170
LOC102603669	2375	4025	4377	5129	4766	1673	1713	912	0	0	0	0	96	85	156	121	1368	970	1761	789
LOC102604340	819	1123	850	991	1025	327	752	741	274	409	722	452	608	507	939	1312	2162	1609	1503	1913
LOC102604663	726	1008	986	909	747	1340	1671	954	467	730	843	829	1112	857	1273	1309	2002	1609	1845	1740
LOC102605007	276	185	110	169	198	171	189	132	243	294	183	248	186	151	288	321	153	178	96	163
LOC102605344	321	297	350	471	395	284	496	406	755	283	390	838	457	855	976	1394	235	519	306	454
LOC102605684	110	89	81	90	89	34	70	24	87	28	22	63	123	68	58	115	19	73	32	62
LOC102606249	1515	2203	1707	2177	1496	7808	15780	15054	354	329	832	795	5451	2541	13275	12805	11030	13908	12707	12481
LOC102578484	567	462	517	623	593	243	385	255	527	631	753	779	784	712	1053	1004	412	364	257	428
LOC102578825	468	279	263	301	378	206	654	1099	426	307	514	410	359	242	649	763	366	509	259	411
LOC102579363	300	281	347	404	336	426	636	442	232	366	167	468	330	362	566	461	512	396	579	562
LOC102579689	418	462	462	544	424	1039	619	816	101	75	70	155	633	552	739	596	849	661	655	755
LOC102580015	108	63	68	76	150	118	163	182	256	325	280	282	224	254	338	355	123	140	137	119
LOC102580337	2575	3228	2816	2892	2737	2381	2829	2825	2141	2005	2796	1835	1624	1872	1916	2456	2317	2564	2192	2277
LOC102580672	2961	4821	3954	4993	3882	1744	2315	2053	1634	1518	1313	1210	1265	1715	1622	1351	2340	2430	2592	1708
LOC102581247	65	88	79	84	83	213	259	120	159	328	62	246	181	307	297	210	397	176	249	352
LOC102594496	30	88	83	126	75	5	163	146	427	346	12	139	55	268	241	61	45	38	64	123
LOC102581583	502	564	481	497	482	445	707	331	791	752	820	707	700	489	720	783	839	661	531	492
LOC102581915	117	94	67	55	72	219	270	355	164	191	490	264	335	203	143	400	362	262	178	412
LOC102594820	46	59	87	64	44	25	101	87	101	29	84	171	78	102	70	190	69	66	31	59
LOC102582239	716	1327	1212	1451	1252	268	505	356	230	200	49	149	110	241	375	363	539	623	771	475
LOC102595158	110	168	149	165	176	132	203	183	292	234	216	215	208	192	240	217	187	128	88	118
LOC102582915	97	83	74	58	90	17	164	146	99	28	59	106	38	61	57	190	133	129	88	80
LOC102586538	9	14	14	22	23	34	28	48	27	70	4	45	66	40	12	45	52	22	18	22
LOC102586335	3	8	12	5	5	10	34	74	26	29	45	38	17	7	27	41	22	25	18	22
LOC107058103	8	5	3	5	4	0	6	16	11	5	0	40	17	13	10	21	9	7	15	6
LOC102586100	11	15	12	10	2	4	25	15	20	21	46	20	29	33	9	53	56	12	20	32
LOC102595812	413	602	685	926	669	297	401	371	186	134	184	227	123	202	264	300	880	681	851	665
LOC102585330	32	23	19	29	16	53	151	153	185	222	321	224	156	135	185	210	127	75	47	136
LOC107057918	24	49	32	58	52	12	90	178	147	92	100	103	89	94	156	129	56	67	33	47
LOC102583249	179	212	201	147	213	393	870	975	568	712	1360	1236	744	604	966	1465	1082	594	509	869
LOC102586758	1251	485	891	890	914	196	298	111	54	11	0	34	124	66	185	117	62	186	143	70
LOC102587105	24	7	20	31	14	18	0	26	46	6	0	10	54	24	8	14	7	8	18	2
LOC102587434	852	1001	830	1141	1025	513	652	686	1023	842	661	631	695	703	703	888	708	876	699	707
LOC102587763	35	22	30	26	28	21	45	16	106	69	62	135	66	100	114	51	25	33	16	26
LOC102588086	490	805	737	852	685	1399	1353	1384	551	459	1089	797	755	789	1079	860	1168	998	1355	1445
LOC102588410	28	20	35	52	64	40	60	26	81	155	19	208	36	47	97	163	85	117	28	63
LOC102589276	633	618	541	611	666	778	962	932	621	500	582	821	1075	700	1055	1395	1118	1000	850	999
LOC102588955	145	147	88	133	156	68	71	125	167	120	285	214	144	183	212	263	124	149	51	70
LOC107058105	218	238	158	192	190	166	228	494	179	52	24	104	70	105	145	108	58	57	95	65
LOC102589603	455	394	392	478	585	264	552	1135	581	229	202	321	258	276	232	299	149	179	333	172
LOC102590254	315	224	297	228	370	204	639	1352	267	189	221	301	243	386	217	209	125	86	136	196
LOC102589939	78	79	90	105	124	99	165	408	100	41	42	103	97	72	36	79	24	26	53	33
LOC102590939	12	6	2	17	5	21	37	125	29	30	0	81	15	20	13	80	4	10	6	8
LOC102590589	263	289	280	237	299	213	543	1399	332	152	119	215	94	174	156	172	82	88	117	84
LOC102591286	364	486	346	644	357	1002	984	1025	323	258	318	389	235	366	551	477	810	652	863	835
LOC102591842	497	559	571	506	574	357	500	518	178	172	334	241	125	203	244	430	519	584	420	281
LOC102592173	505	580	562	631	685	390	328	337	638	550	646	702	593	685	605	597	331	462	399	387
LOC102592509	335	392	330	409	311	278	547	535	533	634	303	382	399	346	368	428	477	417	425	480
LOC102593072	9138	7066	7257	5893	8190	11743	14324	11236	9371	10933	27919	19616	12428	10113	14679	23946	13076	13098	11396	14964
LOC102593729	22	62	30	17	31	58	70	101	52	57	37	84	137	57	71	73	83	70	79	58
LOC107057965	40	51	50	68	34	116	99	65	105	127	77	83	71	37	66	63	121	75	101	94
LOC102594384	2764	2711	2869	2741	2958	1738	4119	2154	1710	1341	1916	2645	1754	1974	2894	4355	2975	4259	3662	4178
LOC102594712	34	4	6	16	32	11	22	4	19	62	42	38	7	31	8	48	18	5	21	7
LOC102595052	1287	782	818	690	1050	1607	3013	2789	941	1147	2587	2216	1918	1055	2128	3296	1935	1708	1848	2814
LOC102595378	550	549	635	503	640	771	1077	800	314	371	844	711	1024	709	692	1040	1240	1216	1082	1397
LOC102595709	433	419	398	382	472	427	492	360	362	424	308	361	260	355	631	580	436	489	404	414
LOC102596048	57	51	45	52	82	21	55	104	24	43	44	48	34	10	33	50	41	50	86	33
LOC102596371	263	234	228	269	259	653	898	898	730	939	1133	1063	967	589	1150	1218	646	586	643	789
LOC102596942	321	439	355	304	296	323	233	290	629	737	728	635	688	448	643	402	421	384	487	536
LOC102597267	0	6	0	0	2	107	682	857	194	297	560	739	32	99	18	25	23	10	45	223
LOC102597593	992	991	851	957	939	1033	1888	1494	1148	1586	2111	1593	1205	936	1452	1944	1633	1408	1225	1490
LOC102598225	229	300	320	289	256	182	282	361	335	372	257	365	201	261	385	487	545	393	406	422
LOC102598769	4468	5284	4807	6006	5109	4510	6276	4264	7849	8206	6986	7059	7161	6322	8876	8847	9044	7697	5657	8389
LOC102599750	9	5	10	7	6	30	27	18	27	45	27	32	0	30	12	32	25	13	0	38
LOC102600085	396	388	289	319	346	321	604	495	214	213	604	412	283	242	534	774	581	547	351	402
LOC102600414	205	293	319	309	268	292	389	366	350	417	185	218	320	257	336	187	292	304	301	290
LOC102604903	203	343	299	254	283	381	697	785	425	432	661	495	454	359	535	844	445	507	631	550
LOC102604569	533	681	577	692	758	561	744	680	516	437	345	358	590	540	825	795	620	649	589	477
LOC102604239	772	921	889	915	912	1501	2444	3683	1694	1257	950	1018	1369	1498	1475	911	1297	1270	946	983
LOC102603904	2954	2666	2862	2823	3151	3987	4465	3867	2320	1746	4111	3599	3583	3062	3469	4752	3940	3223	3864	4227
LOC102603567	802	951	961	989	880	805	1005	997	686	855	1083	1056	1157	926	1236	1426	1637	1558	1695	1390
LOC102602774	299	326	249	296	365	306	490	469	294	290	344	330	432	400	569	490	316	341	421	411
LOC102605575	37	89	45	118	88	268	677	968	108	4	96	23	68	73	86	117	171	195	323	219
LOC102602436	8	2	7	4	2	24	16	25	13	10	65	25	38	20	15	88	37	24	24	40
LOC102601658	34	69	27	29	44	88	67	89	78	87	63	39	50	103	196	129	44	47	60	56
LOC102592512	223	254	217	175	199	294	590	303	393	475	554	432	325	484	619	906	609	340	357	785
LOC102577473	253	322	315	290	271	413	436	372	229	314	461	370	362	290	374	305	310	237	378	404
LOC102592850	327	300	399	314	339	956	727	474	170	152	452	203	564	368	410	627	934	625	1057	1017
LOC102601545	1515	2111	1836	1941	1874	1053	1684	1952	1439	1530	1307	1553	1220	1203	1869	1519	1817	1677	1392	1218
LOC102602216	88	64	63	37	42	120	155	146	66	97	322	165	135	141	88	259	152	155	216	183
LOC102593851	26	19	22	29	19	138	83	56	50	63	131	154	101	72	109	94	109	37	79	81
LOC102594498	4	12	16	4	14	0	30	2	49	29	67	22	23	8	8	18	2	6	20	0
LOC102602775	3915	3573	3145	3855	4754	818	1732	1045	3410	3412	2102	1656	2639	3342	2925	2257	1356	1807	1111	975
LOC102603111	281	187	161	234	286	105	272	107	1417	1219	528	451	499	819	1202	550	215	319	209	63
LOC102603671	520	1210	929	1318	1040	932	1620	1821	1756	2285	3929	3553	1266	1811	3272	2837	1220	976	779	1248
LOC102604240	1298	2915	2074	2397	1786	1440	1236	1258	412	363	565	505	925	547	931	523	3354	2824	5351	1660
LOC102604570	904	1187	934	1137	1053	860	1065	1018	976	988	664	641	697	756	732	926	1013	1047	807	726
LOC102594822	8	0	6	0	16	0	24	0	74	48	52	88	48	30	0	84	0	0	12	4
LOC102605470	248	205	292	205	237	221	222	241	379	218	150	343	219	262	350	464	165	214	190	276
LOC102577746	824	902	845	942	1057	1130	1687	2071	1074	1337	1789	1449	1371	1283	1422	1558	1352	1079	1272	1593
LOC102578367	407	649	511	657	540	629	881	857	1372	1908	2073	957	909	839	1058	892	541	423	478	751
LOC102578704	130	202	186	146	186	0	28	12	90	42	31	113	62	78	128	142	81	151	106	18
LOC107058289	17	15	35	15	25	5	57	31	31	10	29	1	9	49	43	24	40	23	12	33
LOC102595814	2105	1992	1943	2194	2322	2286	1545	2346	3096	2814	2835	2980	3573	3421	3869	2667	1425	1970	1389	1437
LOC107058202	276	249	185	207	223	237	860	549	277	297	838	457	234	283	352	663	675	538	512	655
LOC102579039	339	403	429	544	428	132	215	216	145	22	48	108	148	179	134	188	93	171	188	114
LOC107058292	4	20	8	14	5	0	5	6	1	0	0	0	0	26	2	24	39	14	37	37
LOC102579365	5814	4416	4046	4233	4864	1264	1773	2214	1764	1249	2159	1807	1233	1618	1839	2185	2073	1904	1799	1790
LOC102579691	1897	1604	1428	1435	1955	771	1006	770	961	1356	2417	1547	868	1202	1682	2292	1639	1780	792	910
LOC102580016	63	91	46	68	97	85	334	271	402	387	514	328	177	263	335	444	248	189	153	196
LOC102581686	48	45	61	66	65	152	96	66	24	28	30	42	84	109	185	66	100	61	94	96
LOC102582015	451	82	124	122	253	2	6	13	117	6	0	20	25	64	144	33	0	24	0	0
LOC107058328	963	1771	1304	2024	1846	412	330	215	0	0	0	0	17	83	59	58	311	533	961	316
LOC102582686	751	870	677	815	573	354	514	627	514	246	268	374	428	558	513	614	822	926	908	522
LOC102596153	4	6	5	17	22	2	14	11	4	9	129	104	0	3	28	39	101	35	40	31
LOC102583794	22	23	28	35	60	17	20	36	6	0	24	6	18	22	30	32	11	21	45	9
LOC102584126	4	22	17	6	10	70	124	266	36	7	17	44	102	38	45	40	68	53	75	70
LOC102584681	24	12	24	8	6	25	53	32	45	32	5	115	9	54	36	116	91	34	29	26
LOC102587765	22	16	16	2	6	0	18	2	31	4	0	45	10	9	6	61	44	14	19	41
LOC102587213	59	86	35	48	47	79	115	54	142	108	186	312	171	118	229	492	111	80	100	205
LOC102588520	3083	2363	2885	3539	3713	738	966	999	3088	2916	4051	3264	2727	3881	3436	3939	2325	2099	941	1325
LOC102588836	50	24	23	21	23	203	130	110	425	754	546	485	530	321	757	586	207	127	119	143
LOC102589940	183	341	220	322	310	151	513	539	589	549	703	829	456	517	731	719	244	288	212	269
LOC102590468	225	140	154	82	191	137	221	129	461	703	272	299	145	327	534	412	257	397	164	272
LOC102590814	361	383	455	427	456	680	748	683	574	816	1101	660	932	685	558	858	742	542	576	831
LOC102599752	57	49	31	27	69	58	10	37	27	39	10	22	13	34	19	51	30	27	21	17
LOC102591173	3121	1917	2298	2787	2869	782	725	1006	959	505	846	871	947	1052	909	1425	482	969	384	325
LOC102591845	631	829	756	730	662	1580	1505	1532	691	881	1007	1244	1139	969	1161	1169	1560	1191	1357	1927
LOC102591502	139	186	192	196	151	39	107	75	42	10	16	10	25	19	38	37	11	100	62	42
LOC102591174	37	9	5	0	4	10	48	0	101	26	0	89	0	24	13	87	2	0	10	9
LOC102601204	687	709	747	860	741	815	763	794	508	378	486	466	872	910	1013	1080	679	744	792	625
LOC102591846	75	53	83	16	89	41	42	37	0	0	0	0	0	0	0	2	6	28	13	0
LOC102601547	109	133	120	142	207	0	14	0	0	0	0	0	0	0	0	9	4	6	14	0
LOC102601881	347	532	436	543	438	835	1055	1252	1282	1014	817	1089	651	806	787	560	262	264	418	236
LOC102602218	405	735	472	876	670	705	1627	1463	3467	4364	5032	4689	1624	2108	2634	2671	1705	1280	1034	1445
LOC102602550	6	16	31	14	42	14	45	42	4	0	0	20	18	48	26	35	26	27	12	19
LOC102602890	84	119	75	106	107	396	1088	1230	1474	1354	1378	1457	1060	896	1805	1695	681	583	538	1280
LOC102603229	878	630	719	621	926	302	270	106	280	22	194	124	54	187	153	272	45	145	211	78
LOC102592177	383	434	68	234	126	37	245	210	88	389	252	214	233	161	163	235	430	215	412	443
LOC102603784	68	60	18	44	33	14	171	52	16	112	157	46	3	38	32	101	82	52	83	94
LOC102604121	16	53	30	20	36	30	54	47	59	66	256	140	58	36	64	135	40	30	18	54
LOC102604464	76	78	89	95	83	198	231	235	190	186	516	298	209	152	338	425	315	325	189	246
LOC102605009	196	101	181	204	247	53	2	17	8	16	14	18	18	11	11	27	63	23	26	28
LOC102592513	68	16	23	3	40	26	4	0	10	0	0	12	0	4	0	8	9	8	18	0
LOC102606019	1284	1480	1382	1777	1604	2207	2289	2297	2673	3095	3075	2669	1897	2128	3355	2440	1899	1897	1807	1590
LOC102594164	16	15	8	25	13	0	4	9	8	8	14	42	0	1	21	60	56	55	11	21
LOC102594823	41	76	32	27	36	1	12	11	11	4	1	1	28	3	8	16	64	50	63	36
LOC102595161	190	212	158	255	327	727	415	263	1382	1085	147	150	426	558	1100	357	210	79	161	186
LOC107058363	175	147	107	177	193	147	105	79	164	113	16	1	18	129	81	60	17	108	64	27
LOC102578590	100	75	98	86	65	98	256	187	73	149	202	97	49	57	109	253	137	117	145	249
LOC107058500	0	3	2	4	2	26	20	33	22	9	16	36	19	6	13	23	33	16	16	44
LOC102578930	1445	1829	1672	1902	1932	722	1388	1311	2599	2696	3299	2508	2311	1968	2256	1806	844	942	887	1034
LOC102579257	522	431	521	406	565	275	271	198	368	331	202	374	222	361	515	625	323	355	267	198
LOC102579807	280	553	389	508	417	217	643	796	1054	1383	2889	3116	947	1045	1986	1664	874	656	303	783
LOC102580674	876	1079	911	1086	1007	889	1271	1273	1148	1046	914	884	896	796	1152	853	1090	1001	863	982
LOC102582016	68	39	53	108	53	27	21	46	39	22	135	44	0	22	82	122	38	55	25	38
LOC102582343	391	459	353	455	434	734	905	821	850	967	907	631	547	462	830	978	630	629	594	731
LOC102582917	509	563	523	602	543	695	824	633	618	508	503	746	481	615	878	882	847	759	854	1073
LOC102583251	3797	4821	4239	4993	4230	3763	6115	7087	4203	4667	5327	6205	4543	5262	6167	6383	5268	5221	4424	6765
LOC107058380	433	581	469	536	555	565	591	769	281	307	629	440	589	681	1048	1282	1924	1349	1387	1543
LOC102596492	26	12	25	27	28	21	37	0	14	0	0	6	0	4	8	11	14	7	1	19
LOC102583576	1155	955	954	1044	1142	502	885	722	1095	1121	2016	1550	973	1156	1797	2220	1323	1337	715	1185
LOC102583905	143	169	162	177	145	192	190	185	165	100	381	183	173	204	297	260	271	246	297	443
LOC102584220	636	767	866	881	873	547	1012	936	1030	986	401	904	411	501	766	855	852	717	808	706
LOC107058483	87	112	97	111	93	54	130	133	31	16	0	108	0	57	76	114	120	208	205	163
LOC102584559	1333	1644	1500	1625	1607	2092	2021	1938	1400	1548	2041	1906	1996	1446	2073	2475	1881	1741	1575	2067
LOC102585666	3991	4516	4926	5832	4353	12187	12044	12623	3112	2644	5240	5762	4639	5131	4870	5870	4381	4761	5447	4688
LOC102585999	159	137	149	176	132	468	598	816	342	405	791	660	735	561	748	855	561	349	496	639
LOC102597792	18	34	14	28	14	17	4	2	0	0	0	32	20	0	2	2	41	35	39	7
LOC102586338	7592	7923	7231	8401	8497	1671	1760	2328	3271	3555	4367	4126	3993	3902	3221	2899	3541	2995	2830	2189
LOC107058413	117	148	127	127	145	233	423	468	217	254	273	331	601	304	365	493	493	373	451	600
LOC102586660	583	890	771	684	717	858	1144	853	662	654	457	708	913	565	1135	1104	782	866	729	845
LOC102587656	16	48	26	37	39	57	106	116	130	101	267	115	167	142	189	235	106	80	139	130
LOC102587861	144	179	171	160	196	169	381	441	439	440	463	339	185	445	398	456	613	302	337	617
LOC102589491	5015	6067	5768	5708	5404	7867	8419	7927	1938	1248	2609	2501	3812	2382	3594	3205	7413	7468	8987	5270
LOC102590153	160	539	338	600	399	82	127	206	901	1036	1345	791	581	792	479	502	328	217	275	188
LOC102589825	3271	3795	3996	4422	3841	3106	4778	3119	3093	2168	3554	3535	3039	3541	3489	3586	3457	3087	4344	3646
LOC107058440	6	9	8	8	6	0	19	0	5	16	0	8	28	21	12	35	28	7	7	7
LOC102599104	81	49	84	24	48	153	126	107	69	110	170	102	234	93	113	125	151	104	165	185
LOC102599427	382	509	366	348	518	371	564	701	700	825	590	545	497	791	981	739	691	627	451	815
LOC102599753	29	67	57	78	44	186	187	85	102	136	130	193	86	97	57	123	168	105	108	76
LOC102600977	59	28	28	15	61	0	6	0	20	6	2	0	46	20	0	12	26	14	5	4
LOC102601548	1123	1527	1274	2357	1663	763	2537	2315	1935	1723	979	1665	967	1016	2339	1675	759	1281	1073	999
LOC102601882	5651	6122	5434	5787	5685	6366	9351	8263	7289	8572	10501	9396	7558	6426	9543	10825	10822	8622	7984	10114
LOC102602776	22	19	42	29	18	35	14	0	12	4	0	6	0	0	6	28	8	7	13	22
LOC102603443	143	222	201	259	227	295	271	289	252	269	183	306	185	212	357	342	540	461	354	381
LOC102603786	244	408	155	272	421	398	1007	500	2034	2096	1146	1897	997	1257	1820	1369	569	867	1056	880
LOC102604123	3744	4074	4245	4016	4108	3085	4664	3728	2530	2353	2900	3747	2509	3170	4586	4869	4590	4824	4047	4813
LOC102604465	1214	1385	1096	1448	1384	438	1307	703	2986	2175	1439	2341	1442	2006	1380	1485	576	1170	570	626
LOC102604798	13241	20383	16945	22268	17711	18850	8566	11116	2003	1289	1875	1797	8733	4531	5472	4091	17095	10996	20360	11699
LOC102578264	864	800	746	808	1008	466	643	538	1606	2088	2070	1438	2761	1932	2347	2130	1209	722	881	1189
LOC102578705	196	174	142	150	184	348	433	311	281	360	376	365	444	300	405	428	421	279	292	331
LOC102579582	377	348	322	352	445	347	420	426	955	1243	998	792	668	725	856	1013	684	529	519	803
LOC102579906	42	64	58	86	67	117	301	344	265	284	587	210	170	200	243	266	129	88	78	189
LOC102580460	456	157	222	106	280	355	997	895	116	130	354	453	182	103	297	854	766	479	271	798
LOC102580804	18	45	35	50	37	54	50	18	25	12	17	67	15	6	38	148	95	77	58	85
LOC102581144	223	159	175	144	132	100	409	300	266	491	841	879	333	227	382	499	443	404	351	335
LOC102581480	233	328	339	413	287	790	1184	779	85	13	63	70	308	212	426	307	740	1049	463	741
LOC102581811	20	22	19	26	9	12	18	10	10	8	0	0	0	10	24	9	24	21	14	4
LOC102582136	37	22	36	45	28	48	166	153	34	45	183	125	116	102	240	265	161	151	82	401
LOC102583140	316	652	511	647	747	275	670	465	958	730	864	1079	983	805	905	1185	514	560	545	439
LOC102583673	260	281	257	294	218	278	357	239	462	470	390	589	487	589	787	609	442	446	396	655
LOC102584221	171	43	115	12	135	0	3	0	8	3	0	0	0	0	8	1	1	0	0	30
LOC102584560	216	59	82	33	155	24	11	0	10	0	0	0	0	0	2	0	9	8	2	32
LOC102584885	2099	1146	1580	1720	1906	541	707	728	624	896	2864	1751	2427	1436	1490	2547	1252	1334	712	980
LOC102585541	166	182	199	141	191	162	179	274	207	130	285	264	267	181	279	283	216	203	166	233
LOC102585875	860	1076	1005	1038	1001	1243	1047	957	1009	1037	1627	1448	1514	1007	1681	1737	2304	1638	1914	1953
LOC102586209	724	659	748	746	836	677	1356	969	756	602	947	1050	1134	831	1166	1378	985	912	855	1117
LOC102586759	216	213	204	178	217	79	116	51	104	16	34	106	63	260	270	310	68	89	58	89
LOC102587107	48	13	18	21	49	21	46	127	28	24	8	42	0	27	67	439	143	102	19	29
LOC102587766	271	528	430	668	584	219	490	280	146	30	42	5	136	89	266	116	395	336	625	248
LOC102588089	140	175	160	230	111	107	168	78	12	6	44	0	54	8	26	18	50	118	107	41
LOC102588412	506	1494	1018	1555	1059	578	645	598	151	81	117	60	112	117	224	153	1332	534	1064	674
LOC102588957	302	93	181	138	204	132	109	142	25	10	14	39	16	101	49	114	30	35	21	17
LOC102589277	1248	1672	1588	2156	1674	3162	2998	3092	100	40	238	40	231	97	435	379	554	642	637	607
LOC102589941	230	535	338	511	306	640	544	311	112	49	49	90	233	289	591	220	1002	962	1428	1117
LOC107059094	71	141	132	102	156	33	111	127	75	48	0	110	75	92	101	170	3	53	46	36
LOC102590256	247	388	429	386	207	1281	1113	1155	414	425	136	253	181	388	376	168	159	170	510	410
LOC102590941	377	662	463	288	319	589	438	360	256	91	188	153	532	464	621	450	1107	848	2084	2046
LOC102591288	1089	1114	1072	1224	1164	1422	1916	1917	889	807	1161	1416	1004	1059	1414	1738	1044	1298	1411	1208
LOC102591847	2046	2204	2285	2745	2439	567	607	478	602	356	1098	435	1446	1433	921	871	3580	3571	4328	2804
LOC102592178	3339	5431	4479	5833	5339	1176	1512	1166	429	283	148	357	872	823	851	816	3064	2517	3596	1677
LOC102592514	154	192	170	34	241	121	226	176	9	0	81	18	37	72	95	156	266	159	544	358
LOC102592852	507	612	787	354	638	483	768	961	75	54	282	246	286	211	245	493	685	472	1660	1806
LOC102593195	2	1	2	1	0	0	11	28	4	0	0	2	0	7	21	45	37	16	15	19
LOC107057685	42	180	134	170	51	10691	8651	4793	99	114	110	75	87	44	521	886	1046	595	144	1214
LOC102597686	2373	4287	3723	4447	3407	22900	9497	8732	139	50	77	67	1140	567	958	838	3182	2084	2867	3160
LOC102594385	82	80	66	80	93	9	102	144	51	170	112	53	10	50	36	98	188	113	176	137
LOC102594713	310	444	348	369	465	107	433	424	419	353	456	479	274	521	572	455	291	329	232	375
LOC102595053	268	216	239	193	243	137	251	187	394	372	589	343	252	298	665	481	296	248	159	299
LOC102596943	189	217	167	203	111	192	201	170	57	94	215	142	1087	409	1211	675	2391	1503	765	2402
LOC102597478	1414	1806	1815	1678	1419	2486	2782	2716	1892	1655	1667	2199	1724	2165	1845	2191	2676	2425	2787	2839
LOC102597794	1355	683	747	820	1025	278	818	683	1050	838	1073	1298	700	927	1363	1894	470	810	385	459
LOC102598106	146	343	257	305	302	1116	1125	1691	818	439	326	349	512	670	663	611	231	246	295	484
LOC102598434	38	36	27	18	36	85	47	96	5	28	100	60	28	15	31	73	83	40	60	62
LOC102598773	1035	606	699	735	972	2595	1756	3702	943	445	96	346	572	891	585	567	72	200	196	277
LOC102599106	1304	1053	1291	1437	1368	2591	2896	2436	1665	1272	3040	3579	2552	2168	3485	3005	1964	2251	3401	2953
LOC102599429	185	302	214	250	222	345	757	808	673	599	1164	715	525	539	892	1119	475	502	393	680
LOC102599755	2403	3325	2809	3311	2779	2559	2723	2428	2530	2650	2270	2580	1950	2624	2470	2176	2710	2818	2846	2207
LOC102600089	26	19	16	14	18	0	55	24	56	30	0	24	14	22	67	55	28	38	22	10
LOC102598007	74	106	59	158	102	127	71	44	52	37	146	123	177	126	136	211	383	287	231	139
LOC102600419	292	517	477	509	401	709	908	835	835	621	611	953	1021	856	1080	1009	918	1049	1304	1027
LOC102600744	597	853	670	986	749	679	622	727	347	349	447	425	772	831	557	567	694	607	1121	508
LOC102601322	465	486	408	444	446	381	681	768	298	145	340	352	263	372	340	408	354	299	344	337
LOC102601659	103	63	68	83	54	6	57	53	50	42	8	26	27	82	99	105	100	94	84	50
LOC102601992	562	693	509	779	708	344	469	407	813	595	491	497	519	576	755	726	615	511	521	452
LOC102602994	35	16	10	0	39	16	56	14	77	44	28	30	26	79	49	102	8	23	12	36
LOC102603334	38	18	44	27	45	20	45	0	87	27	0	115	0	9	47	43	15	21	7	0
LOC102603672	220	163	118	198	210	246	587	328	791	1021	801	573	383	584	848	875	402	537	282	370
LOC102604007	4074	4572	4244	3393	4925	1409	3641	2694	5949	3067	6633	5334	4316	4703	5311	6013	3825	6349	5933	4585
LOC102604343	180	198	210	232	208	199	413	185	247	291	297	191	489	203	476	390	438	338	407	381
LOC102604666	908	1315	1261	1387	1044	802	1042	886	510	579	752	652	1147	914	1191	1523	2112	1559	1644	1860
LOC102605011	263	325	293	403	325	38	10	1	55	94	150	81	113	81	60	86	102	71	62	58
LOC102605346	1579	2283	2026	2246	2049	1534	1754	1577	1160	1359	715	900	797	1334	1332	1001	1957	1732	1778	1109
LOC102605686	819	1422	1057	1383	933	2136	1855	2283	1530	1084	1346	1395	1335	1320	1195	800	1045	995	1565	1289
LOC102606020	32112	35354	34112	40712	37442	21408	33941	35511	56132	111458	111259	98506	54265	59940	75353	55601	27064	28299	19487	28072
LOC102606359	75	98	76	114	58	1297	986	1007	30	27	66	87	263	273	240	96	239	173	642	295
LOC102578488	2536	3753	3019	5333	3795	1850	4955	3842	3963	1734	1438	2694	2212	2333	3749	2531	1898	3206	3657	1894
LOC107059188	13	14	14	24	17	11	54	180	44	28	183	114	30	30	20	65	88	40	31	45
LOC102578830	192	188	222	228	262	146	193	143	44	56	90	79	77	93	145	129	95	111	132	157
LOC102579162	453	280	356	326	393	259	198	54	275	94	140	388	518	473	540	385	194	168	171	224
LOC102579810	70	96	65	63	83	213	194	313	128	133	164	135	153	112	253	281	206	168	242	226
LOC102580561	3275	3561	3808	4322	3958	5017	5839	6274	4310	5569	7141	6342	5478	5077	5535	5922	5619	5360	4636	3862
LOC102580907	30	25	10	1	38	23	51	24	11	4	0	10	0	36	26	49	12	38	31	56
LOC102581250	1408	1827	1778	2008	1745	1013	1566	1015	1524	1550	827	1121	963	975	1366	1566	2144	2190	2201	1801
LOC107058699	165	179	187	247	223	324	68	98	46	57	140	249	611	450	664	400	1973	915	840	720
LOC102582017	598	1093	721	808	926	243	101	163	55	45	170	201	1175	430	507	461	1837	1321	1413	779
LOC102583906	1323	1959	1387	1731	1515	3569	7803	4942	11404	10391	10617	17248	2836	4530	8324	5519	2483	2443	3090	2820
BBR/BPC2	787	863	874	888	900	1156	1106	1092	1414	1729	1205	1460	1359	1416	1780	1336	830	860	747	727
LOC102584561	242	278	212	267	288	368	399	547	473	398	628	517	509	451	351	274	366	259	388	383
LOC102584886	14	46	19	34	18	0	24	0	4	0	38	10	14	25	26	58	35	63	26	28
LOC102585203	34	44	31	25	32	48	108	24	14	18	89	45	62	23	90	66	102	72	69	104
LOC107058712	17	5	6	6	5	0	32	14	68	47	110	52	107	72	51	66	30	41	42	57
LOC107058716	138	123	130	90	110	93	58	70	149	125	182	110	203	151	217	284	104	150	83	80
LOC102585542	303	284	360	377	316	647	810	766	232	212	357	519	939	548	841	976	1011	776	795	1330
LOC102585876	507	318	337	320	444	449	1445	602	820	1211	1062	980	493	562	1006	1328	912	797	623	1120
LOC102586541	145	184	158	200	140	169	155	197	126	91	133	143	148	76	160	113	169	129	232	118
LOC102586875	268	374	396	353	404	565	621	834	679	579	787	967	829	553	868	830	538	500	562	609
LOC102587539	160	149	141	205	207	112	152	92	536	500	1144	570	597	501	640	614	167	211	58	165
LOC102587215	254	158	128	189	261	49	215	106	800	746	966	1304	878	786	1063	1732	239	459	30	301
LOC102587862	1120	1558	1393	1587	1204	623	686	686	966	688	701	594	566	760	851	765	1234	1106	1375	1098
LOC102588521	254	327	281	283	339	190	359	368	540	445	658	430	431	583	1040	888	742	512	373	424
LOC102588838	3350	4655	3382	4046	3959	1890	2436	2983	2217	2170	2205	2125	1442	1650	1509	1594	1973	2027	2041	1585
LOC102589718	16	8	22	12	38	0	37	0	20	14	16	146	28	16	10	128	15	34	68	39
LOC102577463	154	104	92	101	159	465	437	812	20	84	141	135	12	119	211	1074	539	688	56	417
LOC102590362	2566	2985	3081	2618	3081	975	1549	1601	168	132	516	343	693	855	935	1320	3827	2643	2725	3932
LOC102590708	4611	5088	4693	5300	4617	3434	7967	5069	11489	8631	5885	6766	4204	6004	6623	2861	937	2106	2983	993
LOC102591063	686	1189	997	1222	1534	107	366	302	527	329	457	357	323	445	300	389	545	508	674	466
LOC102591399	51916	44127	49338	63425	58214	8008	10887	8973	66541	44385	59010	58984	45853	61077	46807	40550	15750	24475	12393	11946
LOC102591723	86	95	83	43	82	141	388	95	95	130	207	142	52	83	133	217	315	240	435	354
[truncated: 19,469 more rows]

## Sheet: M1_BP
ID	Description	GeneRatio	BgRatio	pvalue	p.adjust	qvalue	geneID	Count
GO:0006281	DNA repair	9/164	121/7785	0.000986753	0.410835	0.403074	102598005/102596055/102585546/102605871/102589344/102599606/102580987/102601709/102596374	9
GO:0009266	response to temperature stimulus	9/164	131/7785	0.00172698	0.410835	0.403074	107057685/102591723/102600008/102592889/102604977/102598543/102579268/102582972/102602310	9
GO:0006974	cellular response to DNA damage stimulus	9/164	132/7785	0.00182054	0.410835	0.403074	102598005/102596055/102585546/102605871/102589344/102599606/102580987/102601709/102596374	9
GO:0050821	protein stabilization	3/164	14/7785	0.0028164	0.474625	0.465658	102600008/102604977/102604096	3
GO:0031647	regulation of protein stability	3/164	16/7785	0.00420097	0.474625	0.465658	102600008/102604977/102604096	3
GO:0006259	DNA metabolic process	10/164	179/7785	0.00444791	0.474625	0.465658	102598005/102596055/102585546/102605871/102589344/102599606/102589138/102580987/102601709/102596374	10
GO:0030150	protein import into mitochondrial matrix	3/164	17/7785	0.00502303	0.474625	0.465658	102594658/102580430/102604096	3
GO:0009409	response to cold	5/164	56/7785	0.0062712	0.474625	0.465658	107057685/102591723/102598543/102582972/102602310	5
GO:0006457	protein folding	9/164	160/7785	0.00656243	0.474625	0.465658	107061352/102600008/102592889/107060638/102604977/102590789/102604096/102587986/102599235	9
GO:0009628	response to abiotic stimulus	15/164	351/7785	0.0070107	0.474625	0.465658	107057685/102591723/102600008/102592889/102600485/102589344/102582203/102596568/102604977/102598543/102579268/102580378/102580385/102582972/102602310	15
GO:0006302	double-strand break repair	4/164	39/7785	0.00879778	0.541463	0.531234	102585546/102589344/102601709/102596374	4
GO:0033554	cellular response to stress	13/164	306/7785	0.0123487	0.660952	0.648466	102605223/102598005/102596055/102585546/102600008/102605871/102589344/102599606/102604977/102589138/102580987/102601709/102596374	13
GO:0065002	intracellular protein transmembrane transport	4/164	45/7785	0.0144622	0.660952	0.648466	102598588/102594658/102580430/102604096	4
GO:0090501	RNA phosphodiester bond hydrolysis	3/164	25/7785	0.0150243	0.660952	0.648466	102580987/102587217/102582288	3
GO:0071806	protein transmembrane transport	4/164	46/7785	0.0155859	0.660952	0.648466	102598588/102594658/102580430/102604096	4
GO:0016093	polyprenol metabolic process	2/164	10/7785	0.0177631	0.660952	0.648466	102596162/102582972	2
GO:1901991	negative regulation of mitotic cell cycle phase transition	2/164	10/7785	0.0177631	0.660952	0.648466	102598005/102585546	2
GO:0048367	shoot system development	7/164	128/7785	0.0182531	0.660952	0.648466	102591830/102579834/102584734/102600969/102601340/102580378/102579229	7
GO:0007093	mitotic cell cycle checkpoint signaling	2/164	11/7785	0.0214133	0.660952	0.648466	102598005/102585546	2
GO:0009631	cold acclimation	2/164	11/7785	0.0214133	0.660952	0.648466	107057685/102591723	2
GO:0010638	positive regulation of organelle organization	2/164	11/7785	0.0214133	0.660952	0.648466	102579102/102599122	2
GO:0042273	ribosomal large subunit biogenesis	5/164	76/7785	0.0217154	0.660952	0.648466	102579856/102577695/102594937/107063314/102585355	5
GO:0044743	protein transmembrane import into intracellular organelle	3/164	29/7785	0.0224548	0.660952	0.648466	102594658/102580430/102604096	3
GO:0042254	ribosome biogenesis	10/164	232/7785	0.0245279	0.686337	0.673371	102579856/102582396/102577695/102578573/102594937/102587217/107063314/102585355/102606169/102582288	10
GO:0031570	DNA integrity checkpoint signaling	2/164	12/7785	0.0253448	0.686337	0.673371	102598005/102585546	2
GO:0090305	nucleic acid phosphodiester bond hydrolysis	3/164	32/7785	0.0291208	0.689707	0.676678	102580987/102587217/102582288	3
GO:0000723	telomere maintenance	2/164	13/7785	0.0295443	0.689707	0.676678	102585546/102596374	2
GO:0032200	telomere organization	2/164	13/7785	0.0295443	0.689707	0.676678	102585546/102596374	2
GO:0090502	RNA phosphodiester bond hydrolysis, endonucleolytic	2/164	13/7785	0.0295443	0.689707	0.676678	102587217/102582288	2
GO:0009299	mRNA transcription	2/164	14/7785	0.033999	0.724229	0.710547	102600485/102596568	2
GO:1901990	regulation of mitotic cell cycle phase transition	2/164	14/7785	0.033999	0.724229	0.710547	102598005/102585546	2
GO:0007005	mitochondrion organization	5/164	87/7785	0.0361965	0.724229	0.710547	102600461/102594658/102579102/102580430/102604096	5
GO:0006626	protein targeting to mitochondrion	3/164	35/7785	0.036718	0.724229	0.710547	102594658/102580430/102604096	3
GO:0070585	protein localization to mitochondrion	3/164	36/7785	0.0394546	0.724229	0.710547	102594658/102580430/102604096	3
GO:0072655	establishment of protein localization to mitochondrion	3/164	36/7785	0.0394546	0.724229	0.710547	102594658/102580430/102604096	3
GO:0048731	system development	10/164	252/7785	0.0399716	0.724229	0.710547	102591830/102601541/102579834/102584734/102579102/102600969/102601340/102580378/102602310/102579229	10
GO:0042752	regulation of circadian rhythm	2/164	16/7785	0.0436242	0.724229	0.710547	102589345/102598543	2
GO:0045930	negative regulation of mitotic cell cycle	2/164	16/7785	0.0436242	0.724229	0.710547	102598005/102585546	2
GO:0003006	developmental process involved in reproduction	8/164	187/7785	0.0436916	0.724229	0.710547	102591830/102601541/102584734/102600969/102601340/102579268/102602310/102579229	8
GO:0009908	flower development	4/164	64/7785	0.045478	0.724229	0.710547	102591830/102584734/102601340/102579229	4
GO:0000075	cell cycle checkpoint signaling	2/164	17/7785	0.048771	0.724229	0.710547	102598005/102585546	2
GO:0003002	regionalization	2/164	17/7785	0.048771	0.724229	0.710547	102591830/102580378	2
GO:0048437	floral organ development	2/164	17/7785	0.048771	0.724229	0.710547	102591830/102601340	2
GO:1901988	negative regulation of cell cycle phase transition	2/164	17/7785	0.048771	0.724229	0.710547	102598005/102585546	2
GO:0006412	translation	16/164	486/7785	0.0497426	0.724229	0.710547	102578685/102588825/102600873/102580579/102581050/102598507/107061375/102600598/102588595/102603978/102584339/102588421/102592862/102585355/102591755/102606169	16
GO:0006310	DNA recombination	4/164	66/7785	0.0499719	0.724229	0.710547	102585546/102589344/102599606/102601709	4
GO:0043043	peptide biosynthetic process	16/164	490/7785	0.0528579	0.724229	0.710547	102578685/102588825/102600873/102580579/102581050/102598507/107061375/102600598/102588595/102603978/102584339/102588421/102592862/102585355/102591755/102606169	16
GO:0022613	ribonucleoprotein complex biogenesis	11/164	302/7785	0.0537842	0.724229	0.710547	102582177/102579856/102582396/102577695/102578573/102594937/102587217/107063314/102585355/102606169/102582288	11
GO:0090567	reproductive shoot system development	4/164	68/7785	0.0547017	0.724229	0.710547	102591830/102584734/102601340/102579229	4
GO:0048608	reproductive structure development	7/164	163/7785	0.0563284	0.724229	0.710547	102591830/102601541/102584734/102600969/102601340/102602310/102579229	7
GO:0061458	reproductive system development	7/164	163/7785	0.0563284	0.724229	0.710547	102591830/102601541/102584734/102600969/102601340/102602310/102579229	7
GO:0000003	reproduction	10/164	269/7785	0.0575443	0.724229	0.710547	102591830/102601541/102585546/102584734/102599606/102600969/102601340/102579268/102602310/102579229	10
GO:0022414	reproductive process	10/164	269/7785	0.0575443	0.724229	0.710547	102591830/102601541/102585546/102584734/102599606/102600969/102601340/102579268/102602310/102579229	10
GO:0010564	regulation of cell cycle process	3/164	42/7785	0.0579535	0.724229	0.710547	102598005/102585546/102579102	3
GO:0007389	pattern specification process	2/164	19/7785	0.0596767	0.724229	0.710547	102591830/102580378	2
GO:0006260	DNA replication	4/164	72/7785	0.0648619	0.724229	0.710547	102579102/102605871/102599606/102586350	4
GO:0006289	nucleotide-excision repair	2/164	20/7785	0.065414	0.724229	0.710547	102585546/102580987	2
GO:0032543	mitochondrial translation	2/164	20/7785	0.065414	0.724229	0.710547	102600873/102592862	2
GO:0090698	post-embryonic plant morphogenesis	2/164	20/7785	0.065414	0.724229	0.710547	102591830/102579834	2
GO:0031347	regulation of defense response	3/164	45/7785	0.0684844	0.724229	0.710547	102598005/102601137/107060016	3
GO:0046474	glycerophospholipid biosynthetic process	3/164	45/7785	0.0684844	0.724229	0.710547	102589397/102596162/102595962	3
GO:0006505	GPI anchor metabolic process	2/164	21/7785	0.0713273	0.724229	0.710547	102589397/102596162	2
GO:0006506	GPI anchor biosynthetic process	2/164	21/7785	0.0713273	0.724229	0.710547	102589397/102596162	2
GO:0034250	positive regulation of cellular amide metabolic process	2/164	21/7785	0.0713273	0.724229	0.710547	102600873/102592862	2
GO:0045727	positive regulation of translation	2/164	21/7785	0.0713273	0.724229	0.710547	102600873/102592862	2
GO:1901987	regulation of cell cycle phase transition	2/164	21/7785	0.0713273	0.724229	0.710547	102598005/102585546	2
GO:0048869	cellular developmental process	5/164	106/7785	0.0726743	0.724229	0.710547	102598321/102579834/102601340/102579268/102580378	5
GO:0009791	post-embryonic development	8/164	209/7785	0.0739039	0.724229	0.710547	102591830/102601541/102579834/102584734/102600969/102601340/102602310/102579229	8
GO:0010557	positive regulation of macromolecule biosynthetic process	8/164	210/7785	0.075519	0.724229	0.710547	102600873/102598460/102588157/102596569/102592862/102581508/102592561/102583487	8
GO:0009408	response to heat	4/164	76/7785	0.075939	0.724229	0.710547	102600008/102592889/102604977/102579268	4
GO:1990542	mitochondrial transmembrane transport	3/164	47/7785	0.0759531	0.724229	0.710547	102594658/102580430/102604096	3
GO:0099402	plant organ development	5/164	109/7785	0.079782	0.742515	0.728488	102591830/102579102/102600969/102601340/102580378	5
GO:0010948	negative regulation of cell cycle process	2/164	23/7785	0.0836427	0.742515	0.728488	102598005/102585546	2
GO:0009891	positive regulation of biosynthetic process	8/164	215/7785	0.0839136	0.742515	0.728488	102600873/102598460/102588157/102596569/102592862/102581508/102592561/102583487	8
GO:0031328	positive regulation of cellular biosynthetic process	8/164	215/7785	0.0839136	0.742515	0.728488	102600873/102598460/102588157/102596569/102592862/102581508/102592561/102583487	8
GO:0048522	positive regulation of cellular process	11/164	327/7785	0.0840674	0.742515	0.728488	102600873/102598460/102605847/102579102/102588157/102596569/102592862/102599122/102581508/102592561/102583487	11
GO:0051276	chromosome organization	6/164	145/7785	0.0854356	0.742515	0.728488	102591723/102596055/102585546/102599606/102587956/102596374	6
GO:0006261	DNA-dependent DNA replication	3/164	50/7785	0.0877953	0.742515	0.728488	102579102/102605871/102599606	3
GO:0010876	lipid localization	4/164	80/7785	0.0879055	0.742515	0.728488	102584024/102602310/102593808/102598620	4
GO:0034605	cellular response to heat	2/164	24/7785	0.0900261	0.742515	0.728488	102600008/102604977	2
GO:0045786	negative regulation of cell cycle	2/164	24/7785	0.0900261	0.742515	0.728488	102598005/102585546	2
GO:0051130	positive regulation of cellular component organization	2/164	24/7785	0.0900261	0.742515	0.728488	102579102/102599122	2
GO:0140694	non-membrane-bounded organelle assembly	4/164	81/7785	0.0910321	0.742515	0.728488	102579856/102599606/102585355/102606169	4
GO:0051726	regulation of cell cycle	4/164	82/7785	0.0942116	0.7593	0.744956	102598005/102585546/102579102/102587169	4
GO:0048518	positive regulation of biological process	12/164	374/7785	0.0957799	0.760035	0.745677	102600873/102598460/102605847/102579102/102589345/102588157/102596569/102592862/102599122/102581508/102592561/102583487	12
GO:0007623	circadian rhythm	2/164	25/7785	0.096548	0.760035	0.745677	102589345/102598543	2
GO:0022402	cell cycle process	6/164	151/7785	0.0990367	0.770665	0.756106	102598005/102596055/102585546/102589762/102579102/102599606	6
GO:0000280	nuclear division	3/164	53/7785	0.100362	0.772105	0.757519	102596055/102589762/102599606	3
GO:0007346	regulation of mitotic cell cycle	2/164	26/7785	0.1032	0.772632	0.758036	102598005/102585546	2
GO:0042255	ribosome assembly	3/164	54/7785	0.104704	0.772632	0.758036	102579856/102585355/102606169	3
GO:0046467	membrane lipid biosynthetic process	3/164	55/7785	0.109118	0.772632	0.758036	102589397/102596162/102583143	3
GO:0048646	anatomical structure formation involved in morphogenesis	2/164	27/7785	0.109973	0.772632	0.758036	102591830/102601340	2
GO:0010628	positive regulation of gene expression	2/164	28/7785	0.11686	0.772632	0.758036	102600873/102592862	2
GO:0048511	rhythmic process	2/164	28/7785	0.11686	0.772632	0.758036	102589345/102598543	2
GO:0140053	mitochondrial gene expression	2/164	28/7785	0.11686	0.772632	0.758036	102600873/102592862	2
GO:0009653	anatomical structure morphogenesis	5/164	123/7785	0.117599	0.772632	0.758036	102591830/102579834/102579102/102601340/102579268	5
GO:0032270	positive regulation of cellular protein metabolic process	3/164	58/7785	0.122781	0.772632	0.758036	102600873/102605847/102592862	3
GO:0045017	glycerolipid biosynthetic process	3/164	58/7785	0.122781	0.772632	0.758036	102589397/102596162/102595962	3
GO:0000724	double-strand break repair via homologous recombination	2/164	30/7785	0.130945	0.772632	0.758036	102585546/102601709	2
GO:0006661	phosphatidylinositol biosynthetic process	2/164	30/7785	0.130945	0.772632	0.758036	102589397/102596162	2
GO:0098813	nuclear chromosome segregation	2/164	30/7785	0.130945	0.772632	0.758036	102596055/102599606	2
GO:0033365	protein localization to organelle	6/164	164/7785	0.132165	0.772632	0.758036	102598588/102594658/102580430/102604096/102578292/102580378	6
GO:0009606	tropism	2/164	31/7785	0.138128	0.772632	0.758036	102580378/102580385	2
GO:1903046	meiotic cell cycle process	2/164	31/7785	0.138128	0.772632	0.758036	102585546/102599606	2
GO:1905392	plant organ morphogenesis	2/164	31/7785	0.138128	0.772632	0.758036	102591830/102579102	2
GO:0030154	cell differentiation	4/164	95/7785	0.140036	0.772632	0.758036	102598321/102579834/102579268/102580378	4
GO:0006643	membrane lipid metabolic process	3/164	62/7785	0.141904	0.772632	0.758036	102589397/102596162/102583143	3
GO:1903047	mitotic cell cycle process	4/164	96/7785	0.14388	0.772632	0.758036	102598005/102596055/102585546/102589762	4
GO:0006650	glycerophospholipid metabolic process	3/164	63/7785	0.146833	0.772632	0.758036	102589397/102596162/102595962	3
GO:0031325	positive regulation of cellular metabolic process	9/164	287/7785	0.151434	0.772632	0.758036	102600873/102598460/102605847/102588157/102596569/102592862/102581508/102592561/102583487	9
GO:0051173	positive regulation of nitrogen compound metabolic process	9/164	287/7785	0.151434	0.772632	0.758036	102600873/102598460/102605847/102588157/102596569/102592862/102581508/102592561/102583487	9
GO:0017038	protein import	3/164	64/7785	0.151818	0.772632	0.758036	102594658/102580430/102604096	3
GO:0051247	positive regulation of protein metabolic process	3/164	64/7785	0.151818	0.772632	0.758036	102600873/102605847/102592862	3
GO:0000725	recombinational repair	2/164	33/7785	0.15274	0.772632	0.758036	102585546/102601709	2
GO:0007059	chromosome segregation	2/164	33/7785	0.15274	0.772632	0.758036	102596055/102599606	2
GO:0016579	protein deubiquitination	2/164	33/7785	0.15274	0.772632	0.758036	102599183/102606023	2
GO:0140014	mitotic nuclear division	2/164	33/7785	0.15274	0.772632	0.758036	102596055/102589762	2
GO:0070925	organelle assembly	4/164	99/7785	0.155656	0.772632	0.758036	102579856/102599606/102585355/102606169	4
GO:0010604	positive regulation of macromolecule metabolic process	9/164	289/7785	0.1559	0.772632	0.758036	102600873/102598460/102605847/102588157/102596569/102592862/102581508/102592561/102583487	9
GO:0044772	mitotic cell cycle phase transition	2/164	34/7785	0.160156	0.772632	0.758036	102598005/102585546	2
GO:0009247	glycolipid biosynthetic process	2/164	35/7785	0.167637	0.772632	0.758036	102589397/102596162	2
GO:0009893	positive regulation of metabolic process	9/164	297/7785	0.174397	0.772632	0.758036	102600873/102598460/102605847/102588157/102596569/102592862/102581508/102592561/102583487	9
GO:0000470	maturation of LSU-rRNA	2/164	36/7785	0.175177	0.772632	0.758036	102577695/107063314	2
GO:0006664	glycolipid metabolic process	2/164	36/7785	0.175177	0.772632	0.758036	102589397/102596162	2
GO:1903509	liposaccharide metabolic process	2/164	36/7785	0.175177	0.772632	0.758036	102589397/102596162	2
GO:0006839	mitochondrial transport	3/164	69/7785	0.177504	0.772632	0.758036	102594658/102580430/102604096	3
GO:0006869	lipid transport	3/164	69/7785	0.177504	0.772632	0.758036	102584024/102593808/102598620	3
GO:0007049	cell cycle	7/164	220/7785	0.18192	0.772632	0.758036	102598005/102596055/102585546/102589762/102579102/102587169/102599606	7
GO:0080134	regulation of response to stress	3/164	70/7785	0.182781	0.772632	0.758036	102598005/102601137/107060016	3
GO:0051301	cell division	4/164	106/7785	0.184449	0.772632	0.758036	102596055/102589762/102579102/102580378	4
GO:0016071	mRNA metabolic process	8/164	261/7785	0.185068	0.772632	0.758036	102582177/102600485/102596568/102583092/102585283/102580987/102594803/102603996	8
GO:0031668	cellular response to extracellular stimulus	2/164	38/7785	0.190411	0.772632	0.758036	102605223/102589138	2
GO:0051235	maintenance of location	2/164	38/7785	0.190411	0.772632	0.758036	102580378/102602310	2
GO:0071496	cellular response to external stimulus	2/164	38/7785	0.190411	0.772632	0.758036	102605223/102589138	2
GO:0000478	endonucleolytic cleavage involved in rRNA processing	1/164	10/7785	0.191873	0.772632	0.758036	102582288	1
GO:0000479	endonucleolytic cleavage of tricistronic rRNA transcript (SSU-rRNA, 5.8S rRNA, LSU-rRNA)	1/164	10/7785	0.191873	0.772632	0.758036	102582288	1
GO:0001708	cell fate specification	1/164	10/7785	0.191873	0.772632	0.758036	102580378	1
GO:0009649	entrainment of circadian clock	1/164	10/7785	0.191873	0.772632	0.758036	102589345	1
GO:0016553	base conversion or substitution editing	1/164	10/7785	0.191873	0.772632	0.758036	102603996	1
GO:0043484	regulation of RNA splicing	1/164	10/7785	0.191873	0.772632	0.758036	102582203	1
GO:1900864	mitochondrial RNA modification	1/164	10/7785	0.191873	0.772632	0.758036	102603996	1
GO:2001020	regulation of response to DNA damage stimulus	1/164	10/7785	0.191873	0.772632	0.758036	102598005	1
GO:0006497	protein lipidation	2/164	39/7785	0.198095	0.772632	0.758036	102589397/102596162	2
GO:0009141	nucleoside triphosphate metabolic process	2/164	39/7785	0.198095	0.772632	0.758036	102589138/102603946	2
GO:0042158	lipoprotein biosynthetic process	2/164	39/7785	0.198095	0.772632	0.758036	102589397/102596162	2
GO:0045893	positive regulation of transcription, DNA-templated	6/164	186/7785	0.198391	0.772632	0.758036	102598460/102588157/102596569/102581508/102592561/102583487	6
GO:1902680	positive regulation of RNA biosynthetic process	6/164	186/7785	0.198391	0.772632	0.758036	102598460/102588157/102596569/102581508/102592561/102583487	6
GO:1903508	positive regulation of nucleic acid-templated transcription	6/164	186/7785	0.198391	0.772632	0.758036	102598460/102588157/102596569/102581508/102592561/102583487	6
GO:0008654	phospholipid biosynthetic process	3/164	73/7785	0.198853	0.772632	0.758036	102589397/102596162/102595962	3
GO:0048316	seed development	3/164	73/7785	0.198853	0.772632	0.758036	102601541/102600969/102602310	3
GO:0042157	lipoprotein metabolic process	2/164	40/7785	0.205816	0.772632	0.758036	102589397/102596162	2
GO:0000911	cytokinesis by cell plate formation	1/164	11/7785	0.208919	0.772632	0.758036	102589762	1
GO:0006383	transcription by RNA polymerase III	1/164	11/7785	0.208919	0.772632	0.758036	102600766	1
GO:0006620	posttranslational protein targeting to endoplasmic reticulum membrane	1/164	11/7785	0.208919	0.772632	0.758036	102598588	1
GO:0007131	reciprocal meiotic recombination	1/164	11/7785	0.208919	0.772632	0.758036	102599606	1
GO:0009166	nucleotide catabolic process	1/164	11/7785	0.208919	0.772632	0.758036	102589138	1
GO:0009746	response to hexose	1/164	11/7785	0.208919	0.772632	0.758036	102604450	1
GO:0009749	response to glucose	1/164	11/7785	0.208919	0.772632	0.758036	102604450	1
GO:0016036	cellular response to phosphate starvation	1/164	11/7785	0.208919	0.772632	0.758036	102605223	1
GO:0016925	protein sumoylation	1/164	11/7785	0.208919	0.772632	0.758036	102578468	1
GO:0019915	lipid storage	1/164	11/7785	0.208919	0.772632	0.758036	102602310	1
GO:0030041	actin filament polymerization	1/164	11/7785	0.208919	0.772632	0.758036	102599122	1
GO:0030198	extracellular matrix organization	1/164	11/7785	0.208919	0.772632	0.758036	102591586	1
GO:0030833	regulation of actin filament polymerization	1/164	11/7785	0.208919	0.772632	0.758036	102599122	1
GO:0034284	response to monosaccharide	1/164	11/7785	0.208919	0.772632	0.758036	102604450	1
GO:0035825	homologous recombination	1/164	11/7785	0.208919	0.772632	0.758036	102599606	1
GO:0042023	DNA endoreduplication	1/164	11/7785	0.208919	0.772632	0.758036	102579102	1
GO:0043062	extracellular structure organization	1/164	11/7785	0.208919	0.772632	0.758036	102591586	1
GO:0043162	ubiquitin-dependent protein catabolic process via the multivesicular body sorting pathway	1/164	11/7785	0.208919	0.772632	0.758036	102605912	1
GO:0045132	meiotic chromosome segregation	1/164	11/7785	0.208919	0.772632	0.758036	102599606	1
GO:0046655	folic acid metabolic process	1/164	11/7785	0.208919	0.772632	0.758036	102589661	1
GO:0046890	regulation of lipid biosynthetic process	1/164	11/7785	0.208919	0.772632	0.758036	102583143	1
GO:0051304	chromosome separation	1/164	11/7785	0.208919	0.772632	0.758036	102599606	1
GO:0070973	protein localization to endoplasmic reticulum exit site	1/164	11/7785	0.208919	0.772632	0.758036	102578292	1
GO:0090696	post-embryonic plant organ development	1/164	11/7785	0.208919	0.772632	0.758036	102591830	1
GO:0140527	reciprocal homologous recombination	1/164	11/7785	0.208919	0.772632	0.758036	102599606	1
GO:0009314	response to radiation	5/164	150/7785	0.209197	0.772632	0.758036	102600485/102589344/102582203/102596568/102580385	5
GO:0048285	organelle fission	3/164	75/7785	0.209752	0.772632	0.758036	102596055/102589762/102599606	3
GO:0070646	protein modification by small protein removal	2/164	41/7785	0.213569	0.772632	0.758036	102599183/102606023	2
GO:0006605	protein targeting	4/164	114/7785	0.219281	0.772632	0.758036	102598588/102594658/102580430/102604096	4
GO:0022622	root system development	2/164	42/7785	0.22135	0.772632	0.758036	102579102/102600969	2
GO:0044770	cell cycle phase transition	2/164	42/7785	0.22135	0.772632	0.758036	102598005/102585546	2
GO:0046488	phosphatidylinositol metabolic process	2/164	42/7785	0.22135	0.772632	0.758036	102589397/102596162	2
GO:0048364	root development	2/164	42/7785	0.22135	0.772632	0.758036	102579102/102600969	2
GO:0001558	regulation of cell growth	1/164	12/7785	0.225608	0.772632	0.758036	102579102	1
GO:0007127	meiosis I	1/164	12/7785	0.225608	0.772632	0.758036	102599606	1
GO:0009262	deoxyribonucleotide metabolic process	1/164	12/7785	0.225608	0.772632	0.758036	102589138	1
GO:0009637	response to blue light	1/164	12/7785	0.225608	0.772632	0.758036	102580385	1
GO:0010374	stomatal complex development	1/164	12/7785	0.225608	0.772632	0.758036	102579834	1
GO:0042398	cellular modified amino acid biosynthetic process	1/164	12/7785	0.225608	0.772632	0.758036	102589661	1
GO:0048438	floral whorl development	1/164	12/7785	0.225608	0.772632	0.758036	102601340	1
GO:0071897	DNA biosynthetic process	1/164	12/7785	0.225608	0.772632	0.758036	102605871	1
GO:0072595	maintenance of protein localization in organelle	1/164	12/7785	0.225608	0.772632	0.758036	102580378	1
GO:0090329	regulation of DNA-dependent DNA replication	1/164	12/7785	0.225608	0.772632	0.758036	102579102	1
GO:0010154	fruit development	3/164	78/7785	0.22634	0.772632	0.758036	102601541/102600969/102602310	3
GO:0046486	glycerolipid metabolic process	3/164	78/7785	0.22634	0.772632	0.758036	102589397/102596162/102595962	3
GO:0006364	rRNA processing	5/164	155/7785	0.228274	0.772632	0.758036	102582396/102577695/102587217/107063314/102582288	5
GO:0009991	response to extracellular stimulus	2/164	43/7785	0.229154	0.772632	0.758036	102605223/102589138	2
GO:0044087	regulation of cellular component biogenesis	2/164	43/7785	0.229154	0.772632	0.758036	102583143/102599122	2
GO:0007275	multicellular organism development	10/164	363/7785	0.235003	0.772632	0.758036	102591830/102601541/102579834/102584734/102579102/102600969/102601340/102580378/102602310/102579229	10
GO:0051321	meiotic cell cycle	2/164	44/7785	0.236976	0.772632	0.758036	102585546/102599606	2
GO:0006002	fructose 6-phosphate metabolic process	1/164	13/7785	0.241947	0.772632	0.758036	102604450	1
GO:0008064	regulation of actin polymerization or depolymerization	1/164	13/7785	0.241947	0.772632	0.758036	102599122	1
GO:0009860	pollen tube growth	1/164	13/7785	0.241947	0.772632	0.758036	102579268	1
GO:0030422	production of siRNA involved in RNA interference	1/164	13/7785	0.241947	0.772632	0.758036	102599637	1
GO:0030832	regulation of actin filament length	1/164	13/7785	0.241947	0.772632	0.758036	102599122	1
GO:0031334	positive regulation of protein-containing complex assembly	1/164	13/7785	0.241947	0.772632	0.758036	102599122	1
GO:0032271	regulation of protein polymerization	1/164	13/7785	0.241947	0.772632	0.758036	102599122	1
GO:0051302	regulation of cell division	1/164	13/7785	0.241947	0.772632	0.758036	102579102	1
GO:0061982	meiosis I cell cycle process	1/164	13/7785	0.241947	0.772632	0.758036	102599606	1
GO:0110053	regulation of actin filament organization	1/164	13/7785	0.241947	0.772632	0.758036	102599122	1
GO:1905393	plant organ formation	1/164	13/7785	0.241947	0.772632	0.758036	102591830	1
GO:0016072	rRNA metabolic process	5/164	160/7785	0.247842	0.77301	0.758407	102582396/102577695/102587217/107063314/102582288	5
GO:0000278	mitotic cell cycle	4/164	121/7785	0.251086	0.77301	0.758407	102598005/102596055/102585546/102589762	4
GO:0022618	ribonucleoprotein complex assembly	4/164	121/7785	0.251086	0.77301	0.758407	102582177/102578573/102585355/102606169	4
GO:0070972	protein localization to endoplasmic reticulum	2/164	46/7785	0.25266	0.77301	0.758407	102598588/102578292	2
GO:0006997	nucleus organization	1/164	14/7785	0.257943	0.77301	0.758407	102585154	1
GO:1901292	nucleoside phosphate catabolic process	1/164	14/7785	0.257943	0.77301	0.758407	102589138	1
GO:0071826	ribonucleoprotein complex subunit organization	4/164	123/7785	0.260353	0.77301	0.758407	102582177/102578573/102585355/102606169	4
GO:0016049	cell growth	2/164	47/7785	0.260514	0.77301	0.758407	102579102/102579268	2
GO:0051604	protein maturation	2/164	48/7785	0.26837	0.77301	0.758407	102582048/102589650	2
GO:0034248	regulation of cellular amide metabolic process	3/164	86/7785	0.271641	0.77301	0.758407	102600873/102583143/102592862	3
GO:0006613	cotranslational protein targeting to membrane	1/164	15/7785	0.273603	0.77301	0.758407	102598588	1
GO:0006614	SRP-dependent cotranslational protein targeting to membrane	1/164	15/7785	0.273603	0.77301	0.758407	102598588	1
GO:0009147	pyrimidine nucleoside triphosphate metabolic process	1/164	15/7785	0.273603	0.77301	0.758407	102589138	1
GO:0009629	response to gravity	1/164	15/7785	0.273603	0.77301	0.758407	102580378	1
GO:0009630	gravitropism	1/164	15/7785	0.273603	0.77301	0.758407	102580378	1
GO:0009787	regulation of abscisic acid-activated signaling pathway	1/164	15/7785	0.273603	0.77301	0.758407	102605040	1
GO:0016246	RNA interference	1/164	15/7785	0.273603	0.77301	0.758407	102599637	1
GO:0019216	regulation of lipid metabolic process	1/164	15/7785	0.273603	0.77301	0.758407	102583143	1
GO:0046513	ceramide biosynthetic process	1/164	15/7785	0.273603	0.77301	0.758407	102583143	1
GO:0090627	plant epidermal cell differentiation	1/164	15/7785	0.273603	0.77301	0.758407	102579834	1
GO:1901419	regulation of response to alcohol	1/164	15/7785	0.273603	0.77301	0.758407	102605040	1
GO:1902903	regulation of supramolecular fiber organization	1/164	15/7785	0.273603	0.77301	0.758407	102599122	1
GO:1905957	regulation of cellular response to alcohol	1/164	15/7785	0.273603	0.77301	0.758407	102605040	1
GO:0061077	chaperone-mediated protein folding	2/164	49/7785	0.276225	0.77301	0.758407	102590789/102587986	2
GO:0009605	response to external stimulus	6/164	209/7785	0.278027	0.77301	0.758407	102605223/102589345/102589138/102580378/102580385/107060016	6
GO:0032501	multicellular organismal process	11/164	423/7785	0.278391	0.77301	0.758407	102591830/102601541/102579834/102584734/102579102/102600969/102601340/102579268/102580378/102602310/102579229	11
GO:0009790	embryo development	2/164	50/7785	0.284077	0.77301	0.758407	102601541/102600969	2
GO:0009793	embryo development ending in seed dormancy	2/164	50/7785	0.284077	0.77301	0.758407	102601541/102600969	2
GO:0072594	establishment of protein localization to organelle	4/164	129/7785	0.288527	0.77301	0.758407	102598588/102594658/102580430/102604096	4
GO:0006275	regulation of DNA replication	1/164	16/7785	0.288935	0.77301	0.758407	102579102	1
GO:0009642	response to light intensity	1/164	16/7785	0.288935	0.77301	0.758407	102582203	1
GO:0010015	root morphogenesis	1/164	16/7785	0.288935	0.77301	0.758407	102579102	1
GO:0044089	positive regulation of cellular component biogenesis	1/164	16/7785	0.288935	0.77301	0.758407	102599122	1
GO:0090626	plant epidermis morphogenesis	1/164	16/7785	0.288935	0.77301	0.758407	102579834	1
GO:0043085	positive regulation of catalytic activity	2/164	51/7785	0.29192	0.77301	0.758407	102589344/102599235	2
GO:0051254	positive regulation of RNA metabolic process	6/164	214/7785	0.296303	0.77301	0.758407	102598460/102588157/102596569/102581508/102592561/102583487	6
GO:0048519	negative regulation of biological process	7/164	258/7785	0.301259	0.77301	0.758407	102591830/102598005/102585546/102579102/102599637/102583143/102605040	7
GO:0048856	anatomical structure development	11/164	432/7785	0.301591	0.77301	0.758407	102591830/102601541/102579834/102584734/102579102/102600969/102601340/102579268/102580378/102602310/102579229	11
GO:0000281	mitotic cytokinesis	1/164	17/7785	0.303945	0.77301	0.758407	102589762	1
GO:0001522	pseudouridine synthesis	1/164	17/7785	0.303945	0.77301	0.758407	102578573	1
GO:0006406	mRNA export from nucleus	1/164	17/7785	0.303945	0.77301	0.758407	102601365	1
GO:0010073	meristem maintenance	1/164	17/7785	0.303945	0.77301	0.758407	102579102	1
GO:0032507	maintenance of protein location in cell	1/164	17/7785	0.303945	0.77301	0.758407	102580378	1
GO:0045165	cell fate commitment	1/164	17/7785	0.303945	0.77301	0.758407	102580378	1
GO:0045185	maintenance of protein location	1/164	17/7785	0.303945	0.77301	0.758407	102580378	1
GO:0048588	developmental cell growth	1/164	17/7785	0.303945	0.77301	0.758407	102579268	1
GO:0048638	regulation of developmental growth	1/164	17/7785	0.303945	0.77301	0.758407	102579102	1
GO:0071427	mRNA-containing ribonucleoprotein complex export from nucleus	1/164	17/7785	0.303945	0.77301	0.758407	102601365	1
GO:0080135	regulation of cellular response to stress	1/164	17/7785	0.303945	0.77301	0.758407	102598005	1
GO:0006575	cellular modified amino acid metabolic process	3/164	92/7785	0.306243	0.77301	0.758407	102589661/102578973/102600356	3
GO:0009414	response to water deprivation	2/164	53/7785	0.307573	0.77301	0.758407	107057685/102591723	2
GO:0014070	response to organic cyclic compound	2/164	53/7785	0.307573	0.77301	0.758407	102596408/102597153	2
GO:0044093	positive regulation of molecular function	2/164	53/7785	0.307573	0.77301	0.758407	102589344/102599235	2
GO:0001101	response to acid chemical	2/164	54/7785	0.315375	0.77301	0.758407	107057685/102591723	2
GO:0009415	response to water	2/164	54/7785	0.315375	0.77301	0.758407	107057685/102591723	2
GO:0000463	maturation of LSU-rRNA from tricistronic rRNA transcript (SSU-rRNA, 5.8S rRNA, LSU-rRNA)	1/164	18/7785	0.318641	0.77301	0.758407	102577695	1
GO:0008283	cell population proliferation	1/164	18/7785	0.318641	0.77301	0.758407	102598321	1
GO:0009627	systemic acquired resistance	1/164	18/7785	0.318641	0.77301	0.758407	107060016	1
GO:0009932	cell tip growth	1/164	18/7785	0.318641	0.77301	0.758407	102579268	1
GO:0016556	mRNA modification	1/164	18/7785	0.318641	0.77301	0.758407	102603996	1
GO:0019646	aerobic electron transport chain	1/164	18/7785	0.318641	0.77301	0.758407	102599860	1
GO:0042775	mitochondrial ATP synthesis coupled electron transport	1/164	18/7785	0.318641	0.77301	0.758407	102599860	1
GO:0048868	pollen tube development	1/164	18/7785	0.318641	0.77301	0.758407	102579268	1
GO:0051258	protein polymerization	1/164	18/7785	0.318641	0.77301	0.758407	102599122	1
GO:2000022	regulation of jasmonic acid mediated signaling pathway	1/164	18/7785	0.318641	0.77301	0.758407	102601137	1
GO:0048523	negative regulation of cellular process	5/164	178/7785	0.321256	0.77301	0.758407	102598005/102585546/102579102/102583143/102605040	5
GO:0045935	positive regulation of nucleobase-containing compound metabolic process	6/164	222/7785	0.326013	0.77301	0.758407	102598460/102588157/102596569/102581508/102592561/102583487	6
GO:0042274	ribosomal small subunit biogenesis	2/164	56/7785	0.33092	0.77301	0.758407	102606169/102582288	2
GO:0048827	phyllome development	2/164	56/7785	0.33092	0.77301	0.758407	102601340/102580378	2
GO:0000387	spliceosomal snRNP assembly	1/164	19/7785	0.333027	0.77301	0.758407	102582177	1
GO:0000469	cleavage involved in rRNA processing	1/164	19/7785	0.333027	0.77301	0.758407	102582288	1
GO:0000959	mitochondrial RNA metabolic process	1/164	19/7785	0.333027	0.77301	0.758407	102603996	1
GO:0006405	RNA export from nucleus	1/164	19/7785	0.333027	0.77301	0.758407	102601365	1
GO:0006672	ceramide metabolic process	1/164	19/7785	0.333027	0.77301	0.758407	102583143	1
GO:0031050	dsRNA processing	1/164	19/7785	0.333027	0.77301	0.758407	102599637	1
GO:0043650	dicarboxylic acid biosynthetic process	1/164	19/7785	0.333027	0.77301	0.758407	102589661	1
GO:0046653	tetrahydrofolate metabolic process	1/164	19/7785	0.333027	0.77301	0.758407	102589661	1
GO:0070918	production of small RNA involved in gene silencing by RNA	1/164	19/7785	0.333027	0.77301	0.758407	102599637	1
GO:0006886	intracellular protein transport	7/164	268/7785	0.335307	0.77301	0.758407	102598588/102594658/102580430/102604096/102602631/102578292/102586463	7
GO:0006952	defense response	12/164	492/7785	0.341931	0.77301	0.758407	102601423/102598005/102603135/102601137/102589769/102586378/102578223/102585375/102584942/102598554/107060016/102602597	12
GO:0000209	protein polyubiquitination	2/164	58/7785	0.346367	0.77301	0.758407	102583693/102588776	2
GO:0048589	developmental growth	2/164	58/7785	0.346367	0.77301	0.758407	102579102/102579268	2
GO:0000413	protein peptidyl-prolyl isomerization	1/164	20/7785	0.347112	0.77301	0.758407	102590789	1
GO:0000466	maturation of 5.8S rRNA from tricistronic rRNA transcript (SSU-rRNA, 5.8S rRNA, LSU-rRNA)	1/164	20/7785	0.347112	0.77301	0.758407	102582288	1
GO:0009690	cytokinin metabolic process	1/164	20/7785	0.347112	0.77301	0.758407	102577758	1
GO:0009968	negative regulation of signal transduction	1/164	20/7785	0.347112	0.77301	0.758407	102605040	1
GO:0010648	negative regulation of cell communication	1/164	20/7785	0.347112	0.77301	0.758407	102605040	1
GO:0019252	starch biosynthetic process	1/164	20/7785	0.347112	0.77301	0.758407	102577506	1
GO:0023057	negative regulation of signaling	1/164	20/7785	0.347112	0.77301	0.758407	102605040	1
GO:0034754	cellular hormone metabolic process	1/164	20/7785	0.347112	0.77301	0.758407	102577758	1
GO:0055088	lipid homeostasis	1/164	20/7785	0.347112	0.77301	0.758407	102583143	1
GO:0061640	cytoskeleton-dependent cytokinesis	1/164	20/7785	0.347112	0.77301	0.758407	102589762	1
GO:0006396	RNA processing	11/164	452/7785	0.354811	0.776564	0.761894	102582177/102582396/102582203/102583092/102585283/102577695/102594803/102599637/102587217/107063314/102582288	11
GO:0034622	cellular protein-containing complex assembly	8/164	319/7785	0.358236	0.776564	0.761894	102600461/102582177/102599606/102587956/102578573/102599122/102585355/102606169	8
GO:0048583	regulation of response to stimulus	4/164	144/7785	0.360371	0.776564	0.761894	102598005/102601137/102605040/107060016	4
GO:0000070	mitotic sister chromatid segregation	1/164	21/7785	0.360902	0.776564	0.761894	102596055	1
GO:0006754	ATP biosynthetic process	1/164	21/7785	0.360902	0.776564	0.761894	102603946	1
GO:0009668	plastid membrane organization	1/164	21/7785	0.360902	0.776564	0.761894	102582972	1
GO:0015985	energy coupled proton transport, down electrochemical gradient	1/164	21/7785	0.360902	0.776564	0.761894	102603946	1
GO:0015986	ATP synthesis coupled proton transport	1/164	21/7785	0.360902	0.776564	0.761894	102603946	1
GO:0030148	sphingolipid biosynthetic process	1/164	21/7785	0.360902	0.776564	0.761894	102583143	1
GO:0033108	mitochondrial respiratory chain complex assembly	1/164	21/7785	0.360902	0.776564	0.761894	102600461	1
GO:0006749	glutathione metabolic process	2/164	60/7785	0.361696	0.776564	0.761894	102578973/102600356	2
GO:0032502	developmental process	12/164	500/7785	0.362576	0.776564	0.761894	102591830/102598321/102601541/102579834/102584734/102579102/102600969/102601340/102579268/102580378/102602310/102579229	12
GO:0009416	response to light stimulus	4/164	145/7785	0.365185	0.776564	0.761894	102600485/102582203/102596568/102580385	4
GO:0006865	amino acid transport	2/164	61/7785	0.369312	0.776564	0.761894	102591835/102589686	2
GO:0000904	cell morphogenesis involved in differentiation	1/164	22/7785	0.374401	0.776564	0.761894	102579268	1
GO:0009739	response to gibberellin	1/164	22/7785	0.374401	0.776564	0.761894	102597153	1
GO:0032956	regulation of actin cytoskeleton organization	1/164	22/7785	0.374401	0.776564	0.761894	102599122	1
GO:0006644	phospholipid metabolic process	3/164	104/7785	0.375686	0.776564	0.761894	102589397/102596162/102595962	3
GO:0018205	peptidyl-lysine modification	2/164	62/7785	0.376892	0.776564	0.761894	102578468/102589650	2
GO:0090407	organophosphate biosynthetic process	5/164	192/7785	0.380031	0.776564	0.761894	102589397/102596162/102601362/102595962/102603946	5
GO:0034613	cellular protein localization	8/164	327/7785	0.384059	0.776564	0.761894	102598588/102594658/102580430/102604096/102602631/102578292/102586463/102580378	8
GO:0006220	pyrimidine nucleotide metabolic process	1/164	23/7785	0.387618	0.776564	0.761894	102589138	1
GO:0006760	folic acid-containing compound metabolic process	1/164	23/7785	0.387618	0.776564	0.761894	102589661	1
GO:0008154	actin polymerization or depolymerization	1/164	23/7785	0.387618	0.776564	0.761894	102599122	1
GO:0009743	response to carbohydrate	1/164	23/7785	0.387618	0.776564	0.761894	102604450	1
GO:0009751	response to salicylic acid	1/164	23/7785	0.387618	0.776564	0.761894	102597153	1
GO:0032535	regulation of cellular component size	1/164	23/7785	0.387618	0.776564	0.761894	102599122	1
GO:0032970	regulation of actin filament-based process	1/164	23/7785	0.387618	0.776564	0.761894	102599122	1
GO:0034504	protein localization to nucleus	1/164	23/7785	0.387618	0.776564	0.761894	102580378	1
GO:0035194	post-transcriptional gene silencing by RNA	1/164	23/7785	0.387618	0.776564	0.761894	102599637	1
GO:0090066	regulation of anatomical structure size	1/164	23/7785	0.387618	0.776564	0.761894	102599122	1
GO:2000060	positive regulation of ubiquitin-dependent protein catabolic process	1/164	23/7785	0.387618	0.776564	0.761894	102605847	1
GO:0010608	posttranscriptional regulation of gene expression	3/164	107/7785	0.392897	0.776564	0.761894	102600873/102599637/102592862	3
GO:0000028	ribosomal small subunit assembly	1/164	24/7785	0.400556	0.776564	0.761894	102606169	1
GO:0006885	regulation of pH	1/164	24/7785	0.400556	0.776564	0.761894	102588636	1
GO:0012501	programmed cell death	1/164	24/7785	0.400556	0.776564	0.761894	102579240	1
GO:0016441	posttranscriptional gene silencing	1/164	24/7785	0.400556	0.776564	0.761894	102599637	1
GO:0042558	pteridine-containing compound metabolic process	1/164	24/7785	0.400556	0.776564	0.761894	102589661	1
GO:0042773	ATP synthesis coupled electron transport	1/164	24/7785	0.400556	0.776564	0.761894	102599860	1
GO:0044786	cell cycle DNA replication	1/164	24/7785	0.400556	0.776564	0.761894	102579102	1
GO:0045047	protein targeting to ER	1/164	24/7785	0.400556	0.776564	0.761894	102598588	1
GO:0072599	establishment of protein localization to endoplasmic reticulum	1/164	24/7785	0.400556	0.776564	0.761894	102598588	1
GO:0140013	meiotic nuclear division	1/164	24/7785	0.400556	0.776564	0.761894	102599606	1
GO:0033043	regulation of organelle organization	2/164	66/7785	0.406823	0.776564	0.761894	102579102/102599122	2
GO:0071103	DNA conformation change	2/164	66/7785	0.406823	0.776564	0.761894	102591723/102587956	2
GO:0065008	regulation of biological quality	7/164	289/7785	0.408183	0.776564	0.761894	102600008/102604977/102604096/102577758/102588636/102583143/102599122	7
GO:0070727	cellular macromolecule localization	8/164	335/7785	0.409986	0.776564	0.761894	102598588/102594658/102580430/102604096/102602631/102578292/102586463/102580378	8
GO:0000027	ribosomal large subunit assembly	1/164	25/7785	0.413224	0.776564	0.761894	102585355	1
GO:0000819	sister chromatid segregation	1/164	25/7785	0.413224	0.776564	0.761894	102596055	1
GO:0006367	transcription initiation from RNA polymerase II promoter	1/164	25/7785	0.413224	0.776564	0.761894	102580987	1
GO:0051028	mRNA transport	1/164	25/7785	0.413224	0.776564	0.761894	102601365	1
GO:1903052	positive regulation of proteolysis involved in cellular protein catabolic process	1/164	25/7785	0.413224	0.776564	0.761894	102605847	1
GO:1903364	positive regulation of cellular protein catabolic process	1/164	25/7785	0.413224	0.776564	0.761894	102605847	1
GO:0006066	alcohol metabolic process	2/164	68/7785	0.42153	0.776564	0.761894	102596162/102582972	2
GO:0007166	cell surface receptor signaling pathway	1/164	26/7785	0.425624	0.776564	0.761894	102600028	1
GO:0009145	purine nucleoside triphosphate biosynthetic process	1/164	26/7785	0.425624	0.776564	0.761894	102603946	1
GO:0009205	purine ribonucleoside triphosphate metabolic process	1/164	26/7785	0.425624	0.776564	0.761894	102603946	1
GO:0009206	purine ribonucleoside triphosphate biosynthetic process	1/164	26/7785	0.425624	0.776564	0.761894	102603946	1
GO:0009867	jasmonic acid mediated signaling pathway	1/164	26/7785	0.425624	0.776564	0.761894	102601137	1
GO:0010016	shoot system morphogenesis	1/164	26/7785	0.425624	0.776564	0.761894	102579834	1
GO:0045862	positive regulation of proteolysis	1/164	26/7785	0.425624	0.776564	0.761894	102605847	1
GO:0048468	cell development	1/164	26/7785	0.425624	0.776564	0.761894	102579268	1
GO:0055067	monovalent inorganic cation homeostasis	1/164	26/7785	0.425624	0.776564	0.761894	102588636	1
GO:0071395	cellular response to jasmonic acid stimulus	1/164	26/7785	0.425624	0.776564	0.761894	102601137	1
GO:0000462	maturation of SSU-rRNA from tricistronic rRNA transcript (SSU-rRNA, 5.8S rRNA, LSU-rRNA)	1/164	27/7785	0.437765	0.776564	0.761894	102582288	1
GO:0002831	regulation of response to biotic stimulus	1/164	27/7785	0.437765	0.776564	0.761894	107060016	1
GO:0006368	transcription elongation from RNA polymerase II promoter	1/164	27/7785	0.437765	0.776564	0.761894	102580987	1
GO:0009067	aspartate family amino acid biosynthetic process	1/164	27/7785	0.437765	0.776564	0.761894	102594003	1
GO:0009144	purine nucleoside triphosphate metabolic process	1/164	27/7785	0.437765	0.776564	0.761894	102603946	1
GO:0009753	response to jasmonic acid	1/164	27/7785	0.437765	0.776564	0.761894	102601137	1
GO:0016485	protein processing	1/164	27/7785	0.437765	0.776564	0.761894	102582048	1
GO:0032101	regulation of response to external stimulus	1/164	27/7785	0.437765	0.776564	0.761894	107060016	1
GO:0043254	regulation of protein-containing complex assembly	1/164	27/7785	0.437765	0.776564	0.761894	102599122	1
GO:0051651	maintenance of location in cell	1/164	27/7785	0.437765	0.776564	0.761894	102580378	1
GO:0071398	cellular response to fatty acid	1/164	27/7785	0.437765	0.776564	0.761894	102601137	1
GO:0090558	plant epidermis development	1/164	27/7785	0.437765	0.776564	0.761894	102579834	1
GO:2000058	regulation of ubiquitin-dependent protein catabolic process	1/164	27/7785	0.437765	0.776564	0.761894	102605847	1
GO:0022607	cellular component assembly	11/164	483/7785	0.439658	0.776564	0.761894	102600461/102582177/102589762/102579856/102599606/102587956/102578573/102601340/102599122/102585355/102606169	11
GO:0000079	regulation of cyclin-dependent protein serine/threonine kinase activity	1/164	28/7785	0.44965	0.776564	0.761894	102587169	1
GO:0006665	sphingolipid metabolic process	1/164	28/7785	0.44965	0.776564	0.761894	102583143	1
GO:0008219	cell death	1/164	28/7785	0.44965	0.776564	0.761894	102579240	1
GO:0050657	nucleic acid transport	1/164	28/7785	0.44965	0.776564	0.761894	102601365	1
GO:0050658	RNA transport	1/164	28/7785	0.44965	0.776564	0.761894	102601365	1
GO:0051236	establishment of RNA localization	1/164	28/7785	0.44965	0.776564	0.761894	102601365	1
GO:0070542	response to fatty acid	1/164	28/7785	0.44965	0.776564	0.761894	102601137	1
GO:0071166	ribonucleoprotein complex localization	1/164	28/7785	0.44965	0.776564	0.761894	102601365	1
GO:0071426	ribonucleoprotein complex export from nucleus	1/164	28/7785	0.44965	0.776564	0.761894	102601365	1
GO:1904029	regulation of cyclin-dependent protein kinase activity	1/164	28/7785	0.44965	0.776564	0.761894	102587169	1
GO:0009060	aerobic respiration	2/164	73/7785	0.45746	0.782683	0.767897	102581100/102599860	2
GO:0005982	starch metabolic process	1/164	29/7785	0.461286	0.782683	0.767897	102577506	1
GO:0006119	oxidative phosphorylation	1/164	29/7785	0.461286	0.782683	0.767897	102599860	1
GO:0018208	peptidyl-proline modification	1/164	29/7785	0.461286	0.782683	0.767897	102590789	1
GO:0022904	respiratory electron transport chain	1/164	29/7785	0.461286	0.782683	0.767897	102599860	1
GO:1903050	regulation of proteolysis involved in cellular protein catabolic process	1/164	29/7785	0.461286	0.782683	0.767897	102605847	1
GO:1903362	regulation of cellular protein catabolic process	1/164	29/7785	0.461286	0.782683	0.767897	102605847	1
GO:0000460	maturation of 5.8S rRNA	1/164	30/7785	0.472677	0.793704	0.778709	102582288	1
GO:0009611	response to wounding	1/164	30/7785	0.472677	0.793704	0.778709	102601137	1
GO:0051168	nuclear export	1/164	30/7785	0.472677	0.793704	0.778709	102601365	1
GO:0071900	regulation of protein serine/threonine kinase activity	1/164	30/7785	0.472677	0.793704	0.778709	102587169	1
GO:0002682	regulation of immune system process	1/164	31/7785	0.483829	0.793704	0.778709	107060016	1
GO:0009142	nucleoside triphosphate biosynthetic process	1/164	31/7785	0.483829	0.793704	0.778709	102603946	1
GO:0009199	ribonucleoside triphosphate metabolic process	1/164	31/7785	0.483829	0.793704	0.778709	102603946	1
GO:0009201	ribonucleoside triphosphate biosynthetic process	1/164	31/7785	0.483829	0.793704	0.778709	102603946	1
GO:0045732	positive regulation of protein catabolic process	1/164	31/7785	0.483829	0.793704	0.778709	102605847	1
GO:0050776	regulation of immune response	1/164	31/7785	0.483829	0.793704	0.778709	107060016	1
GO:0009888	tissue development	2/164	77/7785	0.485266	0.793704	0.778709	102579834/102579102	2
GO:0045333	cellular respiration	2/164	77/7785	0.485266	0.793704	0.778709	102581100/102599860	2
GO:0015849	organic acid transport	2/164	78/7785	0.49208	0.793704	0.778709	102591835/102589686	2
GO:0046907	intracellular transport	8/164	361/7785	0.493639	0.793704	0.778709	102598588/102601365/102594658/102580430/102604096/102602631/102578292/102586463	8
GO:0000910	cytokinesis	1/164	32/7785	0.494746	0.793704	0.778709	102589762	1
GO:0006354	DNA-templated transcription, elongation	1/164	32/7785	0.494746	0.793704	0.778709	102580987	1
GO:0009267	cellular response to starvation	1/164	32/7785	0.494746	0.793704	0.778709	102605223	1
GO:0010228	vegetative to reproductive phase transition of meristem	1/164	32/7785	0.494746	0.793704	0.778709	102579229	1
GO:0031503	protein-containing complex localization	1/164	32/7785	0.494746	0.793704	0.778709	102601365	1
GO:0045859	regulation of protein kinase activity	1/164	32/7785	0.494746	0.793704	0.778709	102587169	1
GO:0048507	meristem development	1/164	32/7785	0.494746	0.793704	0.778709	102579102	1
GO:0048585	negative regulation of response to stimulus	1/164	32/7785	0.494746	0.793704	0.778709	102605040	1
GO:0051052	regulation of DNA metabolic process	1/164	32/7785	0.494746	0.793704	0.778709	102598005	1
GO:0034470	ncRNA processing	5/164	220/7785	0.496151	0.794076	0.779075	102582396/102577695/102587217/107063314/102582288	5
GO:0002181	cytoplasmic translation	2/164	79/7785	0.498837	0.796493	0.781446	102598507/102588421	2
GO:0009826	unidimensional cell growth	1/164	33/7785	0.505433	0.797619	0.782551	102579268	1
GO:0043549	regulation of kinase activity	1/164	33/7785	0.505433	0.797619	0.782551	102587169	1
GO:0046165	alcohol biosynthetic process	1/164	33/7785	0.505433	0.797619	0.782551	102582972	1
GO:0051345	positive regulation of hydrolase activity	1/164	33/7785	0.505433	0.797619	0.782551	102599235	1
GO:0051493	regulation of cytoskeleton organization	1/164	33/7785	0.505433	0.797619	0.782551	102599122	1
GO:0065004	protein-DNA complex assembly	2/164	81/7785	0.512179	0.798647	0.783559	102599606/102587956	2
GO:0006403	RNA localization	1/164	34/7785	0.515896	0.798647	0.783559	102601365	1
GO:0031669	cellular response to nutrient levels	1/164	34/7785	0.515896	0.798647	0.783559	102605223	1
GO:0046434	organophosphate catabolic process	1/164	34/7785	0.515896	0.798647	0.783559	102589138	1
GO:0009966	regulation of signal transduction	2/164	82/7785	0.518763	0.798647	0.783559	102601137/102605040	2
GO:0008380	RNA splicing	4/164	179/7785	0.524037	0.798647	0.783559	102582177/102582203/102583092/102585283	4
GO:0055085	transmembrane transport	5/164	227/7785	0.524064	0.798647	0.783559	102598588/102594658/102580430/102604096/102603946	5
GO:0008610	lipid biosynthetic process	6/164	275/7785	0.524287	0.798647	0.783559	102589397/102596162/102577615/102583143/102595962/102582972	6
GO:0065003	protein-containing complex assembly	8/164	371/7785	0.525049	0.798647	0.783559	102600461/102582177/102599606/102587956/102578573/102599122/102585355/102606169	8
GO:0006417	regulation of translation	2/164	83/7785	0.525288	0.798647	0.783559	102600873/102592862	2
GO:0010646	regulation of cell communication	2/164	83/7785	0.525288	0.798647	0.783559	102601137/102605040	2
GO:0023051	regulation of signaling	2/164	83/7785	0.525288	0.798647	0.783559	102601137/102605040	2
GO:0001932	regulation of protein phosphorylation	1/164	35/7785	0.526139	0.798647	0.783559	102587169	1
GO:0009066	aspartate family amino acid metabolic process	1/164	35/7785	0.526139	0.798647	0.783559	102594003	1
GO:0042364	water-soluble vitamin biosynthetic process	1/164	35/7785	0.526139	0.798647	0.783559	102589661	1
GO:0042594	response to starvation	1/164	35/7785	0.526139	0.798647	0.783559	102605223	1
GO:0060560	developmental growth involved in morphogenesis	1/164	35/7785	0.526139	0.798647	0.783559	102579268	1
GO:0040007	growth	2/164	84/7785	0.531754	0.804845	0.78964	102579102/102579268	2
GO:0033993	response to lipid	4/164	181/7785	0.532856	0.804845	0.78964	107057685/102601137/102597153/102605040	4
GO:0042325	regulation of phosphorylation	1/164	36/7785	0.536167	0.804845	0.78964	102587169	1
GO:0072527	pyrimidine-containing compound metabolic process	1/164	36/7785	0.536167	0.804845	0.78964	102589138	1
GO:1901136	carbohydrate derivative catabolic process	1/164	36/7785	0.536167	0.804845	0.78964	102589138	1
GO:0009555	pollen development	1/164	37/7785	0.545983	0.80882	0.79354	102601340	1
GO:0030162	regulation of proteolysis	1/164	37/7785	0.545983	0.80882	0.79354	102605847	1
GO:0030490	maturation of SSU-rRNA	1/164	37/7785	0.545983	0.80882	0.79354	102582288	1
GO:0051084	'de novo' posttranslational protein folding	1/164	37/7785	0.545983	0.80882	0.79354	102587986	1
GO:0051085	chaperone cofactor-dependent protein refolding	1/164	37/7785	0.545983	0.80882	0.79354	102587986	1
GO:1902600	proton transmembrane transport	1/164	37/7785	0.545983	0.80882	0.79354	102603946	1
GO:0006508	proteolysis	8/164	379/7785	0.549689	0.810761	0.795445	102583693/102582048/102605847/102581312/102599183/102605912/102606023/102588776	8
GO:0051649	establishment of localization in cell	8/164	379/7785	0.549689	0.810761	0.795445	102598588/102601365/102594658/102580430/102604096/102602631/102578292/102586463	8
GO:0031667	response to nutrient levels	1/164	38/7785	0.555593	0.81239	0.797043	102605223	1
GO:0042176	regulation of protein catabolic process	1/164	38/7785	0.555593	0.81239	0.797043	102605847	1
GO:0042445	hormone metabolic process	1/164	38/7785	0.555593	0.81239	0.797043	102577758	1
GO:0051338	regulation of transferase activity	1/164	38/7785	0.555593	0.81239	0.797043	102587169	1
GO:0015980	energy derivation by oxidation of organic compounds	2/164	88/7785	0.557015	0.812714	0.79736	102581100/102599860	2
GO:0010035	response to inorganic substance	3/164	139/7785	0.564695	0.81732	0.80188	107057685/102591723/102596162	3
GO:0031047	gene silencing by RNA	1/164	39/7785	0.565001	0.81732	0.80188	102599637	1
GO:0040008	regulation of growth	1/164	39/7785	0.565001	0.81732	0.80188	102579102	1
GO:0048284	organelle fusion	1/164	39/7785	0.565001	0.81732	0.80188	102585154	1
GO:0044255	cellular lipid metabolic process	7/164	336/7785	0.567054	0.81854	0.803077	102589397/102596162/102577615/102583143/102601340/102595962/102582972	7
GO:0006720	isoprenoid metabolic process	2/164	90/7785	0.569281	0.818711	0.803244	102596162/102582972	2
GO:0000398	mRNA splicing, via spliceosome	3/164	140/7785	0.569591	0.818711	0.803244	102582177/102583092/102585283	3
GO:0009110	vitamin biosynthetic process	1/164	40/7785	0.574211	0.821715	0.806192	102589661	1
GO:0015931	nucleobase-containing compound transport	1/164	40/7785	0.574211	0.821715	0.806192	102601365	1
GO:0009451	RNA modification	2/164	91/7785	0.575322	0.821715	0.806192	102578573/102603996	2
GO:0019637	organophosphate metabolic process	7/164	340/7785	0.579766	0.826319	0.810709	102589397/102596162/102601362/102589138/102604450/102595962/102603946	7
GO:0006612	protein targeting to membrane	1/164	41/7785	0.583227	0.828866	0.813208	102598588	1
GO:0006397	mRNA processing	4/164	193/7785	0.584002	0.828866	0.813208	102582177/102583092/102585283/102594803	4
GO:0046034	ATP metabolic process	2/164	93/7785	0.587219	0.831689	0.815978	102599860/102603946	2
GO:0006458	'de novo' protein folding	1/164	42/7785	0.592054	0.835042	0.819267	102587986	1
GO:0034249	negative regulation of cellular amide metabolic process	1/164	42/7785	0.592054	0.835042	0.819267	102583143	1
GO:0070647	protein modification by small protein conjugation or removal	6/164	295/7785	0.59374	0.83568	0.819893	102583693/102599183/102578468/102606023/107058100/102588776	6
GO:0071824	protein-DNA complex subunit organization	2/164	95/7785	0.59887	0.841152	0.825261	102599606/102587956	2
GO:0016458	gene silencing	1/164	43/7785	0.600694	0.841967	0.826061	102599637	1
GO:0006352	DNA-templated transcription, initiation	1/164	44/7785	0.609153	0.852059	0.835962	102580987	1
GO:0000375	RNA splicing, via transesterification reactions	3/164	149/7785	0.612109	0.85267	0.836562	102582177/102583092/102585283	3
GO:0000377	RNA splicing, via transesterification reactions with bulged adenosine as nucleophile	3/164	149/7785	0.612109	0.85267	0.836562	102582177/102583092/102585283	3
GO:0034660	ncRNA metabolic process	5/164	251/7785	0.61416	0.853771	0.837642	102582396/102577695/102587217/107063314/102582288	5
GO:0051128	regulation of cellular component organization	2/164	98/7785	0.615884	0.854412	0.838271	102579102/102599122	2
GO:0006767	water-soluble vitamin metabolic process	1/164	46/7785	0.625539	0.862505	0.846211	102589661	1
GO:0030258	lipid modification	1/164	46/7785	0.625539	0.862505	0.846211	102601340	1
GO:0048366	leaf development	1/164	46/7785	0.625539	0.862505	0.846211	102580378	1
GO:0006334	nucleosome assembly	1/164	48/7785	0.641243	0.877927	0.861341	102587956	1
GO:0048229	gametophyte development	1/164	48/7785	0.641243	0.877927	0.861341	102601340	1
GO:0006511	ubiquitin-dependent protein catabolic process	5/164	259/7785	0.641923	0.877927	0.861341	102583693/102605847/102581312/102605912/102588776	5
GO:0010629	negative regulation of gene expression	2/164	103/7785	0.643009	0.877927	0.861341	102591830/102599637	2
GO:0032268	regulation of cellular protein metabolic process	4/164	208/7785	0.643208	0.877927	0.861341	102600873/102605847/102587169/102592862	4
GO:0006913	nucleocytoplasmic transport	1/164	49/7785	0.648847	0.882067	0.865404	102601365	1
GO:0051169	nuclear transport	1/164	49/7785	0.648847	0.882067	0.865404	102601365	1
GO:0031497	chromatin assembly	1/164	50/7785	0.656291	0.890399	0.873579	102587956	1
GO:0019941	modification-dependent protein catabolic process	5/164	265/7785	0.661924	0.894906	0.878	102583693/102605847/102581312/102605912/102588776	5
GO:0006766	vitamin metabolic process	1/164	51/7785	0.663579	0.894906	0.878	102589661	1
GO:0007015	actin filament organization	1/164	51/7785	0.663579	0.894906	0.878	102599122	1
GO:1901700	response to oxygen-containing compound	6/164	318/7785	0.666625	0.895607	0.878687	107057685/102591723/102601137/102604450/102597153/102605040	6
GO:0051641	cellular localization	9/164	471/7785	0.667564	0.895607	0.878687	102598588/102601365/102594658/102580430/102604096/102602631/102578292/102586463/102580378	9
GO:0009856	pollination	1/164	52/7785	0.670713	0.895607	0.878687	102579268	1
GO:0031331	positive regulation of cellular catabolic process	1/164	52/7785	0.670713	0.895607	0.878687	102605847	1
GO:0044706	multi-multicellular organism process	1/164	52/7785	0.670713	0.895607	0.878687	102579268	1
GO:0009737	response to abscisic acid	2/164	109/7785	0.673552	0.897628	0.88067	107057685/102605040	2
GO:0051246	regulation of protein metabolic process	4/164	217/7785	0.675997	0.898262	0.881293	102600873/102605847/102587169/102592862	4
GO:0030036	actin cytoskeleton organization	1/164	53/7785	0.677696	0.898262	0.881293	102599122	1
GO:0097305	response to alcohol	2/164	110/7785	0.678433	0.898262	0.881293	107057685/102605040	2
GO:0043632	modification-dependent macromolecule catabolic process	5/164	271/7785	0.681199	0.898262	0.881293	102583693/102605847/102581312/102605912/102588776	5
GO:0050790	regulation of catalytic activity	3/164	166/7785	0.684515	0.898262	0.881293	102587169/102589344/102599235	3
GO:0006323	DNA packaging	1/164	54/7785	0.684532	0.898262	0.881293	102587956	1
GO:0030029	actin filament-based process	1/164	54/7785	0.684532	0.898262	0.881293	102599122	1
GO:0043933	protein-containing complex subunit organization	8/164	427/7785	0.684643	0.898262	0.881293	102600461/102582177/102599606/102587956/102578573/102599122/102585355/102606169	8
GO:0018193	peptidyl-amino acid modification	3/164	167/7785	0.688446	0.901505	0.884474	102590789/102578468/102589650	3
GO:0006333	chromatin assembly or disassembly	1/164	55/7785	0.691225	0.901655	0.884622	102587956	1
GO:0010817	regulation of hormone levels	1/164	55/7785	0.691225	0.901655	0.884622	102577758	1
GO:0065009	regulation of molecular function	3/164	169/7785	0.696199	0.906397	0.889274	102587169/102589344/102599235	3
GO:0009250	glucan biosynthetic process	1/164	56/7785	0.697776	0.906706	0.889577	102577506	1
GO:0015031	protein transport	7/164	382/7785	0.701209	0.909423	0.892243	102598588/102594658/102580430/102604096/102602631/102578292/102586463	7
GO:0022900	electron transport chain	1/164	57/7785	0.704188	0.910271	0.893075	102599860	1
GO:0008104	protein localization	8/164	435/7785	0.704553	0.910271	0.893075	102598588/102594658/102580430/102604096/102602631/102578292/102586463/102580378	8
GO:0000902	cell morphogenesis	1/164	58/7785	0.710466	0.911928	0.8947	102579268	1
GO:0009832	plant-type cell wall biogenesis	1/164	58/7785	0.710466	0.911928	0.8947	102589762	1
GO:0009896	positive regulation of catabolic process	1/164	58/7785	0.710466	0.911928	0.8947	102605847	1
GO:0045184	establishment of protein localization	7/164	386/7785	0.711502	0.911928	0.8947	102598588/102594658/102580430/102604096/102602631/102578292/102586463	7
GO:0071396	cellular response to lipid	2/164	118/7785	0.715376	0.911928	0.8947	102601137/102605040	2
GO:0008033	tRNA processing	1/164	59/7785	0.716611	0.911928	0.8947	102587217	1
GO:0009738	abscisic acid-activated signaling pathway	1/164	59/7785	0.716611	0.911928	0.8947	102605040	1
GO:0043648	dicarboxylic acid metabolic process	1/164	59/7785	0.716611	0.911928	0.8947	102589661	1
GO:0009308	amine metabolic process	1/164	60/7785	0.722627	0.912721	0.895478	102577758	1
GO:0031329	regulation of cellular catabolic process	1/164	60/7785	0.722627	0.912721	0.895478	102605847	1
GO:0071215	cellular response to abscisic acid stimulus	1/164	60/7785	0.722627	0.912721	0.895478	102605040	1
GO:0097306	cellular response to alcohol	1/164	60/7785	0.722627	0.912721	0.895478	102605040	1
GO:0006888	endoplasmic reticulum to Golgi vesicle-mediated transport	1/164	61/7785	0.728515	0.916737	0.899419	102578292	1
GO:0034728	nucleosome organization	1/164	61/7785	0.728515	0.916737	0.899419	102587956	1
GO:0090150	establishment of protein localization to membrane	1/164	62/7785	0.734279	0.922277	0.904854	102598588	1
GO:0048878	chemical homeostasis	2/164	123/7785	0.736622	0.923506	0.90606	102588636/102583143	2
GO:0009152	purine ribonucleotide biosynthetic process	1/164	63/7785	0.739922	0.925928	0.908436	102603946	1
GO:0009651	response to salt stress	1/164	66/7785	0.756145	0.944484	0.926642	102591723	1
GO:0006164	purine nucleotide biosynthetic process	1/164	67/7785	0.761326	0.949204	0.931273	102603946	1
GO:0051603	proteolysis involved in cellular protein catabolic process	5/164	301/7785	0.766397	0.950277	0.932325	102583693/102605847/102581312/102605912/102588776	5
GO:0009698	phenylpropanoid metabolic process	1/164	68/7785	0.766398	0.950277	0.932325	102599391	1
GO:0055082	cellular chemical homeostasis	1/164	68/7785	0.766398	0.950277	0.932325	102583143	1
GO:0006338	chromatin remodeling	1/164	69/7785	0.771362	0.950342	0.932388	102587956	1
GO:0009894	regulation of catabolic process	1/164	69/7785	0.771362	0.950342	0.932388	102605847	1
GO:0044257	cellular protein catabolic process	5/164	303/7785	0.771414	0.950342	0.932388	102583693/102605847/102581312/102605912/102588776	5
GO:0009892	negative regulation of metabolic process	3/164	191/7785	0.772065	0.950342	0.932388	102591830/102599637/102583143	3
GO:0098662	inorganic cation transmembrane transport	1/164	70/7785	0.776222	0.953725	0.935707	102603946	1
GO:1901698	response to nitrogen compound	1/164	71/7785	0.780979	0.956996	0.938917	102596162	1
GO:0006633	fatty acid biosynthetic process	1/164	72/7785	0.785635	0.956996	0.938917	102577615	1
GO:0008299	isoprenoid biosynthetic process	1/164	72/7785	0.785635	0.956996	0.938917	102582972	1
GO:0097435	supramolecular fiber organization	1/164	72/7785	0.785635	0.956996	0.938917	102599122	1
GO:0032446	protein modification by small protein conjugation	4/164	254/7785	0.788527	0.956996	0.938917	102583693/102578468/107058100/102588776	4
GO:0055080	cation homeostasis	1/164	73/7785	0.790193	0.956996	0.938917	102588636	1
GO:0072522	purine-containing compound biosynthetic process	1/164	73/7785	0.790193	0.956996	0.938917	102603946	1
GO:0098655	cation transmembrane transport	1/164	73/7785	0.790193	0.956996	0.938917	102603946	1
GO:0042744	hydrogen peroxide catabolic process	1/164	74/7785	0.794655	0.960681	0.942532	102593639	1
GO:0009260	ribonucleotide biosynthetic process	1/164	75/7785	0.799022	0.961939	0.943766	102603946	1
GO:0010033	response to organic substance	8/164	479/7785	0.799262	0.961939	0.943766	102596817/107057685/102596408/102601137/102598616/102604450/102597153/102605040	8
GO:0006970	response to osmotic stress	1/164	76/7785	0.803297	0.961939	0.943766	102591723	1
GO:0051704	multi-organism process	1/164	76/7785	0.803297	0.961939	0.943766	102579268	1
GO:0030163	protein catabolic process	5/164	317/7785	0.804277	0.961939	0.943766	102583693/102605847/102581312/102605912/102588776	5
GO:0009719	response to endogenous stimulus	6/164	374/7785	0.807067	0.961939	0.943766	102596817/107057685/102601137/102598616/102597153/102605040	6
GO:0009725	response to hormone	6/164	374/7785	0.807067	0.961939	0.943766	102596817/107057685/102601137/102598616/102597153/102605040	6
GO:0042743	hydrogen peroxide metabolic process	1/164	77/7785	0.807482	0.961939	0.943766	102593639	1
GO:0019220	regulation of phosphate metabolic process	1/164	79/7785	0.815588	0.961939	0.943766	102587169	1
GO:0033692	cellular polysaccharide biosynthetic process	1/164	79/7785	0.815588	0.961939	0.943766	102577506	1
GO:0046390	ribose phosphate biosynthetic process	1/164	79/7785	0.815588	0.961939	0.943766	102603946	1
GO:0051336	regulation of hydrolase activity	1/164	79/7785	0.815588	0.961939	0.943766	102599235	1
GO:0071669	plant-type cell wall organization or biogenesis	1/164	79/7785	0.815588	0.961939	0.943766	102589762	1
GO:0098771	inorganic ion homeostasis	1/164	79/7785	0.815588	0.961939	0.943766	102588636	1
GO:0098660	inorganic ion transmembrane transport	1/164	80/7785	0.819512	0.964629	0.946406	102603946	1
GO:0042592	homeostatic process	2/164	147/7785	0.820718	0.964629	0.946406	102588636/102583143	2
GO:0051174	regulation of phosphorus metabolic process	1/164	81/7785	0.823354	0.96605	0.9478	102587169	1
GO:0045229	external encapsulating structure organization	2/164	151/7785	0.832147	0.972994	0.954613	102591586/102601340	2
GO:1901701	cellular response to oxygen-containing compound	2/164	151/7785	0.832147	0.972994	0.954613	102601137/102605040	2
GO:0072657	protein localization to membrane	1/164	84/7785	0.834398	0.973944	0.955545	102598588	1
GO:0034655	nucleobase-containing compound catabolic process	1/164	86/7785	0.841377	0.974132	0.955729	102589138	1
GO:1901617	organic hydroxy compound biosynthetic process	1/164	86/7785	0.841377	0.974132	0.955729	102582972	1
GO:0009733	response to auxin	2/164	155/7785	0.842919	0.974132	0.955729	102596817/102598616	2
GO:0050801	ion homeostasis	1/164	87/7785	0.844756	0.974132	0.955729	102588636	1
GO:0019748	secondary metabolic process	1/164	88/7785	0.848063	0.974132	0.955729	102599391	1
GO:0006366	transcription by RNA polymerase II	4/164	282/7785	0.851205	0.974132	0.955729	102588157/102580987/102581907/102579930	4
GO:0031327	negative regulation of cellular biosynthetic process	1/164	89/7785	0.8513	0.974132	0.955729	102583143	1
GO:0031399	regulation of protein modification process	1/164	90/7785	0.854469	0.974132	0.955729	102587169	1
GO:0072593	reactive oxygen species metabolic process	1/164	90/7785	0.854469	0.974132	0.955729	102593639	1
GO:0000271	polysaccharide biosynthetic process	1/164	91/7785	0.857571	0.974132	0.955729	102577506	1
GO:0051668	localization within membrane	1/164	91/7785	0.857571	0.974132	0.955729	102598588	1
GO:0009890	negative regulation of biosynthetic process	1/164	92/7785	0.860607	0.974132	0.955729	102583143	1
GO:0019725	cellular homeostasis	1/164	92/7785	0.860607	0.974132	0.955729	102583143	1
GO:0006325	chromatin organization	1/164	93/7785	0.863578	0.974132	0.955729	102587956	1
GO:0006399	tRNA metabolic process	1/164	93/7785	0.863578	0.974132	0.955729	102587217	1
GO:1901615	organic hydroxy compound metabolic process	2/164	164/7785	0.864909	0.974132	0.955729	102596162/102582972	2
GO:0035556	intracellular signal transduction	2/164	165/7785	0.867171	0.974132	0.955729	102598005/102585546	2
GO:0006486	protein glycosylation	1/164	95/7785	0.869334	0.974132	0.955729	102596162	1
GO:0043413	macromolecule glycosylation	1/164	95/7785	0.869334	0.974132	0.955729	102596162	1
GO:0048193	Golgi vesicle transport	1/164	95/7785	0.869334	0.974132	0.955729	102578292	1
GO:1901607	alpha-amino acid biosynthetic process	1/164	95/7785	0.869334	0.974132	0.955729	102594003	1
GO:0016567	protein ubiquitination	3/164	231/7785	0.870266	0.974132	0.955729	102583693/107058100/102588776	3
GO:0009101	glycoprotein biosynthetic process	1/164	96/7785	0.87212	0.974132	0.955729	102596162	1
GO:0009165	nucleotide biosynthetic process	1/164	96/7785	0.87212	0.974132	0.955729	102603946	1
GO:0050793	regulation of developmental process	1/164	96/7785	0.87212	0.974132	0.955729	102579102	1
GO:1901293	nucleoside phosphate biosynthetic process	1/164	96/7785	0.87212	0.974132	0.955729	102603946	1
GO:0034637	cellular carbohydrate biosynthetic process	1/164	97/7785	0.874848	0.974132	0.955729	102577506	1
GO:0070085	glycosylation	1/164	97/7785	0.874848	0.974132	0.955729	102596162	1
GO:0046700	heterocycle catabolic process	1/164	99/7785	0.880131	0.974679	0.956266	102589138	1
GO:0009100	glycoprotein metabolic process	1/164	100/7785	0.882689	0.974679	0.956266	102596162	1
GO:0044270	cellular nitrogen compound catabolic process	1/164	100/7785	0.882689	0.974679	0.956266	102589138	1
GO:0045944	positive regulation of transcription by RNA polymerase II	1/164	100/7785	0.882689	0.974679	0.956266	102588157	1
GO:0006631	fatty acid metabolic process	1/164	101/7785	0.885192	0.974679	0.956266	102577615	1
GO:0042546	cell wall biogenesis	1/164	101/7785	0.885192	0.974679	0.956266	102589762	1
GO:0009117	nucleotide metabolic process	2/164	174/7785	0.886026	0.974679	0.956266	102589138/102603946	2
GO:0006753	nucleoside phosphate metabolic process	2/164	176/7785	0.889867	0.974679	0.956266	102589138/102603946	2
GO:0009657	plastid organization	1/164	103/7785	0.890041	0.974679	0.956266	102582972	1
GO:0034220	ion transmembrane transport	1/164	103/7785	0.890041	0.974679	0.956266	102603946	1
GO:0010605	negative regulation of macromolecule metabolic process	2/164	178/7785	0.893588	0.974679	0.956266	102591830/102599637	2
GO:0046394	carboxylic acid biosynthetic process	3/164	245/7785	0.894622	0.974679	0.956266	102589661/102594003/102577615	3
GO:1901565	organonitrogen compound catabolic process	6/164	429/7785	0.895782	0.974679	0.956266	102583693/102605847/102581312/102589138/102605912/102588776	6
GO:0007017	microtubule-based process	1/164	106/7785	0.896935	0.974679	0.956266	102600010	1
GO:0072330	monocarboxylic acid biosynthetic process	1/164	106/7785	0.896935	0.974679	0.956266	102577615	1
GO:1901137	carbohydrate derivative biosynthetic process	3/164	249/7785	0.90079	0.976278	0.957834	102589397/102596162/102603946	3
GO:0006812	cation transport	1/164	108/7785	0.90129	0.976278	0.957834	102603946	1
GO:0016053	organic acid biosynthetic process	3/164	254/7785	0.908045	0.981668	0.963123	102589661/102594003/102577615	3
GO:0006357	regulation of transcription by RNA polymerase II	3/164	258/7785	0.913501	0.981668	0.963123	102588157/102581907/102579930	3
GO:0006073	cellular glucan metabolic process	1/164	116/7785	0.916958	0.981668	0.963123	102577506	1
GO:0051172	negative regulation of nitrogen compound metabolic process	1/164	117/7785	0.918733	0.981668	0.963123	102583143	1
GO:0044265	cellular macromolecule catabolic process	5/164	390/7785	0.919752	0.981668	0.963123	102583693/102605847/102581312/102605912/102588776	5
GO:0006790	sulfur compound metabolic process	2/164	197/7785	0.923566	0.981668	0.963123	102578973/102600356	2
GO:0007010	cytoskeleton organization	1/164	120/7785	0.923838	0.981668	0.963123	102599122	1
GO:0098542	defense response to other organism	1/164	120/7785	0.923838	0.981668	0.963123	107060016	1
GO:0044042	glucan metabolic process	1/164	121/7785	0.925467	0.981668	0.963123	102577506	1
GO:0002376	immune system process	1/164	122/7785	0.927062	0.981668	0.963123	107060016	1
GO:0006955	immune response	1/164	122/7785	0.927062	0.981668	0.963123	107060016	1
GO:0044283	small molecule biosynthetic process	4/164	335/7785	0.927689	0.981668	0.963123	102589661/102594003/102577615/102582972	4
GO:0008652	cellular amino acid biosynthetic process	1/164	124/7785	0.930151	0.981668	0.963123	102594003	1
GO:0019439	aromatic compound catabolic process	1/164	126/7785	0.93311	0.981668	0.963123	102589138	1
GO:0043207	response to external biotic stimulus	1/164	126/7785	0.93311	0.981668	0.963123	107060016	1
GO:0051707	response to other organism	1/164	126/7785	0.93311	0.981668	0.963123	107060016	1
GO:0031324	negative regulation of cellular metabolic process	1/164	127/7785	0.934542	0.981668	0.963123	102583143	1
GO:0044419	biological process involved in interspecies interaction between organisms	1/164	127/7785	0.934542	0.981668	0.963123	107060016	1
GO:1901135	carbohydrate derivative metabolic process	5/164	407/7785	0.935929	0.981668	0.963123	102589397/102596162/102589138/102604450/102603946	5
GO:1901361	organic cyclic compound catabolic process	1/164	128/7785	0.935944	0.981668	0.963123	102589138	1
GO:0009755	hormone-mediated signaling pathway	2/164	210/7785	0.939305	0.981668	0.963123	102601137/102605040	2
GO:0032870	cellular response to hormone stimulus	2/164	211/7785	0.94038	0.981668	0.963123	102601137/102605040	2
GO:0071495	cellular response to endogenous stimulus	2/164	211/7785	0.94038	0.981668	0.963123	102601137/102605040	2
GO:0009150	purine ribonucleotide metabolic process	1/164	132/7785	0.941259	0.981668	0.963123	102603946	1
GO:0061024	membrane organization	1/164	133/7785	0.942518	0.981668	0.963123	102582972	1
GO:0006163	purine nucleotide metabolic process	1/164	137/7785	0.94729	0.985124	0.966513	102603946	1
GO:0016051	carbohydrate biosynthetic process	1/164	140/7785	0.950609	0.985429	0.966813	102577506	1
GO:0044264	cellular polysaccharide metabolic process	1/164	141/7785	0.951669	0.985429	0.966813	102577506	1
GO:0006468	protein phosphorylation	2/164	223/7785	0.951951	0.985429	0.966813	102587169/102600028	2
GO:0009259	ribonucleotide metabolic process	1/164	145/7785	0.955686	0.986996	0.96835	102603946	1
GO:1901605	alpha-amino acid metabolic process	1/164	146/7785	0.956637	0.986996	0.96835	102594003	1
GO:0019693	ribose phosphate metabolic process	1/164	149/7785	0.959371	0.986996	0.96835	102603946	1
GO:0055086	nucleobase-containing small molecule metabolic process	2/164	234/7785	0.960656	0.986996	0.96835	102589138/102603946	2
GO:0072521	purine-containing compound metabolic process	1/164	151/7785	0.961097	0.986996	0.96835	102603946	1
GO:0006091	generation of precursor metabolites and energy	2/164	237/7785	0.962756	0.986996	0.96835	102581100/102599860	2
GO:0006979	response to oxidative stress	1/164	156/7785	0.965101	0.986996	0.96835	102593639	1
GO:0009607	response to biotic stimulus	1/164	157/7785	0.965851	0.986996	0.96835	107060016	1
GO:0015979	photosynthesis	1/164	158/7785	0.966586	0.986996	0.96835	102604450	1
GO:0006817	phosphate ion transport	1/164	168/7785	0.973117	0.992169	0.973426	102597855	1
GO:0015698	inorganic anion transport	1/164	177/7785	0.977902	0.995392	0.976587	102597855	1
GO:0071310	cellular response to organic substance	2/164	269/7785	0.979421	0.995392	0.976587	102601137/102605040	2
GO:0009057	macromolecule catabolic process	5/164	498/7785	0.982498	0.995392	0.976587	102583693/102605847/102581312/102605912/102588776	5
GO:0016310	phosphorylation	2/164	291/7785	0.98642	0.995392	0.976587	102587169/102600028	2
GO:0044262	cellular carbohydrate metabolic process	1/164	204/7785	0.987743	0.995392	0.976587	102577506	1
GO:0071554	cell wall organization or biogenesis	1/164	214/7785	0.990152	0.995392	0.976587	102589762	1
GO:0006820	anion transport	1/164	218/7785	0.990978	0.995392	0.976587	102597855	1
GO:0005976	polysaccharide metabolic process	1/164	226/7785	0.99243	0.995392	0.976587	102577506	1
GO:0006811	ion transport	2/164	325/7785	0.992935	0.995392	0.976587	102603946/102597855	2
GO:0070887	cellular response to chemical stimulus	2/164	326/7785	0.993071	0.995392	0.976587	102601137/102605040	2
GO:0006520	cellular amino acid metabolic process	1/164	236/7785	0.993921	0.995392	0.976587	102594003	1
GO:0032787	monocarboxylic acid metabolic process	1/164	236/7785	0.993921	0.995392	0.976587	102577615	1
GO:0016192	vesicle-mediated transport	1/164	276/7785	0.997481	0.997481	0.978637	102578292	1

## Sheet: M1_MF
ID	Description	GeneRatio	BgRatio	pvalue	p.adjust	qvalue	geneID	Count
GO:0051087	chaperone binding	5/183	35/9892	0.000424454	0.0938042	0.0933798	107061352/107060638/102604096/102587986/102599235	5
GO:0003735	structural constituent of ribosome	14/183	346/9892	0.00492516	0.447699	0.445673	102578685/102588825/102580579/102581050/102589553/102598507/107061375/102600598/102588595/102603978/102577695/102585355/102591755/102606169	14
GO:0005198	structural molecule activity	15/183	392/9892	0.00607737	0.447699	0.445673	102578685/102588825/102580579/102581050/102589553/102598507/107061375/102600598/102588595/102603978/102577695/102599122/102585355/102591755/102606169	15
GO:0019210	kinase inhibitor activity	2/183	10/9892	0.0138925	0.523804	0.521434	102584538/102586876	2
GO:0008242	omega peptidase activity	3/183	31/9892	0.0191442	0.523804	0.521434	102582048/102599183/102606023	3
GO:0140677	molecular function activator activity	2/183	12/9892	0.0198878	0.523804	0.521434	102594658/102599235	2
GO:0080043	quercetin 3-O-glucosyltransferase activity	3/183	32/9892	0.0208434	0.523804	0.521434	102600003/102606433/102598268	3
GO:0080044	quercetin 7-O-glucosyltransferase activity	3/183	32/9892	0.0208434	0.523804	0.521434	102600003/102606433/102598268	3
GO:0003899	DNA-directed 5'-3' RNA polymerase activity	3/183	33/9892	0.0226228	0.523804	0.521434	102580987/102593288/102600766	3
GO:0004869	cysteine-type endopeptidase inhibitor activity	2/183	14/9892	0.0267663	0.523804	0.521434	102600276/102599669	2
GO:0034062	5'-3' RNA polymerase activity	3/183	36/9892	0.0284419	0.523804	0.521434	102580987/102593288/102600766	3
GO:0097747	RNA polymerase activity	3/183	36/9892	0.0284419	0.523804	0.521434	102580987/102593288/102600766	3
GO:0010181	FMN binding	2/183	21/9892	0.0567924	0.825146	0.821412	102598213/102587173	2
GO:0043021	ribonucleoprotein complex binding	3/183	48/9892	0.0587592	0.825146	0.821412	102600873/102584339/102592862	3
GO:0004843	thiol-dependent deubiquitinase	2/183	22/9892	0.0617313	0.825146	0.821412	102599183/102606023	2
GO:0016779	nucleotidyltransferase activity	4/183	81/9892	0.0629169	0.825146	0.821412	102580987/102593288/102600766/102595962	4
GO:0043565	sequence-specific DNA binding	14/183	486/9892	0.0665204	0.825146	0.821412	102591830/102598460/102591894/102588157/102585836/102606117/102581907/102579681/102580153/102579930/102581508/102580378/102592561/102583487	14
GO:0090079	translation regulator activity, nucleic acid binding	4/183	89/9892	0.0826459	0.825146	0.821412	102600873/102604824/102595476/102592862	4
GO:0045182	translation regulator activity	4/183	90/9892	0.0853038	0.825146	0.821412	102600873/102604824/102595476/102592862	4
GO:0003729	mRNA binding	7/183	208/9892	0.0912998	0.825146	0.821412	102579670/102591723/102600873/102589762/102593591/102592862/102606169	7
GO:0003682	chromatin binding	3/183	59/9892	0.0956117	0.825146	0.821412	102598005/102587956/102604452	3
GO:0140104	molecular carrier activity	2/183	29/9892	0.0998638	0.825146	0.821412	102580333/102597281	2
GO:0000981	DNA-binding transcription factor activity, RNA polymerase II-specific	6/183	173/9892	0.101715	0.825146	0.821412	102591633/102598460/102588157/102579930/102581508/102592561	6
GO:0101005	deubiquitinase activity	2/183	31/9892	0.111718	0.825146	0.821412	102599183/102606023	2
GO:0051082	unfolded protein binding	4/183	100/9892	0.114092	0.825146	0.821412	102600008/102592889/102604977/102587986	4
GO:0003697	single-stranded DNA binding	2/183	32/9892	0.117776	0.825146	0.821412	102591723/102586350	2
GO:0016538	cyclin-dependent protein serine/threonine kinase regulator activity	2/183	32/9892	0.117776	0.825146	0.821412	102584538/102586876	2
GO:0043022	ribosome binding	2/183	32/9892	0.117776	0.825146	0.821412	102600873/102592862	2
GO:0051537	2 iron, 2 sulfur cluster binding	2/183	32/9892	0.117776	0.825146	0.821412	102579702/102598716	2
GO:0061631	ubiquitin conjugating enzyme activity	2/183	32/9892	0.117776	0.825146	0.821412	102583693/102588776	2
GO:0035251	UDP-glucosyltransferase activity	3/183	66/9892	0.122893	0.825146	0.821412	102600003/102606433/102598268	3
GO:0016679	oxidoreductase activity, acting on diphenols and related substances as donors	2/183	34/9892	0.130129	0.825146	0.821412	102581100/102599860	2
GO:0019783	ubiquitin-like protein-specific protease activity	2/183	34/9892	0.130129	0.825146	0.821412	102599183/102606023	2
GO:0042910	xenobiotic transmembrane transporter activity	2/183	35/9892	0.136415	0.825146	0.821412	102594262/102587304	2
GO:0015297	antiporter activity	4/183	107/9892	0.136465	0.825146	0.821412	102594262/102587304/102592723/102588636	4
GO:0061650	ubiquitin-like protein conjugating enzyme activity	2/183	37/9892	0.149179	0.825146	0.821412	102583693/102588776	2
GO:0016765	transferase activity, transferring alkyl or aryl (other than methyl) groups	4/183	111/9892	0.14999	0.825146	0.821412	102589661/102578973/102582972/102600356	4
GO:0005249	voltage-gated potassium channel activity	1/183	10/9892	0.170404	0.825146	0.821412	102586859	1
GO:0008443	phosphofructokinase activity	1/183	10/9892	0.170404	0.825146	0.821412	102604450	1
GO:0016887	ATP hydrolysis activity	4/183	119/9892	0.178476	0.825146	0.821412	102600008/102604977/102587986/102602478	4
GO:0000976	transcription cis-regulatory region binding	7/183	253/9892	0.188686	0.825146	0.821412	102591830/102591894/102588157/102581907/102579681/102579930/102583487	7
GO:0001067	transcription regulatory region nucleic acid binding	7/183	253/9892	0.188686	0.825146	0.821412	102591830/102591894/102588157/102581907/102579681/102579930/102583487	7
GO:0031072	heat shock protein binding	2/183	43/9892	0.18871	0.825146	0.821412	102592889/102599235	2
GO:0004536	deoxyribonuclease activity	1/183	12/9892	0.200847	0.825146	0.821412	102596374	1
GO:0022843	voltage-gated cation channel activity	1/183	12/9892	0.200847	0.825146	0.821412	102586859	1
GO:0030544	Hsp70 protein binding	1/183	12/9892	0.200847	0.825146	0.821412	102592889	1
GO:0070003	threonine-type peptidase activity	1/183	12/9892	0.200847	0.825146	0.821412	102582048	1
GO:0004364	glutathione transferase activity	2/183	45/9892	0.202194	0.825146	0.821412	102578973/102600356	2
GO:0005261	cation channel activity	2/183	46/9892	0.208978	0.825146	0.821412	102586859/102603946	2
GO:0003755	peptidyl-prolyl cis-trans isomerase activity	2/183	47/9892	0.215785	0.825146	0.821412	102578696/102590789	2
GO:1990837	sequence-specific double-stranded DNA binding	7/183	265/9892	0.220014	0.825146	0.821412	102591830/102591894/102588157/102581907/102579681/102579930/102583487	7
GO:0003690	double-stranded DNA binding	8/183	313/9892	0.223545	0.825146	0.821412	102591830/102591723/102591894/102588157/102581907/102579681/102579930/102583487	8
GO:0044877	protein-containing complex binding	4/183	131/9892	0.224209	0.825146	0.821412	102600873/102584339/102592862/102599122	4
GO:0003684	damaged DNA binding	1/183	14/9892	0.230178	0.825146	0.821412	102596374	1
GO:0016859	cis-trans isomerase activity	2/183	50/9892	0.236315	0.825146	0.821412	102578696/102590789	2
GO:0005267	potassium channel activity	1/183	15/9892	0.24444	0.825146	0.821412	102586859	1
GO:0008146	sulfotransferase activity	1/183	15/9892	0.24444	0.825146	0.821412	102578196	1
GO:0050145	nucleoside monophosphate kinase activity	1/183	15/9892	0.24444	0.825146	0.821412	102602478	1
GO:0016780	phosphotransferase activity, for other substituted phosphate groups	1/183	16/9892	0.258439	0.825146	0.821412	102589397	1
GO:0008270	zinc ion binding	8/183	328/9892	0.261927	0.825146	0.821412	102591723/102589762/102593815/102588160/102591586/102604096/102580987/102580153	8
GO:0015291	secondary active transmembrane transporter activity	4/183	141/9892	0.264383	0.825146	0.821412	102594262/102587304/102592723/102588636	4
GO:0046527	glucosyltransferase activity	3/183	97/9892	0.267076	0.825146	0.821412	102600003/102606433/102598268	3
GO:0019887	protein kinase regulator activity	2/183	55/9892	0.270722	0.825146	0.821412	102584538/102586876	2
GO:0005200	structural constituent of cytoskeleton	1/183	18/9892	0.285668	0.825146	0.821412	102599122	1
GO:0015078	proton transmembrane transporter activity	3/183	101/9892	0.287225	0.825146	0.821412	102599860/102588636/102603946	3
GO:0015252	proton channel activity	1/183	19/9892	0.298907	0.825146	0.821412	102603946	1
GO:0031490	chromatin DNA binding	1/183	19/9892	0.298907	0.825146	0.821412	102604452	1
GO:0046933	proton-transporting ATP synthase activity, rotational mechanism	1/183	19/9892	0.298907	0.825146	0.821412	102603946	1
GO:0019207	kinase regulator activity	2/183	61/9892	0.311942	0.825146	0.821412	102584538/102586876	2
GO:0004842	ubiquitin-protein transferase activity	6/183	251/9892	0.320309	0.825146	0.821412	102583693/102581312/102579240/102582679/107058100/102588776	6
GO:0004185	serine-type carboxypeptidase activity	1/183	21/9892	0.324657	0.825146	0.821412	107060380	1
GO:0016207	4-coumarate-CoA ligase activity	1/183	21/9892	0.324657	0.825146	0.821412	102599391	1
GO:0070008	serine-type exopeptidase activity	1/183	21/9892	0.324657	0.825146	0.821412	107060380	1
GO:0015299	solute:proton antiporter activity	1/183	22/9892	0.337178	0.825146	0.821412	102588636	1
GO:0003712	transcription coregulator activity	2/183	65/9892	0.339169	0.825146	0.821412	102603247/102604452	2
GO:0098772	molecular function regulator	8/183	360/9892	0.349264	0.825146	0.821412	102598321/102594658/102600276/102584538/102580224/102586876/102599235/102599669	8
GO:0016405	CoA-ligase activity	1/183	23/9892	0.349467	0.825146	0.821412	102599391	1
GO:0016702	oxidoreductase activity, acting on single donors with incorporation of molecular oxygen, incorporation of two atoms of oxygen	1/183	23/9892	0.349467	0.825146	0.821412	102577615	1
GO:0016776	phosphotransferase activity, phosphate group as acceptor	1/183	23/9892	0.349467	0.825146	0.821412	102602478	1
GO:0019787	ubiquitin-like protein transferase activity	6/183	261/9892	0.353219	0.825146	0.821412	102583693/102581312/102579240/102582679/107058100/102588776	6
GO:0000030	mannosyltransferase activity	1/183	24/9892	0.36153	0.825146	0.821412	102596162	1
GO:0015298	solute:cation antiporter activity	1/183	24/9892	0.36153	0.825146	0.821412	102588636	1
GO:0016878	acid-thiol ligase activity	1/183	24/9892	0.36153	0.825146	0.821412	102599391	1
GO:0044389	ubiquitin-like protein ligase binding	1/183	24/9892	0.36153	0.825146	0.821412	102578468	1
GO:0008194	UDP-glycosyltransferase activity	5/183	215/9892	0.366615	0.825146	0.821412	102600003/102606433/102605297/102601174/102598268	5
GO:0003713	transcription coactivator activity	1/183	25/9892	0.37337	0.825146	0.821412	102604452	1
GO:0016645	oxidoreductase activity, acting on the CH-NH group of donors	1/183	25/9892	0.37337	0.825146	0.821412	102577758	1
GO:0016782	transferase activity, transferring sulphur-containing groups	1/183	25/9892	0.37337	0.825146	0.821412	102578196	1
GO:0016682	oxidoreductase activity, acting on diphenols and related substances as donors, oxygen as acceptor	1/183	26/9892	0.384992	0.825146	0.821412	102581100	1
GO:0016891	endoribonuclease activity, producing 5'-phosphomonoesters	1/183	26/9892	0.384992	0.825146	0.821412	102599637	1
GO:0019200	carbohydrate kinase activity	1/183	26/9892	0.384992	0.825146	0.821412	102604450	1
GO:0043130	ubiquitin binding	1/183	26/9892	0.384992	0.825146	0.821412	102605912	1
GO:0008234	cysteine-type peptidase activity	2/183	72/9892	0.385959	0.825146	0.821412	102599183/102606023	2
GO:0022804	active transmembrane transporter activity	6/183	274/9892	0.396359	0.825146	0.821412	102594262/102587304/102592723/102599860/102579805/102588636	6
GO:0003954	NADH dehydrogenase activity	1/183	27/9892	0.396399	0.825146	0.821412	102587173	1
GO:0003955	NAD(P)H dehydrogenase (quinone) activity	1/183	27/9892	0.396399	0.825146	0.821412	102587173	1
GO:0004222	metalloendopeptidase activity	1/183	27/9892	0.396399	0.825146	0.821412	102591586	1
GO:0005244	voltage-gated ion channel activity	1/183	27/9892	0.396399	0.825146	0.821412	102586859	1
GO:0016796	exonuclease activity, active with either ribo- or deoxyribonucleic acids and producing 5'-phosphomonoesters	1/183	27/9892	0.396399	0.825146	0.821412	102596374	1
GO:0019205	nucleobase-containing compound kinase activity	1/183	27/9892	0.396399	0.825146	0.821412	102602478	1
GO:0022832	voltage-gated channel activity	1/183	27/9892	0.396399	0.825146	0.821412	102586859	1
GO:0050136	NADH dehydrogenase (quinone) activity	1/183	27/9892	0.396399	0.825146	0.821412	102587173	1
GO:0004866	endopeptidase inhibitor activity	2/183	74/9892	0.399073	0.825146	0.821412	102600276/102599669	2
GO:0030414	peptidase inhibitor activity	2/183	74/9892	0.399073	0.825146	0.821412	102600276/102599669	2
GO:0061134	peptidase regulator activity	2/183	74/9892	0.399073	0.825146	0.821412	102600276/102599669	2
GO:0061135	endopeptidase regulator activity	2/183	74/9892	0.399073	0.825146	0.821412	102600276/102599669	2
GO:0005216	ion channel activity	2/183	75/9892	0.405581	0.825146	0.821412	102586859/102603946	2
GO:0015453	oxidoreduction-driven active transmembrane transporter activity	1/183	28/9892	0.407596	0.825146	0.821412	102599860	1
GO:0004180	carboxypeptidase activity	1/183	29/9892	0.418587	0.825146	0.821412	107060380	1
GO:0032182	ubiquitin-like protein binding	1/183	29/9892	0.418587	0.825146	0.821412	102605912	1
GO:0009055	electron transfer activity	3/183	128/9892	0.423404	0.825146	0.821412	102599860/102579702/102598716	3
GO:0004659	prenyltransferase activity	1/183	30/9892	0.429375	0.825146	0.821412	102582972	1
GO:0016620	oxidoreductase activity, acting on the aldehyde or oxo group of donors, NAD or NADP as acceptor	1/183	30/9892	0.429375	0.825146	0.821412	102577453	1
GO:0016893	endonuclease activity, active with either ribo- or deoxyribonucleic acids and producing 5'-phosphomonoesters	1/183	30/9892	0.429375	0.825146	0.821412	102599637	1
GO:0097602	cullin family protein binding	1/183	30/9892	0.429375	0.825146	0.821412	102605847	1
GO:0140640	catalytic activity, acting on a nucleic acid	6/183	288/9892	0.442709	0.829406	0.825653	102593591/102580987/102599637/102593288/102600766/102596374	6
GO:0016874	ligase activity	3/183	133/9892	0.447898	0.829406	0.825653	102594003/102599391/102603946	3
GO:0005102	signaling receptor binding	1/183	32/9892	0.450356	0.829406	0.825653	102598321	1
GO:0015079	potassium ion transmembrane transporter activity	1/183	32/9892	0.450356	0.829406	0.825653	102586859	1
GO:0016655	oxidoreductase activity, acting on NAD(P)H, quinone or similar compound as acceptor	1/183	32/9892	0.450356	0.829406	0.825653	102587173	1
GO:0008135	translation factor activity, RNA binding	2/183	83/9892	0.45636	0.831722	0.827959	102604824/102595476	2
GO:0016701	oxidoreductase activity, acting on single donors with incorporation of molecular oxygen	1/183	33/9892	0.460558	0.831722	0.827959	102577615	1
GO:0016811	hydrolase activity, acting on carbon-nitrogen (but not peptide) bonds, in linear amides	1/183	34/9892	0.470571	0.831722	0.827959	102582048	1
GO:0016877	ligase activity, forming carbon-sulfur bonds	1/183	36/9892	0.490045	0.831722	0.827959	102599391	1
GO:0042393	histone binding	1/183	36/9892	0.490045	0.831722	0.827959	102587956	1
GO:0046910	pectinesterase inhibitor activity	1/183	36/9892	0.490045	0.831722	0.827959	102580224	1
GO:0000978	RNA polymerase II cis-regulatory region sequence-specific DNA binding	3/183	142/9892	0.490889	0.831722	0.827959	102588157/102581907/102579930	3
GO:0000987	cis-regulatory region sequence-specific DNA binding	3/183	143/9892	0.495567	0.831722	0.827959	102588157/102581907/102579930	3
GO:0008233	peptidase activity	6/183	305/9892	0.498004	0.831722	0.827959	102600724/102582048/107060380/102599183/102591586/102606023	6
GO:0051015	actin filament binding	1/183	37/9892	0.499514	0.831722	0.827959	102599122	1
GO:0016758	hexosyltransferase activity	4/183	199/9892	0.504728	0.831722	0.827959	102596162/102600003/102606433/102598268	4
GO:0019901	protein kinase binding	1/183	38/9892	0.508808	0.831722	0.827959	102587169	1
GO:0022836	gated channel activity	1/183	38/9892	0.508808	0.831722	0.827959	102586859	1
GO:0008236	serine-type peptidase activity	2/183	92/9892	0.510405	0.831722	0.827959	102600724/107060380	2
GO:0017171	serine hydrolase activity	2/183	92/9892	0.510405	0.831722	0.827959	102600724/107060380	2
GO:0022890	inorganic cation transmembrane transporter activity	4/183	202/9892	0.516512	0.831722	0.827959	102586859/102599860/102588636/102603946	4
GO:0008238	exopeptidase activity	1/183	39/9892	0.51793	0.831722	0.827959	107060380	1
GO:0000977	RNA polymerase II transcription regulatory region sequence-specific DNA binding	3/183	149/9892	0.523176	0.831722	0.827959	102588157/102581907/102579930	3
GO:0019900	kinase binding	1/183	40/9892	0.526883	0.831722	0.827959	102587169	1
GO:0030599	pectinesterase activity	1/183	40/9892	0.526883	0.831722	0.827959	102580224	1
GO:0004521	endoribonuclease activity	1/183	42/9892	0.544297	0.85124	0.847388	102599637	1
GO:0016879	ligase activity, forming carbon-nitrogen bonds	1/183	43/9892	0.552763	0.85124	0.847388	102594003	1
GO:0004497	monooxygenase activity	4/183	212/9892	0.55482	0.85124	0.847388	102596280/102602802/102583096/102601340	4
GO:0016651	oxidoreductase activity, acting on NAD(P)H	1/183	44/9892	0.561073	0.85124	0.847388	102587173	1
GO:0016903	oxidoreductase activity, acting on the aldehyde or oxo group of donors	1/183	44/9892	0.561073	0.85124	0.847388	102577453	1
GO:0019843	rRNA binding	2/183	104/9892	0.576808	0.85124	0.847388	102582396/102606169	2
GO:0008237	metallopeptidase activity	1/183	46/9892	0.577235	0.85124	0.847388	102591586	1
GO:0071949	FAD binding	1/183	46/9892	0.577235	0.85124	0.847388	102577758	1
GO:0008324	cation transmembrane transporter activity	4/183	221/9892	0.587891	0.85124	0.847388	102586859/102599860/102588636/102603946	4
GO:0140657	ATP-dependent activity	6/183	335/9892	0.590408	0.85124	0.847388	102600008/102604977/102593591/102579805/102587986/102602478	6
GO:0140098	catalytic activity, acting on RNA	4/183	223/9892	0.595046	0.85124	0.847388	102580987/102599637/102593288/102600766	4
GO:0008289	lipid binding	3/183	166/9892	0.596674	0.85124	0.847388	102591633/102593808/102598620	3
GO:0051536	iron-sulfur cluster binding	2/183	108/9892	0.597442	0.85124	0.847388	102579702/102598716	2
GO:0051540	metal cluster binding	2/183	108/9892	0.597442	0.85124	0.847388	102579702/102598716	2
GO:0016757	glycosyltransferase activity	7/183	395/9892	0.600522	0.85124	0.847388	102596162/102600003/102606433/102577506/102605297/102601174/102598268	7
GO:0031418	L-ascorbic acid binding	2/183	109/9892	0.602481	0.85124	0.847388	102580377/102594662	2
GO:0004527	exonuclease activity	1/183	50/9892	0.607805	0.85124	0.847388	102596374	1
GO:0015267	channel activity	2/183	113/9892	0.622166	0.85124	0.847388	102586859/102603946	2
GO:0022803	passive transmembrane transporter activity	2/183	113/9892	0.622166	0.85124	0.847388	102586859/102603946	2
GO:0005507	copper ion binding	1/183	52/9892	0.622254	0.85124	0.847388	102597281	1
GO:0004518	nuclease activity	2/183	114/9892	0.626969	0.85124	0.847388	102599637/102596374	2
GO:0022853	active ion transmembrane transporter activity	2/183	116/9892	0.636434	0.85124	0.847388	102599860/102588636	2
GO:0016209	antioxidant activity	2/183	117/9892	0.641096	0.85124	0.847388	102598386/102593639	2
GO:0048029	monosaccharide binding	2/183	117/9892	0.641096	0.85124	0.847388	102580377/102594662	2
GO:0016462	pyrophosphatase activity	5/183	297/9892	0.647338	0.85124	0.847388	102600008/102604977/102589138/102587986/102602478	5
GO:0020037	heme binding	5/183	297/9892	0.647338	0.85124	0.847388	102596280/102602802/102583096/102601340/102593639	5
GO:0003779	actin binding	1/183	56/9892	0.649585	0.85124	0.847388	102599122	1
GO:0140097	catalytic activity, acting on DNA	1/183	56/9892	0.649585	0.85124	0.847388	102596374	1
GO:0016818	hydrolase activity, acting on acid anhydrides, in phosphorus-containing anhydrides	5/183	300/9892	0.656094	0.85124	0.847388	102600008/102604977/102589138/102587986/102602478	5
GO:0016817	hydrolase activity, acting on acid anhydrides	5/183	301/9892	0.658981	0.85124	0.847388	102600008/102604977/102589138/102587986/102602478	5
GO:0003743	translation initiation factor activity	1/183	58/9892	0.662503	0.85124	0.847388	102595476	1
GO:0004519	endonuclease activity	1/183	58/9892	0.662503	0.85124	0.847388	102599637	1
GO:0004386	helicase activity	1/183	60/9892	0.674948	0.85317	0.84931	102593591	1
GO:0016810	hydrolase activity, acting on carbon-nitrogen (but not peptide) bonds	1/183	60/9892	0.674948	0.85317	0.84931	102582048	1
GO:0061630	ubiquitin protein ligase activity	2/183	125/9892	0.676714	0.85317	0.84931	102581312/107058100	2
GO:0061659	ubiquitin-like protein ligase activity	2/183	127/9892	0.685159	0.85317	0.84931	102581312/107058100	2
GO:0004252	serine-type endopeptidase activity	1/183	62/9892	0.686936	0.85317	0.84931	102600724	1
GO:0005506	iron ion binding	4/183	251/9892	0.687169	0.85317	0.84931	102596280/102602802/102583096/102601340	4
GO:0017111	nucleoside-triphosphatase activity	4/183	259/9892	0.710618	0.873255	0.869303	102600008/102604977/102587986/102602478	4
GO:0015399	primary active transmembrane transporter activity	2/183	134/9892	0.713308	0.873255	0.869303	102599860/102579805	2
GO:0004540	ribonuclease activity	1/183	69/9892	0.725535	0.873255	0.869303	102599637	1
GO:0004857	enzyme inhibitor activity	1/183	69/9892	0.725535	0.873255	0.869303	102580224	1
GO:0016705	oxidoreductase activity, acting on paired donors, with incorporation or reduction of molecular oxygen	4/183	266/9892	0.730073	0.873255	0.869303	102596280/102602802/102583096/102601340	4
GO:0051213	dioxygenase activity	1/183	70/9892	0.730648	0.873255	0.869303	102577615	1
GO:0046906	tetrapyrrole binding	5/183	328/9892	0.731005	0.873255	0.869303	102596280/102602802/102583096/102601340/102593639	5
GO:0140678	molecular function inhibitor activity	1/183	71/9892	0.735667	0.874099	0.870144	102580224	1
GO:0019899	enzyme binding	2/183	144/9892	0.749854	0.881784	0.877794	102587169/102578468	2
GO:0030234	enzyme regulator activity	5/183	336/9892	0.750115	0.881784	0.877794	102600276/102584538/102580224/102586876/102599669	5
GO:0046983	protein dimerization activity	5/183	350/9892	0.781121	0.913375	0.909242	102578586/102595294/102591894/102588157/102593288	5
GO:0000287	magnesium ion binding	1/183	83/9892	0.789103	0.9137	0.909565	102589138	1
GO:0043177	organic acid binding	2/183	160/9892	0.800021	0.9137	0.909565	102580377/102594662	2
GO:0106310	protein serine kinase activity	1/183	86/9892	0.800689	0.9137	0.909565	102580534	1
GO:0016853	isomerase activity	2/183	162/9892	0.805626	0.9137	0.909565	102578696/102590789	2
GO:0046982	protein heterodimerization activity	1/183	89/9892	0.811642	0.9137	0.909565	102591894	1
GO:0015318	inorganic molecular entity transmembrane transporter activity	4/183	301/9892	0.812886	0.9137	0.909565	102586859/102599860/102588636/102603946	4
GO:0050660	flavin adenine dinucleotide binding	1/183	90/9892	0.815158	0.9137	0.909565	102577758	1
GO:0031406	carboxylic acid binding	2/183	166/9892	0.81642	0.9137	0.909565	102580377/102594662	2
GO:0004601	peroxidase activity	1/183	91/9892	0.818609	0.9137	0.909565	102593639	1
GO:0016684	oxidoreductase activity, acting on peroxide as acceptor	1/183	93/9892	0.82532	0.916561	0.912414	102593639	1
GO:0046873	metal ion transmembrane transporter activity	1/183	96/9892	0.834926	0.922593	0.918418	102586859	1
GO:0015075	ion transmembrane transporter activity	4/183	319/9892	0.846715	0.929712	0.925505	102586859/102599860/102588636/102603946	4
GO:0042626	ATPase-coupled transmembrane transporter activity	1/183	101/9892	0.849782	0.929712	0.925505	102579805	1
GO:0016747	acyltransferase activity, transferring groups other than amino-acyl groups	3/183	264/9892	0.871116	0.948357	0.944066	102585244/102589650/102582070	3
GO:0052689	carboxylic ester hydrolase activity	1/183	112/9892	0.877949	0.951112	0.946808	102580224	1
GO:0019842	vitamin binding	2/183	199/9892	0.886887	0.956107	0.951781	102580377/102594662	2
GO:0030246	carbohydrate binding	2/183	203/9892	0.893485	0.958545	0.954208	102580377/102594662	2
GO:0004175	endopeptidase activity	2/183	210/9892	0.904183	0.96383	0.959468	102600724/102591586	2
GO:0008092	cytoskeletal protein binding	1/183	127/9892	0.908082	0.96383	0.959468	102599122	1
GO:0016616	oxidoreductase activity, acting on the CH-OH group of donors, NAD or NADP as acceptor	1/183	129/9892	0.911495	0.96383	0.959468	102577453	1
GO:0016746	acyltransferase activity	3/183	297/9892	0.916519	0.964527	0.960163	102585244/102589650/102582070	3
GO:0016614	oxidoreductase activity, acting on CH-OH group of donors	1/183	141/9892	0.929482	0.973533	0.969128	102577453	1
GO:0005509	calcium ion binding	1/183	158/9892	0.948913	0.989197	0.984721	102592778	1
GO:0005525	GTP binding	1/183	183/9892	0.968232	0.990868	0.986385	102588421	1
GO:0032561	guanyl ribonucleotide binding	1/183	183/9892	0.968232	0.990868	0.986385	102588421	1
GO:0019001	guanyl nucleotide binding	1/183	188/9892	0.971116	0.990868	0.986385	102588421	1
GO:0016791	phosphatase activity	1/183	199/9892	0.976576	0.990868	0.986385	102599953	1
GO:0004553	hydrolase activity, hydrolyzing O-glycosyl compounds	1/183	213/9892	0.982065	0.990868	0.986385	102602844	1
GO:0016829	lyase activity	1/183	216/9892	0.983064	0.990868	0.986385	102601362	1
GO:0042578	phosphoric ester hydrolase activity	1/183	223/9892	0.985183	0.990868	0.986385	102599953	1
GO:0016798	hydrolase activity, acting on glycosyl bonds	1/183	234/9892	0.987993	0.990868	0.986385	102602844	1
GO:0004674	protein serine/threonine kinase activity	2/183	356/9892	0.990868	0.990868	0.986385	102578687/102600028	2

## Sheet: M2_BP
ID	Description	GeneRatio	BgRatio	pvalue	p.adjust	qvalue	geneID	Count
GO:0009765	photosynthesis, light harvesting	22/322	27/7785	1.2149e-26	9.81641e-24	9.10537e-24	102590605/102580711/102587257/102586284/102589781/102586172/102586836/102606321/102583646/102603980/102604320/102584316/102601299/102601093/102584787/102586241/102596966/102589532/102589865/102593779/102583949/102596765	22
GO:0015979	photosynthesis	45/322	158/7785	3.03818e-26	1.22743e-23	1.13852e-23	102577592/102590605/102585358/102580711/102587257/102593231/102586284/102589781/102605088/102586172/102586836/102606321/102603293/102584293/102590010/102591470/102585281/102583646/102603980/102604320/102601295/102584316/102601299/102577610/102577450/102588946/102599743/102601093/102584787/102591731/102602341/102600888/102601229/102586241/102601797/102596966/102598599/102603823/102589532/102589865…	45
GO:0009768	photosynthesis, light harvesting in photosystem I	18/322	20/7785	1.39003e-23	3.74383e-21	3.47265e-21	102590605/102580711/102587257/102586284/102589781/102586172/102586836/102606321/102583646/102604320/102584316/102601093/102584787/102586241/102589532/102589865/102593779/102583949	18
GO:0018298	protein-chromophore linkage	24/322	43/7785	1.06012e-22	2.14143e-20	1.98632e-20	102590605/102580711/102587257/102586284/102589781/102586172/102586836/102606321/102583646/102588382/102603980/102604320/102584316/102601093/102584787/102583141/102586241/102596966/102603264/102589532/102589865/102593779/102583949/102596765	24
GO:0019684	photosynthesis, light reaction	27/322	82/7785	6.65324e-18	1.07516e-15	9.97285e-16	102577592/102590605/102580711/102587257/102586284/102589781/102586172/102586836/102606321/102584293/102590010/102583646/102603980/102604320/102584316/102601299/102577610/102601093/102584787/102586241/102601797/102596966/102589532/102589865/102593779/102583949/102596765	27
GO:0006091	generation of precursor metabolites and energy	38/322	237/7785	2.93544e-13	3.95305e-11	3.66672e-11	102577592/102595588/102590605/102580711/102587257/102605742/102588569/102582750/102586284/102589781/102590117/102586172/102586836/102606321/102584293/102590010/102585064/102578558/102583646/102603980/102604320/102584316/102601299/102577610/102601093/102584787/102582462/102577738/102586241/102601797/102596966/102589532/102589865/102593779/102583949/102577790/102591899/102596765	38
GO:0009416	response to light stimulus	26/322	145/7785	1.62633e-10	1.87725e-08	1.74127e-08	102590605/102580711/102587257/102577799/102586284/102589781/102602733/102586172/102586836/102606321/102577604/102583646/102588382/102604320/102584316/102601299/102601093/102584787/102583141/102586241/102601797/102589532/102589865/102593779/102583949/102577790	26
GO:0009314	response to radiation	26/322	150/7785	3.53895e-10	3.57434e-08	3.31544e-08	102590605/102580711/102587257/102577799/102586284/102589781/102602733/102586172/102586836/102606321/102577604/102583646/102588382/102604320/102584316/102601299/102601093/102584787/102583141/102586241/102601797/102589532/102589865/102593779/102583949/102577790	26
GO:0044262	cellular carbohydrate metabolic process	28/322	204/7785	1.71831e-08	1.54266e-06	1.43092e-06	102595580/102585312/102592757/102587791/102605835/102603929/102577807/102595856/102584396/102577674/102591122/102603514/102582750/102590424/102590778/102590117/102606442/102605205/102583431/102598871/102582224/102577510/102577833/102588954/102589163/102581151/102580938/102577790	28
GO:0016051	carbohydrate biosynthetic process	19/322	140/7785	4.36163e-06	0.00035242	0.000326893	102595580/102605835/102577674/102591122/102582750/102590424/102590778/102591470/102583431/102582224/102577833/102588954/102589163/102581151/102599558/102600888/102601229/102577790/102591899	19
GO:0046351	disaccharide biosynthetic process	6/322	13/7785	6.41306e-06	0.000471068	0.000436947	102590424/102590778/102583431/102577833/102588954/102581151	6
GO:0009628	response to abiotic stimulus	32/322	351/7785	1.90128e-05	0.0012802	0.00118747	102603987/102598096/102596157/102590605/102595835/102580711/102587257/102577799/102586284/102589781/102602733/102586172/102586836/102606321/102577604/102583646/102588382/102604320/102584316/102601299/102577610/102577510/102601093/102584787/102583141/102586241/102601797/102589532/102589865/102593779/102583949/102577790	32
GO:0044283	small molecule biosynthetic process	30/322	335/7785	4.91055e-05	0.00300016	0.00278285	102603663/102591304/102577576/102579720/102581846/102606072/102593674/102580744/102606211/102590424/102590778/102592345/102577887/102577562/102591472/102583431/102594691/102605445/102582224/102584670/102586534/102588954/102596495/102595383/102577740/102599558/102593322/102601571/102601797/102582961	30
GO:0006006	glucose metabolic process	8/322	34/7785	5.5536e-05	0.00300016	0.00278285	102606161/102577807/102605742/102590424/102590778/102583431/102587206/102588954	8
GO:0005976	polysaccharide metabolic process	23/322	226/7785	5.56961e-05	0.00300016	0.00278285	102595580/102598232/102577480/102588428/102592757/102587791/102605835/102603929/102577807/102584396/102577674/102591122/102591905/102603514/102582750/102606442/102605205/102577510/102577669/102589163/102580938/102577790/102593011	23
GO:0042440	pigment metabolic process	11/322	65/7785	6.1726e-05	0.00311716	0.00289137	102591274/102580238/102602338/102593756/102605088/102577610/102588946/102583141/102591731/102598599/102596523	11
GO:0044264	cellular polysaccharide metabolic process	17/322	141/7785	6.61077e-05	0.00314206	0.00291447	102595580/102592757/102587791/102605835/102603929/102577807/102584396/102577674/102591122/102603514/102582750/102606442/102605205/102577510/102589163/102580938/102577790	17
GO:0046394	carboxylic acid biosynthetic process	24/322	245/7785	7.09342e-05	0.00318416	0.00295352	102603663/102591304/102577576/102579720/102581846/102606072/102580744/102606211/102592345/102577887/102577562/102591472/102594691/102605445/102582224/102584670/102596495/102595383/102577740/102599558/102593322/102601571/102601797/102582961	24
GO:0015995	chlorophyll biosynthetic process	6/322	19/7785	8.20872e-05	0.0034022	0.00315577	102580238/102602338/102605088/102588946/102591731/102598599	6
GO:0015994	chlorophyll metabolic process	7/322	27/7785	8.42129e-05	0.0034022	0.00315577	102580238/102602338/102605088/102577610/102588946/102591731/102598599	7
GO:0009312	oligosaccharide biosynthetic process	6/322	20/7785	0.00011322	0.00415826	0.00385706	102590424/102590778/102583431/102577833/102588954/102581151	6
GO:0046364	monosaccharide biosynthetic process	6/322	20/7785	0.00011322	0.00415826	0.00385706	102590424/102590778/102583431/102582224/102588954/102599558	6
GO:0016053	organic acid biosynthetic process	24/322	254/7785	0.000125172	0.00439734	0.00407882	102603663/102591304/102577576/102579720/102581846/102606072/102580744/102606211/102592345/102577887/102577562/102591472/102594691/102605445/102582224/102584670/102596495/102595383/102577740/102599558/102593322/102601571/102601797/102582961	24
GO:0005982	starch metabolic process	7/322	29/7785	0.000137812	0.00445409	0.00413147	102605835/102577807/102577674/102591122/102582750/102577510/102577790	7
GO:0005984	disaccharide metabolic process	7/322	29/7785	0.000137812	0.00445409	0.00413147	102577807/102590424/102590778/102583431/102577833/102588954/102581151	7
GO:0034637	cellular carbohydrate biosynthetic process	13/322	97/7785	0.000164411	0.00510939	0.00473929	102595580/102605835/102577674/102591122/102582750/102590424/102590778/102583431/102577833/102588954/102589163/102581151/102577790	13
GO:0016052	carbohydrate catabolic process	18/322	168/7785	0.000189135	0.00566005	0.00525007	102595588/102598232/102577480/102588428/102587791/102577807/102605742/102591122/102591905/102603514/102606442/102605205/102582224/102577510/102577669/102582462/102577738/102593011	18
GO:0005985	sucrose metabolic process	6/322	22/7785	0.000203179	0.00586317	0.00543848	102590424/102590778/102583431/102577833/102588954/102581151	6
GO:0006779	porphyrin-containing compound biosynthetic process	7/322	32/7785	0.000267056	0.00728383	0.00675624	102580238/102602338/102605088/102588946/102591731/102598599/102596523	7
GO:0006778	porphyrin-containing compound metabolic process	8/322	42/7785	0.000270439	0.00728383	0.00675624	102580238/102602338/102605088/102577610/102588946/102591731/102598599/102596523	8
GO:0033013	tetrapyrrole metabolic process	8/322	43/7785	0.000320493	0.00825927	0.00766103	102580238/102602338/102605088/102577610/102588946/102591731/102598599/102596523	8
GO:0033014	tetrapyrrole biosynthetic process	7/322	33/7785	0.0003271	0.00825927	0.00766103	102580238/102602338/102605088/102588946/102591731/102598599/102596523	7
GO:0046148	pigment biosynthetic process	9/322	55/7785	0.000374675	0.00917387	0.00850938	102591274/102580238/102602338/102593756/102605088/102588946/102591731/102598599/102596523	9
GO:0044042	glucan metabolic process	14/322	121/7785	0.000445076	0.0105771	0.00981095	102595580/102592757/102587791/102605835/102603929/102577807/102584396/102577674/102591122/102582750/102577510/102580938/102577790/102593011	14
GO:0071554	cell wall organization or biogenesis	20/322	214/7785	0.000527616	0.0121804	0.0112981	102595580/102579248/102577480/102588428/102592757/102603929/102584396/102589996/102591905/102603514/102606442/102605205/102577497/102577669/102589163/102583141/102596832/102600999/102580938/102577814	20
GO:0005996	monosaccharide metabolic process	12/322	96/7785	0.000560382	0.0125456	0.0116368	102606161/102577807/102605742/102591122/102590424/102590778/102583431/102582224/102579018/102587206/102588954/102599558	12
GO:0009311	oligosaccharide metabolic process	7/322	36/7785	0.000574487	0.0125456	0.0116368	102577807/102590424/102590778/102583431/102577833/102588954/102581151	7
GO:0015977	carbon fixation	5/322	18/7785	0.00064408	0.0136952	0.0127032	102591470/102577450/102600888/102601229/102591899	5
GO:0006633	fatty acid biosynthetic process	10/322	72/7785	0.00069709	0.0144423	0.0133962	102579720/102581846/102606072/102580744/102577562/102591472/102594691/102593322/102601797/102582961	10
GO:0000272	polysaccharide catabolic process	12/322	99/7785	0.000742204	0.0149925	0.0139066	102598232/102577480/102588428/102587791/102577807/102591905/102603514/102606442/102605205/102577510/102577669/102593011	12
GO:0006631	fatty acid metabolic process	12/322	101/7785	0.000888972	0.0175192	0.0162503	102579720/102581846/102586585/102606072/102580744/102577562/102593155/102591472/102594691/102593322/102601797/102582961	12
GO:0010410	hemicellulose metabolic process	9/322	62/7785	0.000927179	0.0178372	0.0165451	102595580/102592757/102603929/102584396/102603514/102606442/102605205/102589163/102580938	9
GO:0006073	cellular glucan metabolic process	13/322	116/7785	0.000958257	0.0180063	0.0167021	102595580/102592757/102587791/102605835/102603929/102577807/102584396/102577674/102591122/102582750/102577510/102580938/102577790	13
GO:0019252	starch biosynthetic process	5/322	20/7785	0.00108865	0.0191828	0.0177933	102605835/102577674/102591122/102582750/102577790	5
GO:0006094	gluconeogenesis	4/322	12/7785	0.00109209	0.0191828	0.0177933	102590424/102590778/102583431/102588954	4
GO:0019319	hexose biosynthetic process	4/322	12/7785	0.00109209	0.0191828	0.0177933	102590424/102590778/102583431/102588954	4
GO:0006002	fructose 6-phosphate metabolic process	4/322	13/7785	0.00152644	0.0256951	0.0238339	102590424/102590778/102583431/102588954	4
GO:0009853	photorespiration	4/322	13/7785	0.00152644	0.0256951	0.0238339	102586190/102577450/102600888/102601229	4
GO:0032787	monocarboxylic acid metabolic process	20/322	236/7785	0.00178112	0.0293704	0.027243	102595588/102579720/102581846/102586585/102579741/102606072/102605742/102580744/102590117/102577562/102593155/102591472/102594691/102584670/102599105/102582462/102577738/102593322/102601797/102582961	20
GO:1901568	fatty acid derivative metabolic process	4/322	14/7785	0.00206799	0.0334188	0.0309982	102601763/102589539/102581089/102582961	4
GO:0010383	cell wall polysaccharide metabolic process	9/322	70/7785	0.00222523	0.0352546	0.032701	102595580/102592757/102603929/102584396/102603514/102606442/102605205/102589163/102580938	9
GO:0046434	organophosphate catabolic process	6/322	34/7785	0.00240928	0.0374365	0.0347249	102585312/102601763/102589539/102591907/102595467/102590620	6
GO:0009834	plant-type secondary cell wall biogenesis	5/322	25/7785	0.00314785	0.0479898	0.0445138	102595580/102589996/102589163/102583141/102600999	5
GO:0019318	hexose metabolic process	9/322	74/7785	0.00327344	0.0489804	0.0454325	102606161/102577807/102605742/102590424/102590778/102583431/102579018/102587206/102588954	9
GO:0006857	oligopeptide transport	4/322	16/7785	0.00352153	0.0508106	0.0471302	102590731/102598158/102605789/102583059	4
GO:0015833	peptide transport	4/322	16/7785	0.00352153	0.0508106	0.0471302	102590731/102598158/102605789/102583059	4
GO:0045491	xylan metabolic process	5/322	26/7785	0.00376757	0.0534069	0.0495385	102595580/102603514/102606442/102605205/102589163	5
GO:0072330	monocarboxylic acid biosynthetic process	11/322	106/7785	0.00424699	0.0591649	0.0548794	102579720/102581846/102606072/102580744/102577562/102591472/102594691/102584670/102593322/102601797/102582961	11
GO:0044273	sulfur compound catabolic process	3/322	10/7785	0.0067724	0.0927475	0.0860295	102601763/102589539/102597338	3
GO:0019637	organophosphate metabolic process	24/322	340/7785	0.00711608	0.0958298	0.0888885	102585312/102595588/102601763/102589539/102605742/102588569/102580744/102601048/102581089/102590424/102590778/102591907/102584519/102589563/102583431/102598871/102595467/102588954/102583141/102582462/102577738/102587028/102590620/102591899	24
GO:0042886	amide transport	4/322	20/7785	0.00822799	0.108987	0.101093	102590731/102598158/102605789/102583059	4
GO:0044036	cell wall macromolecule metabolic process	9/322	86/7785	0.00884743	0.113647	0.105415	102595580/102592757/102603929/102584396/102603514/102606442/102605205/102589163/102580938	9
GO:0006520	cellular amino acid metabolic process	18/322	236/7785	0.00886111	0.113647	0.105415	102603663/102601763/102591304/102577576/102602939/102606211/102592345/102577887/102590674/102605445/102590152/102596495/102595383/102577740/102578386/102601571/102589321/102594104	18
GO:0045454	cell redox homeostasis	4/322	22/7785	0.0116416	0.140504	0.130327	102583123/102602804/102589036/102603823	4
GO:0071555	cell wall organization	12/322	138/7785	0.0116625	0.140504	0.130327	102579248/102577480/102588428/102592757/102603929/102584396/102591905/102577497/102577669/102596832/102580938/102577814	12
GO:0009637	response to blue light	3/322	12/7785	0.0116758	0.140504	0.130327	102577799/102577604/102583141	3
GO:0010109	regulation of photosynthesis	3/322	12/7785	0.0116758	0.140504	0.130327	102577592/102590010/102601797	3
GO:0044255	cellular lipid metabolic process	23/322	336/7785	0.0118246	0.140504	0.130327	102585312/102591274/102593756/102579720/102581846/102586585/102606072/102593674/102580744/102591907/102580972/102600922/102584519/102589563/102577562/102593155/102591472/102594691/102589817/102584670/102593322/102601797/102582961	23
GO:0008652	cellular amino acid biosynthetic process	11/322	124/7785	0.0134165	0.157109	0.145729	102603663/102591304/102577576/102606211/102592345/102577887/102605445/102596495/102595383/102577740/102601571	11
GO:1901607	alpha-amino acid biosynthetic process	9/322	95/7785	0.0163859	0.18914	0.17544	102603663/102591304/102577576/102592345/102605445/102596495/102595383/102577740/102601571	9
GO:1901292	nucleoside phosphate catabolic process	3/322	14/7785	0.0181714	0.206795	0.191816	102601763/102589539/102590620	3
GO:0009069	serine family amino acid metabolic process	5/322	38/7785	0.0192058	0.214072	0.198566	102602939/102592345/102605445/102577740/102601571	5
GO:0008610	lipid biosynthetic process	19/322	275/7785	0.0193407	0.214072	0.198566	102591274/102593756/102579720/102581846/102606072/102593674/102580744/102580972/102600922/102584519/102589563/102577562/102591472/102594691/102589817/102584670/102593322/102601797/102582961	19
GO:0000097	sulfur amino acid biosynthetic process	4/322	26/7785	0.0209075	0.228287	0.211752	102605445/102595383/102577740/102601571	4
GO:0045229	external encapsulating structure organization	12/322	151/7785	0.0223438	0.240717	0.223281	102579248/102577480/102588428/102592757/102603929/102584396/102591905/102577497/102577669/102596832/102580938/102577814	12
GO:0042546	cell wall biogenesis	9/322	101/7785	0.0235204	0.246193	0.228361	102595580/102592757/102603929/102584396/102589996/102589163/102583141/102600999/102580938	9
GO:0010411	xyloglucan metabolic process	5/322	40/7785	0.0235534	0.246193	0.228361	102595580/102592757/102603929/102584396/102580938	5
GO:0009067	aspartate family amino acid biosynthetic process	4/322	27/7785	0.0237662	0.246193	0.228361	102577576/102605445/102595383/102601571	4
GO:0009642	response to light intensity	3/322	16/7785	0.0263036	0.269029	0.249542	102601299/102583141/102601797	3
GO:0009251	glucan catabolic process	4/322	28/7785	0.0268504	0.271189	0.251546	102587791/102577807/102577510/102593011	4
GO:0006555	methionine metabolic process	3/322	17/7785	0.030985	0.29454	0.273205	102605445/102595383/102601571	3
GO:0009086	methionine biosynthetic process	3/322	17/7785	0.030985	0.29454	0.273205	102605445/102595383/102601571	3
GO:0009914	hormone transport	3/322	17/7785	0.030985	0.29454	0.273205	102588079/102577604/102583141	3
GO:0010087	phloem or xylem histogenesis	3/322	17/7785	0.030985	0.29454	0.273205	102598958/102592605/102600556	3
GO:0060918	auxin transport	3/322	17/7785	0.030985	0.29454	0.273205	102588079/102577604/102583141	3
GO:0015698	inorganic anion transport	13/322	177/7785	0.0316245	0.297124	0.275602	102603214/102599888/102590731/102582045/102598158/102605789/102595468/102578808/102582786/102578486/102583059/102586698/102581856	13
GO:0000096	sulfur amino acid metabolic process	4/322	30/7785	0.0337065	0.313045	0.29037	102605445/102595383/102577740/102601571	4
GO:0019725	cellular homeostasis	8/322	92/7785	0.036048	0.330759	0.306801	102585312/102583123/102602804/102582045/102589036/102583141/102582937/102603823	8
GO:0006820	anion transport	15/322	218/7785	0.0364326	0.330759	0.306801	102603214/102599888/102590731/102582045/102598158/102588587/102605789/102595468/102578808/102582786/102578486/102583141/102583059/102586698/102581856	15
GO:0043094	cellular metabolic compound salvage	4/322	31/7785	0.0374822	0.336507	0.312133	102586190/102577450/102600888/102601229	4
GO:0009084	glutamine family amino acid biosynthetic process	3/322	19/7785	0.0415613	0.369028	0.342298	102603663/102591304/102596495	3
GO:0033692	cellular polysaccharide biosynthetic process	7/322	79/7785	0.0442878	0.38478	0.356909	102595580/102605835/102577674/102591122/102582750/102589163/102577790	7
GO:0071669	plant-type cell wall organization or biogenesis	7/322	79/7785	0.0442878	0.38478	0.356909	102595580/102589996/102577497/102589163/102583141/102600999/102577814	7
GO:0006817	phosphate ion transport	12/322	168/7785	0.0454895	0.391016	0.362694	102599888/102590731/102582045/102598158/102605789/102595468/102578808/102582786/102578486/102583059/102586698/102581856	12
GO:0006541	glutamine metabolic process	3/322	20/7785	0.0474437	0.399318	0.370394	102603663/102577576/102596495	3
GO:0016998	cell wall macromolecule catabolic process	3/322	20/7785	0.0474437	0.399318	0.370394	102603514/102606442/102605205	3
GO:0006637	acyl-CoA metabolic process	4/322	35/7785	0.0549145	0.448191	0.415727	102601763/102589539/102580744/102581089	4
GO:0009066	aspartate family amino acid metabolic process	4/322	35/7785	0.0549145	0.448191	0.415727	102577576/102605445/102595383/102601571	4
GO:0035383	thioester metabolic process	4/322	35/7785	0.0549145	0.448191	0.415727	102601763/102589539/102580744/102581089	4
GO:0006163	purine nucleotide metabolic process	10/322	137/7785	0.0571963	0.462147	0.428672	102595588/102601763/102589539/102605742/102580744/102601048/102581089/102582462/102577738/102587028	10
GO:0006753	nucleoside phosphate metabolic process	12/322	176/7785	0.0607162	0.478758	0.44408	102595588/102601763/102589539/102605742/102580744/102601048/102581089/102583141/102582462/102577738/102587028/102590620	12
GO:0000038	very long-chain fatty acid metabolic process	2/322	10/7785	0.0616224	0.478758	0.44408	102581846/102582961	2
GO:0009395	phospholipid catabolic process	2/322	10/7785	0.0616224	0.478758	0.44408	102585312/102591907	2
GO:0019852	L-ascorbic acid metabolic process	2/322	10/7785	0.0616224	0.478758	0.44408	102582224/102599558	2
GO:0006790	sulfur compound metabolic process	13/322	197/7785	0.0645108	0.495589	0.459692	102601763/102599652/102587128/102590382/102589539/102580744/102581089/102597338/102593381/102605445/102595383/102577740/102601571	13
GO:0019751	polyol metabolic process	4/322	37/7785	0.0650155	0.495589	0.459692	102585312/102595856/102598871/102582224	4
GO:0009132	nucleoside diphosphate metabolic process	5/322	53/7785	0.066871	0.499331	0.463163	102595588/102605742/102582462/102577738/102590620	5
GO:0009414	response to water deprivation	5/322	53/7785	0.066871	0.499331	0.463163	102598096/102596157/102595835/102577610/102583141	5
GO:0044247	cellular polysaccharide catabolic process	3/322	23/7785	0.0673603	0.499331	0.463163	102587791/102577807/102577510	3
GO:0001101	response to acid chemical	5/322	54/7785	0.071323	0.515079	0.47777	102598096/102596157/102595835/102577610/102583141	5
GO:0009415	response to water	5/322	54/7785	0.071323	0.515079	0.47777	102598096/102596157/102595835/102577610/102583141	5
GO:0005977	glycogen metabolic process	2/322	11/7785	0.0733096	0.515079	0.47777	102582750/102577790	2
GO:0006112	energy reserve metabolic process	2/322	11/7785	0.0733096	0.515079	0.47777	102582750/102577790	2
GO:0009166	nucleotide catabolic process	2/322	11/7785	0.0733096	0.515079	0.47777	102601763/102589539	2
GO:1901334	lactone metabolic process	2/322	11/7785	0.0733096	0.515079	0.47777	102582224/102599558	2
GO:0044275	cellular carbohydrate catabolic process	4/322	39/7785	0.0760159	0.52949	0.491137	102587791/102577807/102582224/102577510	4
GO:1901605	alpha-amino acid metabolic process	10/322	146/7785	0.0802789	0.55261	0.512582	102603663/102591304/102577576/102602939/102592345/102605445/102596495/102595383/102577740/102601571	10
GO:0009250	glucan biosynthetic process	5/322	56/7785	0.0807029	0.55261	0.512582	102605835/102577674/102591122/102582750/102577790	5
GO:0000271	polysaccharide biosynthetic process	7/322	91/7785	0.0820091	0.556835	0.516502	102595580/102605835/102577674/102591122/102582750/102589163/102577790	7
GO:0048438	floral whorl development	2/322	12/7785	0.0856363	0.571852	0.530431	102590674/102577604	2
GO:0072523	purine-containing compound catabolic process	2/322	12/7785	0.0856363	0.571852	0.530431	102601763/102589539	2
GO:0019693	ribose phosphate metabolic process	10/322	149/7785	0.0890892	0.590033	0.547295	102595588/102601763/102589539/102605742/102580744/102601048/102581089/102582462/102577738/102587028	10
GO:0009832	plant-type cell wall biogenesis	5/322	58/7785	0.0907073	0.595866	0.552705	102595580/102589996/102589163/102583141/102600999	5
GO:0072521	purine-containing compound metabolic process	10/322	151/7785	0.0952745	0.615345	0.570774	102595588/102601763/102589539/102605742/102580744/102601048/102581089/102582462/102577738/102587028	10
GO:0045490	pectin catabolic process	5/322	59/7785	0.0959391	0.615345	0.570774	102598232/102577480/102588428/102591905/102577669	5
GO:0009150	purine ribonucleotide metabolic process	9/322	132/7785	0.0959573	0.615345	0.570774	102595588/102601763/102589539/102605742/102580744/102581089/102582462/102577738/102587028	9
GO:0009070	serine family amino acid biosynthetic process	3/322	27/7785	0.0987732	0.628415	0.582897	102592345/102605445/102577740	3
GO:0009117	nucleotide metabolic process	11/322	174/7785	0.106065	0.655318	0.607851	102595588/102601763/102589539/102605742/102580744/102601048/102581089/102583141/102582462/102577738/102587028	11
GO:0006865	amino acid transport	5/322	61/7785	0.106851	0.655318	0.607851	102586608/102593025/102582530/102588587/102579662	5
GO:0009733	response to auxin	10/322	155/7785	0.108391	0.655318	0.607851	102588079/107059497/102595865/102587510/102577604/102603983/102597703/102590726/102591083/102600556	10
GO:0009902	chloroplast relocation	2/322	14/7785	0.111923	0.655318	0.607851	102577799/102599164	2
GO:0009926	auxin polar transport	2/322	14/7785	0.111923	0.655318	0.607851	102588079/102577604	2
GO:0016109	tetraterpenoid biosynthetic process	2/322	14/7785	0.111923	0.655318	0.607851	102591274/102593756	2
GO:0016117	carotenoid biosynthetic process	2/322	14/7785	0.111923	0.655318	0.607851	102591274/102593756	2
GO:0019750	chloroplast localization	2/322	14/7785	0.111923	0.655318	0.607851	102577799/102599164	2
GO:0040029	regulation of gene expression, epigenetic	2/322	14/7785	0.111923	0.655318	0.607851	102603987/102588195	2
GO:0051644	plastid localization	2/322	14/7785	0.111923	0.655318	0.607851	102577799/102599164	2
GO:0051667	establishment of plastid localization	2/322	14/7785	0.111923	0.655318	0.607851	102577799/102599164	2
GO:0009064	glutamine family amino acid metabolic process	4/322	45/7785	0.114103	0.663275	0.615231	102603663/102591304/102577576/102596495	4
GO:0006096	glycolytic process	4/322	46/7785	0.12114	0.665859	0.617629	102595588/102605742/102582462/102577738	4
GO:0006165	nucleoside diphosphate phosphorylation	4/322	46/7785	0.12114	0.665859	0.617629	102595588/102605742/102582462/102577738	4
GO:0006757	ATP generation from ADP	4/322	46/7785	0.12114	0.665859	0.617629	102595588/102605742/102582462/102577738	4
GO:0009135	purine nucleoside diphosphate metabolic process	4/322	46/7785	0.12114	0.665859	0.617629	102595588/102605742/102582462/102577738	4
GO:0009179	purine ribonucleoside diphosphate metabolic process	4/322	46/7785	0.12114	0.665859	0.617629	102595588/102605742/102582462/102577738	4
GO:0042545	cell wall modification	4/322	46/7785	0.12114	0.665859	0.617629	102577480/102588428/102591905/102577669	4
GO:0046031	ADP metabolic process	4/322	46/7785	0.12114	0.665859	0.617629	102595588/102605742/102582462/102577738	4
GO:0046939	nucleotide phosphorylation	4/322	46/7785	0.12114	0.665859	0.617629	102595588/102605742/102582462/102577738	4
GO:0006534	cysteine metabolic process	2/322	15/7785	0.125753	0.669925	0.6214	102577740/102601571	2
GO:0009411	response to UV	2/322	15/7785	0.125753	0.669925	0.6214	102602733/102577604	2
GO:0016108	tetraterpenoid metabolic process	2/322	15/7785	0.125753	0.669925	0.6214	102591274/102593756	2
GO:0016116	carotenoid metabolic process	2/322	15/7785	0.125753	0.669925	0.6214	102591274/102593756	2
GO:0006811	ion transport	18/322	325/7785	0.126025	0.669925	0.6214	102603214/102599888/102590731/102582045/102598158/102588587/102589464/102605789/102595468/102578808/102582786/102578486/102583141/102582937/102583059/102587694/102586698/102581856	18
GO:0044272	sulfur compound biosynthetic process	5/322	65/7785	0.130393	0.688613	0.638735	102580744/102605445/102595383/102577740/102601571	5
GO:0006020	inositol metabolic process	2/322	16/7785	0.13996	0.724919	0.672411	102598871/102582224	2
GO:0006544	glycine metabolic process	2/322	16/7785	0.13996	0.724919	0.672411	102602939/102592345	2
GO:0071482	cellular response to light stimulus	2/322	16/7785	0.13996	0.724919	0.672411	102588382/102601299	2
GO:0009259	ribonucleotide metabolic process	9/322	145/7785	0.146105	0.75193	0.697465	102595588/102601763/102589539/102605742/102580744/102581089/102582462/102577738/102587028	9
GO:0006066	alcohol metabolic process	5/322	68/7785	0.149456	0.764308	0.708947	102585312/102595856/102598871/102582224/102584670	5
GO:0009185	ribonucleoside diphosphate metabolic process	4/322	50/7785	0.151042	0.767437	0.711849	102595588/102605742/102582462/102577738	4
GO:0003002	regionalization	2/322	17/7785	0.15449	0.767437	0.711849	102596157/102600556	2
GO:0009648	photoperiodism	2/322	17/7785	0.15449	0.767437	0.711849	102583141/102577790	2
GO:0048437	floral organ development	2/322	17/7785	0.15449	0.767437	0.711849	102590674/102577604	2
GO:0042592	homeostatic process	9/322	147/7785	0.154817	0.767437	0.711849	102585312/102583123/102588079/102602804/102582045/102589036/102583141/102582937/102603823	9
GO:0033865	nucleoside bisphosphate metabolic process	4/322	52/7785	0.16695	0.781644	0.725027	102601763/102589539/102580744/102581089	4
GO:0033875	ribonucleoside bisphosphate metabolic process	4/322	52/7785	0.16695	0.781644	0.725027	102601763/102589539/102580744/102581089	4
GO:0034032	purine nucleoside bisphosphate metabolic process	4/322	52/7785	0.16695	0.781644	0.725027	102601763/102589539/102580744/102581089	4
GO:0006874	cellular calcium ion homeostasis	2/322	18/7785	0.169292	0.781644	0.725027	102583141/102582937	2
GO:0010118	stomatal movement	2/322	18/7785	0.169292	0.781644	0.725027	102577610/102583141	2
GO:0042181	ketone biosynthetic process	2/322	18/7785	0.169292	0.781644	0.725027	102593674/102586534	2
GO:0051261	protein depolymerization	2/322	18/7785	0.169292	0.781644	0.725027	102586759/102591785	2
GO:0055074	calcium ion homeostasis	2/322	18/7785	0.169292	0.781644	0.725027	102583141/102582937	2
GO:0071478	cellular response to radiation	2/322	18/7785	0.169292	0.781644	0.725027	102588382/102601299	2
GO:0072503	cellular divalent inorganic cation homeostasis	2/322	18/7785	0.169292	0.781644	0.725027	102583141/102582937	2
GO:1901661	quinone metabolic process	2/322	18/7785	0.169292	0.781644	0.725027	102593674/102586534	2
GO:1901663	quinone biosynthetic process	2/322	18/7785	0.169292	0.781644	0.725027	102593674/102586534	2
GO:0007389	pattern specification process	2/322	19/7785	0.184319	0.841142	0.780215	102596157/102600556	2
GO:0072507	divalent inorganic cation homeostasis	2/322	19/7785	0.184319	0.841142	0.780215	102583141/102582937	2
GO:1901136	carbohydrate derivative catabolic process	3/322	36/7785	0.185301	0.841142	0.780215	102601763/102589539/102595467	3
GO:0006098	pentose-phosphate shunt	2/322	20/7785	0.199527	0.880038	0.816293	102588569/102591899	2
GO:0006740	NADPH regeneration	2/322	20/7785	0.199527	0.880038	0.816293	102588569/102591899	2
GO:0045492	xylan biosynthetic process	2/322	20/7785	0.199527	0.880038	0.816293	102595580/102589163	2
GO:0071214	cellular response to abiotic stimulus	2/322	20/7785	0.199527	0.880038	0.816293	102588382/102601299	2
GO:0104004	cellular response to environmental stimulus	2/322	20/7785	0.199527	0.880038	0.816293	102588382/102601299	2
GO:0048827	phyllome development	4/322	56/7785	0.200405	0.880038	0.816293	102590674/102577604/102583141/102589321	4
GO:0016114	terpenoid biosynthetic process	3/322	38/7785	0.206673	0.902656	0.837274	102591274/102593756/102584670	3
GO:0006873	cellular ion homeostasis	4/322	57/7785	0.209067	0.903348	0.837916	102585312/102582045/102583141/102582937	4
GO:0022900	electron transport chain	4/322	57/7785	0.209067	0.903348	0.837916	102584293/102585064/102578558/102601797	4
GO:0009640	photomorphogenesis	2/322	21/7785	0.214876	0.922424	0.855609	102577604/102583141	2
GO:0031047	gene silencing by RNA	3/322	39/7785	0.217561	0.922424	0.855609	102589875/102584750/102588195	3
GO:0010393	galacturonan metabolic process	5/322	78/7785	0.220331	0.922424	0.855609	102598232/102577480/102588428/102591905/102577669	5
GO:0015849	organic acid transport	5/322	78/7785	0.220331	0.922424	0.855609	102586608/102593025/102582530/102588587/102579662	5
GO:0045488	pectin metabolic process	5/322	78/7785	0.220331	0.922424	0.855609	102598232/102577480/102588428/102591905/102577669	5
GO:0046486	glycerolipid metabolic process	5/322	78/7785	0.220331	0.922424	0.855609	102585312/102591907/102580972/102584519/102589563	5
GO:0006090	pyruvate metabolic process	4/322	59/7785	0.2267	0.944192	0.875801	102595588/102605742/102582462/102577738	4
GO:0048580	regulation of post-embryonic development	3/322	40/7785	0.228565	0.947078	0.878477	102582832/102603066/102583141	3
GO:0006739	NADP metabolic process	2/322	22/7785	0.230328	0.949517	0.88074	102588569/102591899	2
GO:0009639	response to red or far red light	3/322	41/7785	0.239671	0.978049	0.907206	102577604/102588382/102583141	3
GO:2000026	regulation of multicellular organismal development	3/322	41/7785	0.239671	0.978049	0.907206	102582832/102603066/102583141	3
GO:0009743	response to carbohydrate	2/322	23/7785	0.245849	0.983397	0.912166	102597612/102577610	2
GO:0009909	regulation of flower development	2/322	23/7785	0.245849	0.983397	0.912166	102582832/102603066	2
GO:0032535	regulation of cellular component size	2/322	23/7785	0.245849	0.983397	0.912166	102577604/102599624	2
GO:0090066	regulation of anatomical structure size	2/322	23/7785	0.245849	0.983397	0.912166	102577604/102599624	2
GO:0007018	microtubule-based movement	2/322	24/7785	0.261406	0.999995	0.927561	102603402/102584634	2
GO:0048831	regulation of shoot system development	2/322	24/7785	0.261406	0.999995	0.927561	102582832/102603066	2
GO:0072583	clathrin-dependent endocytosis	2/322	24/7785	0.261406	0.999995	0.927561	102586759/102591785	2
GO:0055086	nucleobase-containing small molecule metabolic process	12/322	234/7785	0.261884	0.999995	0.927561	102595588/102601763/102589539/102605742/102580744/102601048/102581089/102583141/102582462/102577738/102587028/102590620	12
GO:0006875	cellular metal ion homeostasis	3/322	43/7785	0.262135	0.999995	0.927561	102582045/102583141/102582937	3
GO:0016458	gene silencing	3/322	43/7785	0.262135	0.999995	0.927561	102589875/102584750/102588195	3
GO:0006650	glycerophospholipid metabolic process	4/322	63/7785	0.262993	0.999995	0.927561	102585312/102591907/102584519/102589563	4
GO:0009908	flower development	4/322	64/7785	0.272239	0.999995	0.927561	102582832/102603066/102590674/102577604	4
GO:0007623	circadian rhythm	2/322	25/7785	0.276971	0.999995	0.927561	102587531/102583141	2
GO:0009699	phenylpropanoid biosynthetic process	2/322	25/7785	0.276971	0.999995	0.927561	102602480/102581089	2
GO:0009767	photosynthetic electron transport chain	2/322	25/7785	0.276971	0.999995	0.927561	102584293/102601797	2
GO:0051156	glucose 6-phosphate metabolic process	2/322	26/7785	0.292515	0.999995	0.927561	102588569/102591899	2
GO:0015980	energy derivation by oxidation of organic compounds	5/322	88/7785	0.299235	0.999995	0.927561	102582750/102590117/102585064/102578558/102577790	5
GO:0006418	tRNA aminoacylation for protein translation	2/322	27/7785	0.308015	0.999995	0.927561	102590674/102578386	2
GO:0006898	receptor-mediated endocytosis	2/322	27/7785	0.308015	0.999995	0.927561	102586759/102591785	2
GO:0009698	phenylpropanoid metabolic process	4/322	68/7785	0.309709	0.999995	0.927561	102578151/102602480/102581089/102593155	4
GO:0055082	cellular chemical homeostasis	4/322	68/7785	0.309709	0.999995	0.927561	102585312/102582045/102583141/102582937	4
GO:0090567	reproductive shoot system development	4/322	68/7785	0.309709	0.999995	0.927561	102582832/102603066/102590674/102577604	4
GO:0000079	regulation of cyclin-dependent protein serine/threonine kinase activity	2/322	28/7785	0.323446	0.999995	0.927561	102597602/102605668	2
GO:0034599	cellular response to oxidative stress	2/322	28/7785	0.323446	0.999995	0.927561	102589036/102583141	2
GO:0043038	amino acid activation	2/322	28/7785	0.323446	0.999995	0.927561	102590674/102578386	2
GO:0043039	tRNA aminoacylation	2/322	28/7785	0.323446	0.999995	0.927561	102590674/102578386	2
GO:0048511	rhythmic process	2/322	28/7785	0.323446	0.999995	0.927561	102587531/102583141	2
GO:1904029	regulation of cyclin-dependent protein kinase activity	2/322	28/7785	0.323446	0.999995	0.927561	102597602/102605668	2
GO:1901135	carbohydrate derivative metabolic process	19/322	407/7785	0.32476	0.999995	0.927561	102595588/102601763/102592418/102589539/102605742/102588569/102580744/102601048/102581089/102590424/102590778/102600922/102583431/102595467/102588954/102582462/102577738/102587028/102591899	19
GO:0055065	metal ion homeostasis	3/322	49/7785	0.330656	0.999995	0.927561	102582045/102583141/102582937	3
GO:0009694	jasmonic acid metabolic process	2/322	29/7785	0.338789	0.999995	0.927561	102579741/102599105	2
GO:0022904	respiratory electron transport chain	2/322	29/7785	0.338789	0.999995	0.927561	102585064/102578558	2
GO:0080163	regulation of protein serine/threonine phosphatase activity	2/322	29/7785	0.338789	0.999995	0.927561	102594297/107059191	2
GO:0046034	ATP metabolic process	5/322	93/7785	0.340326	0.999995	0.927561	102595588/102605742/102585064/102582462/102577738	5
GO:0006721	terpenoid metabolic process	3/322	50/7785	0.342121	0.999995	0.927561	102591274/102593756/102584670	3
GO:0006304	DNA modification	1/322	10/7785	0.3447	0.999995	0.927561	102600977	1
GO:0006566	threonine metabolic process	1/322	10/7785	0.3447	0.999995	0.927561	102605445	1
GO:0009649	entrainment of circadian clock	1/322	10/7785	0.3447	0.999995	0.927561	102583141	1
GO:0031507	heterochromatin assembly	1/322	10/7785	0.3447	0.999995	0.927561	102588195	1
GO:0045814	negative regulation of gene expression, epigenetic	1/322	10/7785	0.3447	0.999995	0.927561	102588195	1
GO:0046365	monosaccharide catabolic process	1/322	10/7785	0.3447	0.999995	0.927561	102591122	1
GO:0046470	phosphatidylcholine metabolic process	1/322	10/7785	0.3447	0.999995	0.927561	102591907	1
GO:0048581	negative regulation of post-embryonic development	1/322	10/7785	0.3447	0.999995	0.927561	102583141	1
GO:0051050	positive regulation of transport	1/322	10/7785	0.3447	0.999995	0.927561	102583141	1
GO:0070828	heterochromatin organization	1/322	10/7785	0.3447	0.999995	0.927561	102588195	1
GO:0006260	DNA replication	4/322	72/7785	0.34764	0.999995	0.927561	102597612/102583513/102583215/102600870	4
GO:0008299	isoprenoid biosynthetic process	4/322	72/7785	0.34764	0.999995	0.927561	102591274/102593756/102593674/102584670	4
GO:0062197	cellular response to chemical stress	2/322	30/7785	0.354024	0.999995	0.927561	102589036/102583141	2
GO:0071900	regulation of protein serine/threonine kinase activity	2/322	30/7785	0.354024	0.999995	0.927561	102597602/102605668	2
GO:1901615	organic hydroxy compound metabolic process	8/322	164/7785	0.3679	0.999995	0.927561	102585312/102595856/102579741/102598871/102582224/102589817/102584670/102599105	8
GO:0006928	movement of cell or subcellular component	2/322	31/7785	0.369135	0.999995	0.927561	102603402/102584634	2
GO:0009606	tropism	2/322	31/7785	0.369135	0.999995	0.927561	102577604/102583141	2
GO:0009664	plant-type cell wall organization	2/322	31/7785	0.369135	0.999995	0.927561	102577497/102577814	2
GO:0098656	anion transmembrane transport	2/322	31/7785	0.369135	0.999995	0.927561	102588587/102583141	2
GO:0006526	arginine biosynthetic process	1/322	11/7785	0.37184	0.999995	0.927561	102591304	1
GO:0006545	glycine biosynthetic process	1/322	11/7785	0.37184	0.999995	0.927561	102592345	1
GO:0007131	reciprocal meiotic recombination	1/322	11/7785	0.37184	0.999995	0.927561	102605835	1
GO:0009423	chorismate biosynthetic process	1/322	11/7785	0.37184	0.999995	0.927561	102577887	1
GO:0009631	cold acclimation	1/322	11/7785	0.37184	0.999995	0.927561	102577510	1
GO:0009740	gibberellic acid mediated signaling pathway	1/322	11/7785	0.37184	0.999995	0.927561	102589181	1
GO:0009744	response to sucrose	1/322	11/7785	0.37184	0.999995	0.927561	102597612	1
GO:0009903	chloroplast avoidance movement	1/322	11/7785	0.37184	0.999995	0.927561	102599164	1
GO:0009904	chloroplast accumulation movement	1/322	11/7785	0.37184	0.999995	0.927561	102599164	1
GO:0010020	chloroplast fission	1/322	11/7785	0.37184	0.999995	0.927561	102577799	1
GO:0010476	gibberellin mediated signaling pathway	1/322	11/7785	0.37184	0.999995	0.927561	102589181	1
GO:0030041	actin filament polymerization	1/322	11/7785	0.37184	0.999995	0.927561	102599624	1
GO:0030833	regulation of actin filament polymerization	1/322	11/7785	0.37184	0.999995	0.927561	102599624	1
GO:0034762	regulation of transmembrane transport	1/322	11/7785	0.37184	0.999995	0.927561	102583141	1
GO:0035195	gene silencing by miRNA	1/322	11/7785	0.37184	0.999995	0.927561	102584750	1
GO:0035196	production of miRNAs involved in gene silencing by miRNA	1/322	11/7785	0.37184	0.999995	0.927561	102584750	1
GO:0035825	homologous recombination	1/322	11/7785	0.37184	0.999995	0.927561	102605835	1
GO:0043572	plastid fission	1/322	11/7785	0.37184	0.999995	0.927561	102577799	1
GO:0046040	IMP metabolic process	1/322	11/7785	0.37184	0.999995	0.927561	102587028	1
GO:0071370	cellular response to gibberellin stimulus	1/322	11/7785	0.37184	0.999995	0.927561	102589181	1
GO:0090696	post-embryonic plant organ development	1/322	11/7785	0.37184	0.999995	0.927561	102583141	1
GO:0098869	cellular oxidant detoxification	1/322	11/7785	0.37184	0.999995	0.927561	102598055	1
GO:0140527	reciprocal homologous recombination	1/322	11/7785	0.37184	0.999995	0.927561	102605835	1
GO:0032259	methylation	7/322	142/7785	0.372646	0.999995	0.927561	102600977/102602143/102577815/102581772/102592709/102595383/102602494	7
GO:0051239	regulation of multicellular organismal process	3/322	53/7785	0.376389	0.999995	0.927561	102582832/102603066/102583141	3
GO:0045859	regulation of protein kinase activity	2/322	32/7785	0.384104	0.999995	0.927561	102597602/102605668	2
GO:0030003	cellular cation homeostasis	3/322	54/7785	0.38774	0.999995	0.927561	102582045/102583141/102582937	3
GO:0046700	heterocycle catabolic process	5/322	99/7785	0.390109	0.999995	0.927561	102601763/102589539/102599487/102577610/102590620	5
GO:0009888	tissue development	4/322	77/7785	0.395113	0.999995	0.927561	102598958/102592605/102583141/102600556	4
GO:0001558	regulation of cell growth	1/322	12/7785	0.397858	0.999995	0.927561	102583141	1
GO:0007127	meiosis I	1/322	12/7785	0.397858	0.999995	0.927561	102605835	1
GO:0010150	leaf senescence	1/322	12/7785	0.397858	0.999995	0.927561	102589321	1
GO:0019321	pentose metabolic process	1/322	12/7785	0.397858	0.999995	0.927561	102591122	1
GO:0034285	response to disaccharide	1/322	12/7785	0.397858	0.999995	0.927561	102597612	1
GO:0090693	plant organ senescence	1/322	12/7785	0.397858	0.999995	0.927561	102589321	1
GO:0120255	olefinic compound biosynthetic process	1/322	12/7785	0.397858	0.999995	0.927561	102584670	1
GO:0044270	cellular nitrogen compound catabolic process	5/322	100/7785	0.398402	0.999995	0.927561	102601763/102589539/102599487/102577610/102590620	5
GO:0043549	regulation of kinase activity	2/322	33/7785	0.398919	0.999995	0.927561	102597602/102605668	2
GO:0043624	cellular protein complex disassembly	2/322	33/7785	0.398919	0.999995	0.927561	102586759/102591785	2
GO:0043666	regulation of phosphoprotein phosphatase activity	2/322	33/7785	0.398919	0.999995	0.927561	102594297/107059191	2
GO:0010817	regulation of hormone levels	3/322	55/7785	0.399041	0.999995	0.927561	102588079/102577604/102583141	3
GO:0009696	salicylic acid metabolic process	2/322	34/7785	0.413566	0.999995	0.927561	102579741/102599105	2
GO:0044772	mitotic cell cycle phase transition	2/322	34/7785	0.413566	0.999995	0.927561	102597602/102605668	2
GO:0009658	chloroplast organization	4/322	79/7785	0.413981	0.999995	0.927561	102594523/102577799/102599164/102600315	4
GO:0019220	regulation of phosphate metabolic process	4/322	79/7785	0.413981	0.999995	0.927561	102597602/102594297/102605668/107059191	4
GO:0098771	inorganic ion homeostasis	4/322	79/7785	0.413981	0.999995	0.927561	102585312/102582045/102583141/102582937	4
GO:0002684	positive regulation of immune system process	1/322	13/7785	0.422802	0.999995	0.927561	102583141	1
GO:0002833	positive regulation of response to biotic stimulus	1/322	13/7785	0.422802	0.999995	0.927561	102583141	1
GO:0006743	ubiquinone metabolic process	1/322	13/7785	0.422802	0.999995	0.927561	102586534	1
GO:0006744	ubiquinone biosynthetic process	1/322	13/7785	0.422802	0.999995	0.927561	102586534	1
GO:0007568	aging	1/322	13/7785	0.422802	0.999995	0.927561	102589321	1
GO:0008064	regulation of actin polymerization or depolymerization	1/322	13/7785	0.422802	0.999995	0.927561	102599624	1
GO:0009809	lignin biosynthetic process	1/322	13/7785	0.422802	0.999995	0.927561	102602480	1
GO:0010928	regulation of auxin mediated signaling pathway	1/322	13/7785	0.422802	0.999995	0.927561	102588079	1
GO:0019432	triglyceride biosynthetic process	1/322	13/7785	0.422802	0.999995	0.927561	102580972	1
GO:0030245	cellulose catabolic process	1/322	13/7785	0.422802	0.999995	0.927561	102587791	1
GO:0030422	production of siRNA involved in RNA interference	1/322	13/7785	0.422802	0.999995	0.927561	102584750	1
GO:0030832	regulation of actin filament length	1/322	13/7785	0.422802	0.999995	0.927561	102599624	1
GO:0031349	positive regulation of defense response	1/322	13/7785	0.422802	0.999995	0.927561	102583141	1
GO:0032103	positive regulation of response to external stimulus	1/322	13/7785	0.422802	0.999995	0.927561	102583141	1
GO:0032271	regulation of protein polymerization	1/322	13/7785	0.422802	0.999995	0.927561	102599624	1
GO:0046164	alcohol catabolic process	1/322	13/7785	0.422802	0.999995	0.927561	102582224	1
GO:0046174	polyol catabolic process	1/322	13/7785	0.422802	0.999995	0.927561	102582224	1
GO:0046417	chorismate metabolic process	1/322	13/7785	0.422802	0.999995	0.927561	102577887	1
GO:0046460	neutral lipid biosynthetic process	1/322	13/7785	0.422802	0.999995	0.927561	102580972	1
GO:0046463	acylglycerol biosynthetic process	1/322	13/7785	0.422802	0.999995	0.927561	102580972	1
GO:0050778	positive regulation of immune response	1/322	13/7785	0.422802	0.999995	0.927561	102583141	1
GO:0051275	beta-glucan catabolic process	1/322	13/7785	0.422802	0.999995	0.927561	102587791	1
GO:0061982	meiosis I cell cycle process	1/322	13/7785	0.422802	0.999995	0.927561	102605835	1
GO:0070588	calcium ion transmembrane transport	1/322	13/7785	0.422802	0.999995	0.927561	102582937	1
GO:0110053	regulation of actin filament organization	1/322	13/7785	0.422802	0.999995	0.927561	102599624	1
GO:0120252	hydrocarbon metabolic process	1/322	13/7785	0.422802	0.999995	0.927561	102601146	1
GO:0009657	plastid organization	5/322	103/7785	0.423204	0.999995	0.927561	102594523/102577799/102599164/102577610/102600315	5
GO:0001932	regulation of protein phosphorylation	2/322	35/7785	0.428034	0.999995	0.927561	102597602/102605668	2
GO:0010921	regulation of phosphatase activity	2/322	35/7785	0.428034	0.999995	0.927561	102594297/107059191	2
GO:0042364	water-soluble vitamin biosynthetic process	2/322	35/7785	0.428034	0.999995	0.927561	102582224/102599558	2
GO:0070592	cell wall polysaccharide biosynthetic process	2/322	35/7785	0.428034	0.999995	0.927561	102595580/102589163	2
GO:0016310	phosphorylation	13/322	291/7785	0.428224	0.999995	0.927561	102604227/102595588/102597602/102595530/102605742/102605668/102599729/102598871/102600955/102583141/102582462/102577738/102603264	13
GO:0045017	glycerolipid biosynthetic process	3/322	58/7785	0.43257	0.999995	0.927561	102580972/102584519/102589563	3
GO:0051174	regulation of phosphorus metabolic process	4/322	81/7785	0.43272	0.999995	0.927561	102597602/102594297/102605668/107059191	4
GO:0048367	shoot system development	6/322	128/7785	0.436971	0.999995	0.927561	102582832/102603066/102590674/102577604/102583141/102589321	6
GO:0018958	phenol-containing compound metabolic process	2/322	36/7785	0.442312	0.999995	0.927561	102579741/102599105	2
GO:0042325	regulation of phosphorylation	2/322	36/7785	0.442312	0.999995	0.927561	102597602/102605668	2
GO:0006525	arginine metabolic process	1/322	14/7785	0.446716	0.999995	0.927561	102591304	1
GO:0010119	regulation of stomatal movement	1/322	14/7785	0.446716	0.999995	0.927561	102577610	1
GO:0045036	protein targeting to chloroplast	1/322	14/7785	0.446716	0.999995	0.927561	102577610	1
GO:0048573	photoperiodism, flowering	1/322	14/7785	0.446716	0.999995	0.927561	102577790	1
GO:0051017	actin filament bundle assembly	1/322	14/7785	0.446716	0.999995	0.927561	102587180	1
GO:0051093	negative regulation of developmental process	1/322	14/7785	0.446716	0.999995	0.927561	102583141	1
GO:0051241	negative regulation of multicellular organismal process	1/322	14/7785	0.446716	0.999995	0.927561	102583141	1
GO:0061572	actin filament bundle organization	1/322	14/7785	0.446716	0.999995	0.927561	102587180	1
GO:0071695	anatomical structure maturation	1/322	14/7785	0.446716	0.999995	0.927561	102596157	1
GO:0072596	establishment of protein localization to chloroplast	1/322	14/7785	0.446716	0.999995	0.927561	102577610	1
GO:0120254	olefinic compound metabolic process	1/322	14/7785	0.446716	0.999995	0.927561	102584670	1
GO:0009734	auxin-activated signaling pathway	3/322	60/7785	0.454543	0.999995	0.927561	102588079/102595865/102600556	3
GO:0071365	cellular response to auxin stimulus	3/322	60/7785	0.454543	0.999995	0.927561	102588079/102595865/102600556	3
GO:0044038	cell wall macromolecule biosynthetic process	2/322	37/7785	0.456392	0.999995	0.927561	102595580/102589163	2
GO:0070589	cellular component macromolecule biosynthetic process	2/322	37/7785	0.456392	0.999995	0.927561	102595580/102589163	2
GO:0006259	DNA metabolic process	8/322	179/7785	0.463097	0.999995	0.927561	102600977/102597612/102605835/102583513/102599487/102583215/102579131/102600870	8
GO:0006270	DNA replication initiation	1/322	15/7785	0.469642	0.999995	0.927561	102597612	1
GO:0006613	cotranslational protein targeting to membrane	1/322	15/7785	0.469642	0.999995	0.927561	102585784	1
GO:0006614	SRP-dependent cotranslational protein targeting to membrane	1/322	15/7785	0.469642	0.999995	0.927561	102585784	1
GO:0006638	neutral lipid metabolic process	1/322	15/7785	0.469642	0.999995	0.927561	102580972	1
GO:0006639	acylglycerol metabolic process	1/322	15/7785	0.469642	0.999995	0.927561	102580972	1
GO:0006641	triglyceride metabolic process	1/322	15/7785	0.469642	0.999995	0.927561	102580972	1
GO:0006816	calcium ion transport	1/322	15/7785	0.469642	0.999995	0.927561	102582937	1
GO:0009126	purine nucleoside monophosphate metabolic process	1/322	15/7785	0.469642	0.999995	0.927561	102587028	1
GO:0009127	purine nucleoside monophosphate biosynthetic process	1/322	15/7785	0.469642	0.999995	0.927561	102587028	1
GO:0009167	purine ribonucleoside monophosphate metabolic process	1/322	15/7785	0.469642	0.999995	0.927561	102587028	1
GO:0009168	purine ribonucleoside monophosphate biosynthetic process	1/322	15/7785	0.469642	0.999995	0.927561	102587028	1
GO:0009629	response to gravity	1/322	15/7785	0.469642	0.999995	0.927561	102577604	1
GO:0009630	gravitropism	1/322	15/7785	0.469642	0.999995	0.927561	102577604	1
GO:0016246	RNA interference	1/322	15/7785	0.469642	0.999995	0.927561	102584750	1
GO:0035384	thioester biosynthetic process	1/322	15/7785	0.469642	0.999995	0.927561	102580744	1
GO:0071616	acyl-CoA biosynthetic process	1/322	15/7785	0.469642	0.999995	0.927561	102580744	1
GO:0072598	protein localization to chloroplast	1/322	15/7785	0.469642	0.999995	0.927561	102577610	1
GO:1901616	organic hydroxy compound catabolic process	1/322	15/7785	0.469642	0.999995	0.927561	102582224	1
GO:1902903	regulation of supramolecular fiber organization	1/322	15/7785	0.469642	0.999995	0.927561	102599624	1
GO:0051338	regulation of transferase activity	2/322	38/7785	0.470265	0.999995	0.927561	102597602/102605668	2
GO:0034655	nucleobase-containing compound catabolic process	4/322	86/7785	0.478777	0.999995	0.927561	102601763/102589539/102599487/102590620	4
GO:0042180	cellular ketone metabolic process	2/322	39/7785	0.483925	0.999995	0.927561	102593674/102586534	2
GO:0044550	secondary metabolite biosynthetic process	2/322	39/7785	0.483925	0.999995	0.927561	102602480/102581089	2
GO:0030001	metal ion transport	3/322	63/7785	0.486815	0.999995	0.927561	102582045/102582937/102587694	3
GO:0016567	protein ubiquitination	10/322	231/7785	0.48779	0.999995	0.927561	102587772/102581964/102600372/102582766/102587185/102598201/102604792/102603903/102593196/102599882	10
GO:0050801	ion homeostasis	4/322	87/7785	0.487821	0.999995	0.927561	102585312/102582045/102583141/102582937	4
GO:0006783	heme biosynthetic process	1/322	16/7785	0.491621	0.999995	0.927561	102596523	1
GO:0009071	serine family amino acid catabolic process	1/322	16/7785	0.491621	0.999995	0.927561	102602939	1
GO:0010027	thylakoid membrane organization	1/322	16/7785	0.491621	0.999995	0.927561	102577610	1
GO:0021700	developmental maturation	1/322	16/7785	0.491621	0.999995	0.927561	102596157	1
GO:0042752	regulation of circadian rhythm	1/322	16/7785	0.491621	0.999995	0.927561	102583141	1
GO:0046686	response to cadmium ion	1/322	16/7785	0.491621	0.999995	0.927561	102591315	1
GO:0019748	secondary metabolic process	4/322	88/7785	0.496801	0.999995	0.927561	102578151/102602480/102581089/102593155	4
GO:0009110	vitamin biosynthetic process	2/322	40/7785	0.497365	0.999995	0.927561	102582224/102599558	2
GO:0035304	regulation of protein dephosphorylation	2/322	40/7785	0.497365	0.999995	0.927561	102594297/107059191	2
GO:2000241	regulation of reproductive process	2/322	40/7785	0.497365	0.999995	0.927561	102582832/102603066	2
GO:0006612	protein targeting to membrane	2/322	41/7785	0.51058	0.999995	0.927561	102585784/102577610	2
GO:0006879	cellular iron ion homeostasis	1/322	17/7785	0.512691	0.999995	0.927561	102582045	1
GO:0010073	meristem maintenance	1/322	17/7785	0.512691	0.999995	0.927561	102583141	1
GO:0032507	maintenance of protein location in cell	1/322	17/7785	0.512691	0.999995	0.927561	102599624	1
GO:0042168	heme metabolic process	1/322	17/7785	0.512691	0.999995	0.927561	102596523	1
GO:0045185	maintenance of protein location	1/322	17/7785	0.512691	0.999995	0.927561	102599624	1
GO:0048638	regulation of developmental growth	1/322	17/7785	0.512691	0.999995	0.927561	102583141	1
GO:0006720	isoprenoid metabolic process	4/322	90/7785	0.514557	0.999995	0.927561	102591274/102593756/102593674/102584670	4
GO:0031399	regulation of protein modification process	4/322	90/7785	0.514557	0.999995	0.927561	102597602/102594297/102605668/107059191	4
GO:0010035	response to inorganic substance	6/322	139/7785	0.516982	0.999995	0.927561	102598096/102596157/102595835/102591315/102577610/102583141	6
GO:0006310	DNA recombination	3/322	66/7785	0.51814	0.999995	0.927561	102605835/102583513/102600870	3
GO:0046777	protein autophosphorylation	4/322	91/7785	0.523327	0.999995	0.927561	102595530/102599729/102600955/102583141	4
GO:0044770	cell cycle phase transition	2/322	42/7785	0.523566	0.999995	0.927561	102597602/102605668	2
GO:0006164	purine nucleotide biosynthetic process	3/322	67/7785	0.528352	0.999995	0.927561	102580744/102601048/102587028	3
GO:0006004	fucose metabolic process	1/322	18/7785	0.532891	0.999995	0.927561	102579018	1
GO:0009082	branched-chain amino acid biosynthetic process	1/322	18/7785	0.532891	0.999995	0.927561	102606211	1
GO:0009627	systemic acquired resistance	1/322	18/7785	0.532891	0.999995	0.927561	102583141	1
GO:0010639	negative regulation of organelle organization	1/322	18/7785	0.532891	0.999995	0.927561	102599624	1
GO:0019646	aerobic electron transport chain	1/322	18/7785	0.532891	0.999995	0.927561	102585064	1
GO:0042775	mitochondrial ATP synthesis coupled electron transport	1/322	18/7785	0.532891	0.999995	0.927561	102585064	1
GO:0043628	ncRNA 3'-end processing	1/322	18/7785	0.532891	0.999995	0.927561	102599487	1
GO:0043647	inositol phosphate metabolic process	1/322	18/7785	0.532891	0.999995	0.927561	102598871	1
GO:0051129	negative regulation of cellular component organization	1/322	18/7785	0.532891	0.999995	0.927561	102599624	1
GO:0051258	protein polymerization	1/322	18/7785	0.532891	0.999995	0.927561	102599624	1
GO:0035303	regulation of dephosphorylation	2/322	43/7785	0.536319	0.999995	0.927561	102594297/107059191	2
GO:0044087	regulation of cellular component biogenesis	2/322	43/7785	0.536319	0.999995	0.927561	102599624/102583141	2
GO:0044242	cellular lipid catabolic process	2/322	43/7785	0.536319	0.999995	0.927561	102585312/102591907	2
GO:0051656	establishment of organelle localization	2/322	43/7785	0.536319	0.999995	0.927561	102577799/102599164	2
GO:0065008	regulation of biological quality	12/322	289/7785	0.537421	0.999995	0.927561	102585312/102583123/102588079/102602804/102582045/102590514/102589036/102577604/102599624/102583141/102582937/102603823	12
GO:0006869	lipid transport	3/322	69/7785	0.548411	0.999995	0.927561	102586194/102598681/102586180	3
GO:0006352	DNA-templated transcription, initiation	2/322	44/7785	0.548835	0.999995	0.927561	102585592/102586954	2
GO:0032984	protein-containing complex disassembly	2/322	44/7785	0.548835	0.999995	0.927561	102586759/102591785	2
GO:0042537	benzene-containing compound metabolic process	2/322	44/7785	0.548835	0.999995	0.927561	102579741/102599105	2
GO:0051321	meiotic cell cycle	2/322	44/7785	0.548835	0.999995	0.927561	102605835/102600486	2
GO:0000469	cleavage involved in rRNA processing	1/322	19/7785	0.552256	0.999995	0.927561	102599487	1
GO:0003333	amino acid transmembrane transport	1/322	19/7785	0.552256	0.999995	0.927561	102588587	1
GO:0009812	flavonoid metabolic process	1/322	19/7785	0.552256	0.999995	0.927561	102583141	1
GO:0031050	dsRNA processing	1/322	19/7785	0.552256	0.999995	0.927561	102584750	1
GO:0043650	dicarboxylic acid biosynthetic process	1/322	19/7785	0.552256	0.999995	0.927561	102577887	1
GO:0055072	iron ion homeostasis	1/322	19/7785	0.552256	0.999995	0.927561	102582045	1
GO:0070918	production of small RNA involved in gene silencing by RNA	1/322	19/7785	0.552256	0.999995	0.927561	102584750	1
GO:0071712	ER-associated misfolded protein catabolic process	1/322	19/7785	0.552256	0.999995	0.927561	102600790	1
GO:0006897	endocytosis	2/322	45/7785	0.561114	0.999995	0.927561	102586759/102591785	2
GO:0046474	glycerophospholipid biosynthetic process	2/322	45/7785	0.561114	0.999995	0.927561	102584519/102589563	2
GO:0065002	intracellular protein transmembrane transport	2/322	45/7785	0.561114	0.999995	0.927561	102585784/102577610	2
GO:0000041	transition metal ion transport	1/322	20/7785	0.570821	0.999995	0.927561	102582045	1
GO:0000466	maturation of 5.8S rRNA from tricistronic rRNA transcript (SSU-rRNA, 5.8S rRNA, LSU-rRNA)	1/322	20/7785	0.570821	0.999995	0.927561	102599487	1
GO:0006767	water-soluble vitamin metabolic process	2/322	46/7785	0.573152	0.999995	0.927561	102582224/102599558	2
GO:0048366	leaf development	2/322	46/7785	0.573152	0.999995	0.927561	102583141/102589321	2
GO:0071806	protein transmembrane transport	2/322	46/7785	0.573152	0.999995	0.927561	102585784/102577610	2
GO:0048878	chemical homeostasis	5/322	123/7785	0.580153	0.999995	0.927561	102585312/102588079/102582045/102583141/102582937	5
GO:0018105	peptidyl-serine phosphorylation	2/322	47/7785	0.584949	0.999995	0.927561	102595530/102599729	2
GO:0055080	cation homeostasis	3/322	73/7785	0.586987	0.999995	0.927561	102582045/102583141/102582937	3
GO:0072522	purine-containing compound biosynthetic process	3/322	73/7785	0.586987	0.999995	0.927561	102580744/102601048/102587028	3
GO:0006813	potassium ion transport	1/322	21/7785	0.588618	0.999995	0.927561	102587694	1
GO:0009668	plastid membrane organization	1/322	21/7785	0.588618	0.999995	0.927561	102577610	1
GO:0034250	positive regulation of cellular amide metabolic process	1/322	21/7785	0.588618	0.999995	0.927561	102585946	1
GO:0045727	positive regulation of translation	1/322	21/7785	0.588618	0.999995	0.927561	102585946	1
GO:0097237	cellular response to toxic substance	1/322	21/7785	0.588618	0.999995	0.927561	102598055	1
GO:1990748	cellular detoxification	1/322	21/7785	0.588618	0.999995	0.927561	102598055	1
GO:0018209	peptidyl-serine modification	2/322	48/7785	0.596504	0.999995	0.927561	102595530/102599729	2
GO:1901701	cellular response to oxygen-containing compound	6/322	151/7785	0.598822	0.999995	0.927561	102597810/102594297/102577610/102583141/102589181/107059191	6
GO:0019439	aromatic compound catabolic process	5/322	126/7785	0.601746	0.999995	0.927561	102601763/102589539/102599487/102577610/102590620	5
GO:0009081	branched-chain amino acid metabolic process	1/322	22/7785	0.60568	0.999995	0.927561	102606211	1
GO:0009739	response to gibberellin	1/322	22/7785	0.60568	0.999995	0.927561	102589181	1
GO:0032436	positive regulation of proteasomal ubiquitin-dependent protein catabolic process	1/322	22/7785	0.60568	0.999995	0.927561	102581964	1
GO:0032956	regulation of actin cytoskeleton organization	1/322	22/7785	0.60568	0.999995	0.927561	102599624	1
GO:0098754	detoxification	1/322	22/7785	0.60568	0.999995	0.927561	102598055	1
GO:0032446	protein modification by small protein conjugation	10/322	254/7785	0.610233	0.999995	0.927561	102587772/102581964/102600372/102582766/102587185/102598201/102604792/102603903/102593196/102599882	10
GO:1901361	organic cyclic compound catabolic process	5/322	128/7785	0.615788	0.999995	0.927561	102601763/102589539/102599487/102577610/102590620	5
GO:0006261	DNA-dependent DNA replication	2/322	50/7785	0.618887	0.999995	0.927561	102597612/102583215	2
GO:0002229	defense response to oomycetes	1/322	23/7785	0.622036	0.999995	0.927561	102593319	1
GO:0002239	response to oomycetes	1/322	23/7785	0.622036	0.999995	0.927561	102593319	1
GO:0006563	L-serine metabolic process	1/322	23/7785	0.622036	0.999995	0.927561	102577740	1
GO:0008154	actin polymerization or depolymerization	1/322	23/7785	0.622036	0.999995	0.927561	102599624	1
GO:0009742	brassinosteroid mediated signaling pathway	1/322	23/7785	0.622036	0.999995	0.927561	102597810	1
GO:0016226	iron-sulfur cluster assembly	1/322	23/7785	0.622036	0.999995	0.927561	102590382	1
GO:0031163	metallo-sulfur cluster assembly	1/322	23/7785	0.622036	0.999995	0.927561	102590382	1
GO:0032970	regulation of actin filament-based process	1/322	23/7785	0.622036	0.999995	0.927561	102599624	1
GO:0033866	nucleoside bisphosphate biosynthetic process	1/322	23/7785	0.622036	0.999995	0.927561	102580744	1
GO:0034030	ribonucleoside bisphosphate biosynthetic process	1/322	23/7785	0.622036	0.999995	0.927561	102580744	1
GO:0034033	purine nucleoside bisphosphate biosynthetic process	1/322	23/7785	0.622036	0.999995	0.927561	102580744	1
GO:0035194	post-transcriptional gene silencing by RNA	1/322	23/7785	0.622036	0.999995	0.927561	102584750	1
GO:0043401	steroid hormone mediated signaling pathway	1/322	23/7785	0.622036	0.999995	0.927561	102597810	1
GO:0046916	cellular transition metal ion homeostasis	1/322	23/7785	0.622036	0.999995	0.927561	102582045	1
GO:0048545	response to steroid hormone	1/322	23/7785	0.622036	0.999995	0.927561	102597810	1
GO:0071367	cellular response to brassinosteroid stimulus	1/322	23/7785	0.622036	0.999995	0.927561	102597810	1
GO:0071383	cellular response to steroid hormone stimulus	1/322	23/7785	0.622036	0.999995	0.927561	102597810	1
GO:2000060	positive regulation of ubiquitin-dependent protein catabolic process	1/322	23/7785	0.622036	0.999995	0.927561	102581964	1
GO:0045333	cellular respiration	3/322	77/7785	0.623398	0.999995	0.927561	102590117/102585064/102578558	3
GO:0006644	phospholipid metabolic process	4/322	104/7785	0.629636	0.999995	0.927561	102585312/102591907/102584519/102589563	4
GO:0006766	vitamin metabolic process	2/322	51/7785	0.629716	0.999995	0.927561	102582224/102599558	2
GO:0007015	actin filament organization	2/322	51/7785	0.629716	0.999995	0.927561	102587180/102599624	2
GO:0009156	ribonucleoside monophosphate biosynthetic process	1/322	24/7785	0.637715	0.999995	0.927561	102587028	1
GO:0009161	ribonucleoside monophosphate metabolic process	1/322	24/7785	0.637715	0.999995	0.927561	102587028	1
GO:0012501	programmed cell death	1/322	24/7785	0.637715	0.999995	0.927561	102583141	1
GO:0016441	posttranscriptional gene silencing	1/322	24/7785	0.637715	0.999995	0.927561	102584750	1
GO:0022604	regulation of cell morphogenesis	1/322	24/7785	0.637715	0.999995	0.927561	102583141	1
GO:0032504	multicellular organism reproduction	1/322	24/7785	0.637715	0.999995	0.927561	102596157	1
GO:0042773	ATP synthesis coupled electron transport	1/322	24/7785	0.637715	0.999995	0.927561	102585064	1
GO:0045047	protein targeting to ER	1/322	24/7785	0.637715	0.999995	0.927561	102585784	1
GO:0048609	multicellular organismal reproductive process	1/322	24/7785	0.637715	0.999995	0.927561	102596157	1
GO:0051788	response to misfolded protein	1/322	24/7785	0.637715	0.999995	0.927561	102600790	1
GO:0071218	cellular response to misfolded protein	1/322	24/7785	0.637715	0.999995	0.927561	102600790	1
GO:0072599	establishment of protein localization to endoplasmic reticulum	1/322	24/7785	0.637715	0.999995	0.927561	102585784	1
GO:0140013	meiotic nuclear division	1/322	24/7785	0.637715	0.999995	0.927561	102605835	1
GO:1901800	positive regulation of proteasomal protein catabolic process	1/322	24/7785	0.637715	0.999995	0.927561	102581964	1
GO:0046390	ribose phosphate biosynthetic process	3/322	79/7785	0.640763	0.999995	0.927561	102580744/102601048/102587028	3
GO:0051301	cell division	4/322	106/7785	0.644586	0.999995	0.927561	102597602/102581106/102605668/102587347	4
GO:0010876	lipid localization	3/322	80/7785	0.649233	0.999995	0.927561	102586194/102598681/102586180	3
GO:0014070	response to organic cyclic compound	2/322	53/7785	0.650655	0.999995	0.927561	102597810/102583141	2
GO:0030036	actin cytoskeleton organization	2/322	53/7785	0.650655	0.999995	0.927561	102587180/102599624	2
GO:0006730	one-carbon metabolic process	1/322	25/7785	0.652746	0.999995	0.927561	102602780	1
GO:0009116	nucleoside metabolic process	1/322	25/7785	0.652746	0.999995	0.927561	102601048	1
GO:0032434	regulation of proteasomal ubiquitin-dependent protein catabolic process	1/322	25/7785	0.652746	0.999995	0.927561	102581964	1
GO:0090501	RNA phosphodiester bond hydrolysis	1/322	25/7785	0.652746	0.999995	0.927561	102599487	1
GO:1903052	positive regulation of proteolysis involved in cellular protein catabolic process	1/322	25/7785	0.652746	0.999995	0.927561	102581964	1
GO:1903364	positive regulation of cellular protein catabolic process	1/322	25/7785	0.652746	0.999995	0.927561	102581964	1
GO:0006812	cation transport	4/322	108/7785	0.659135	0.999995	0.927561	102582045/102588587/102582937/102587694	4
GO:0030029	actin filament-based process	2/322	54/7785	0.660767	0.999995	0.927561	102587180/102599624	2
GO:0099402	plant organ development	4/322	109/7785	0.666258	0.999995	0.927561	102590674/102577604/102583141/102589321	4
GO:0009636	response to toxic substance	1/322	26/7785	0.667155	0.999995	0.927561	102598055	1
GO:0009741	response to brassinosteroid	1/322	26/7785	0.667155	0.999995	0.927561	102597810	1
GO:0010016	shoot system morphogenesis	1/322	26/7785	0.667155	0.999995	0.927561	102583141	1
GO:0016126	sterol biosynthetic process	1/322	26/7785	0.667155	0.999995	0.927561	102589817	1
GO:0045862	positive regulation of proteolysis	1/322	26/7785	0.667155	0.999995	0.927561	102581964	1
GO:0008202	steroid metabolic process	2/322	55/7785	0.670643	0.999995	0.927561	102584296/102589817	2
GO:0009063	cellular amino acid catabolic process	2/322	55/7785	0.670643	0.999995	0.927561	102601763/102602939	2
GO:0042742	defense response to bacterium	2/322	55/7785	0.670643	0.999995	0.927561	102583141/102593319	2
GO:0048608	reproductive structure development	6/322	163/7785	0.672688	0.999995	0.927561	102596157/102582832/102603066/102590674/102577604/102577790	6
GO:0061458	reproductive system development	6/322	163/7785	0.672688	0.999995	0.927561	102596157/102582832/102603066/102590674/102577604/102577790	6
GO:0009409	response to cold	2/322	56/7785	0.680286	0.999995	0.927561	102603987/102577510	2
GO:0009617	response to bacterium	2/322	56/7785	0.680286	0.999995	0.927561	102583141/102593319	2
GO:0002831	regulation of response to biotic stimulus	1/322	27/7785	0.680969	0.999995	0.927561	102583141	1
GO:0016485	protein processing	1/322	27/7785	0.680969	0.999995	0.927561	102600060	1
GO:0032101	regulation of response to external stimulus	1/322	27/7785	0.680969	0.999995	0.927561	102583141	1
GO:0043254	regulation of protein-containing complex assembly	1/322	27/7785	0.680969	0.999995	0.927561	102599624	1
GO:0046942	carboxylic acid transport	1/322	27/7785	0.680969	0.999995	0.927561	102588587	1
GO:0051651	maintenance of location in cell	1/322	27/7785	0.680969	0.999995	0.927561	102599624	1
GO:0055076	transition metal ion homeostasis	1/322	27/7785	0.680969	0.999995	0.927561	102582045	1
GO:0061136	regulation of proteasomal protein catabolic process	1/322	27/7785	0.680969	0.999995	0.927561	102581964	1
GO:2000058	regulation of ubiquitin-dependent protein catabolic process	1/322	27/7785	0.680969	0.999995	0.927561	102581964	1
GO:0009719	response to endogenous stimulus	14/322	374/7785	0.690294	0.999995	0.927561	102588079/107059497/102597810/102594297/102595865/102587510/102577604/102603983/102597703/102590726/102591083/102589181/102600556/107059191	14
GO:0009725	response to hormone	14/322	374/7785	0.690294	0.999995	0.927561	102588079/107059497/102597810/102594297/102595865/102587510/102577604/102603983/102597703/102590726/102591083/102589181/102600556/107059191	14
GO:0008037	cell recognition	1/322	28/7785	0.69421	0.999995	0.927561	102603764	1
GO:0008219	cell death	1/322	28/7785	0.69421	0.999995	0.927561	102583141	1
GO:0009073	aromatic amino acid family biosynthetic process	1/322	28/7785	0.69421	0.999995	0.927561	102577887	1
GO:0009123	nucleoside monophosphate metabolic process	1/322	28/7785	0.69421	0.999995	0.927561	102587028	1
GO:0009124	nucleoside monophosphate biosynthetic process	1/322	28/7785	0.69421	0.999995	0.927561	102587028	1
GO:0010628	positive regulation of gene expression	1/322	28/7785	0.69421	0.999995	0.927561	102585946	1
GO:0034440	lipid oxidation	1/322	28/7785	0.69421	0.999995	0.927561	102589817	1
GO:0048544	recognition of pollen	1/322	28/7785	0.69421	0.999995	0.927561	102603764	1
GO:1903825	organic acid transmembrane transport	1/322	28/7785	0.69421	0.999995	0.927561	102588587	1
GO:1905039	carboxylic acid transmembrane transport	1/322	28/7785	0.69421	0.999995	0.927561	102588587	1
GO:0032270	positive regulation of cellular protein metabolic process	2/322	58/7785	0.698881	0.999995	0.927561	102581964/102585946	2
GO:0010033	response to organic substance	18/322	479/7785	0.700177	0.999995	0.927561	102588079/107059497/102597810/102594297/102597612/102595865/102587510/102577604/102603983/102577610/102583141/102597703/102590726/102591083/102589181/102600556/102600790/107059191	18
GO:0070887	cellular response to chemical stimulus	12/322	326/7785	0.703935	0.999995	0.927561	102588079/102597810/102594297/102595865/102598055/102589036/102577610/102583141/102589181/102600556/102600790/107059191	12
GO:0006081	cellular aldehyde metabolic process	1/322	29/7785	0.706904	0.999995	0.927561	102590117	1
GO:0006119	oxidative phosphorylation	1/322	29/7785	0.706904	0.999995	0.927561	102585064	1
GO:0006515	protein quality control for misfolded or incompletely synthesized proteins	1/322	29/7785	0.706904	0.999995	0.927561	102600790	1
GO:0007033	vacuole organization	1/322	29/7785	0.706904	0.999995	0.927561	102595588	1
GO:0009808	lignin metabolic process	1/322	29/7785	0.706904	0.999995	0.927561	102602480	1
GO:0009875	pollen-pistil interaction	1/322	29/7785	0.706904	0.999995	0.927561	102603764	1
GO:0044743	protein transmembrane import into intracellular organelle	1/322	29/7785	0.706904	0.999995	0.927561	102577610	1
GO:1903050	regulation of proteolysis involved in cellular protein catabolic process	1/322	29/7785	0.706904	0.999995	0.927561	102581964	1
GO:1903362	regulation of cellular protein catabolic process	1/322	29/7785	0.706904	0.999995	0.927561	102581964	1
GO:0009738	abscisic acid-activated signaling pathway	2/322	59/7785	0.707838	0.999995	0.927561	102594297/107059191	2
GO:0043648	dicarboxylic acid metabolic process	2/322	59/7785	0.707838	0.999995	0.927561	102577887/102605445	2
GO:0006468	protein phosphorylation	8/322	223/7785	0.71045	0.999995	0.927561	102604227/102597602/102595530/102605668/102599729/102600955/102583141/102603264	8
GO:0006470	protein dephosphorylation	2/322	60/7785	0.716573	0.999995	0.927561	102594297/107059191	2
GO:0006749	glutathione metabolic process	2/322	60/7785	0.716573	0.999995	0.927561	102599652/102597338	2
GO:0071215	cellular response to abscisic acid stimulus	2/322	60/7785	0.716573	0.999995	0.927561	102594297/107059191	2
GO:0097306	cellular response to alcohol	2/322	60/7785	0.716573	0.999995	0.927561	102594297/107059191	2
GO:0000460	maturation of 5.8S rRNA	1/322	30/7785	0.719072	0.999995	0.927561	102599487	1
GO:0000724	double-strand break repair via homologous recombination	1/322	30/7785	0.719072	0.999995	0.927561	102583513	1
GO:0009611	response to wounding	1/322	30/7785	0.719072	0.999995	0.927561	102587815	1
GO:1901657	glycosyl compound metabolic process	1/322	30/7785	0.719072	0.999995	0.927561	102601048	1
GO:0022411	cellular component disassembly	2/322	61/7785	0.725087	0.999995	0.927561	102586759/102591785	2
GO:0071396	cellular response to lipid	4/322	118/7785	0.725755	0.999995	0.927561	102597810/102594297/102589181/107059191	4
GO:0055085	transmembrane transport	8/322	227/7785	0.728817	0.999995	0.927561	102579058/102585784/102588587/102601060/102579662/102577610/102583141/102582937	8
GO:0002682	regulation of immune system process	1/322	31/7785	0.730737	0.999995	0.927561	102583141	1
GO:0045732	positive regulation of protein catabolic process	1/322	31/7785	0.730737	0.999995	0.927561	102581964	1
GO:0050776	regulation of immune response	1/322	31/7785	0.730737	0.999995	0.927561	102583141	1
GO:1903046	meiotic cell cycle process	1/322	31/7785	0.730737	0.999995	0.927561	102605835	1
GO:1905392	plant organ morphogenesis	1/322	31/7785	0.730737	0.999995	0.927561	102583141	1
GO:0090150	establishment of protein localization to membrane	2/322	62/7785	0.733385	0.999995	0.927561	102585784/102577610	2
GO:0006575	cellular modified amino acid metabolic process	3/322	92/7785	0.739792	0.999995	0.927561	102599652/102597338/102595383	3
GO:0009152	purine ribonucleotide biosynthetic process	2/322	63/7785	0.741469	0.999995	0.927561	102580744/102587028	2
GO:0010038	response to metal ion	1/322	32/7785	0.741918	0.999995	0.927561	102591315	1
GO:0010228	vegetative to reproductive phase transition of meristem	1/322	32/7785	0.741918	0.999995	0.927561	102577790	1
GO:0022603	regulation of anatomical structure morphogenesis	1/322	32/7785	0.741918	0.999995	0.927561	102583141	1
GO:0048507	meristem development	1/322	32/7785	0.741918	0.999995	0.927561	102583141	1
GO:0051052	regulation of DNA metabolic process	1/322	32/7785	0.741918	0.999995	0.927561	102600977	1
GO:0090305	nucleic acid phosphodiester bond hydrolysis	1/322	32/7785	0.741918	0.999995	0.927561	102599487	1
GO:0006281	DNA repair	4/322	121/7785	0.743745	0.999995	0.927561	102583513/102583215/102579131/102600870	4
GO:0051247	positive regulation of protein metabolic process	2/322	64/7785	0.749343	0.999995	0.927561	102581964/102585946	2
GO:0000725	recombinational repair	1/322	33/7785	0.752637	0.999995	0.927561	102583513	1
GO:0009826	unidimensional cell growth	1/322	33/7785	0.752637	0.999995	0.927561	102583141	1
GO:0046165	alcohol biosynthetic process	1/322	33/7785	0.752637	0.999995	0.927561	102584670	1
GO:0051493	regulation of cytoskeleton organization	1/322	33/7785	0.752637	0.999995	0.927561	102599624	1
GO:0032268	regulation of cellular protein metabolic process	7/322	208/7785	0.763955	0.999995	0.927561	102597602/102594297/102581964/102585946/102605668/102586865/107059191	7
GO:0033043	regulation of organelle organization	2/322	66/7785	0.764476	0.999995	0.927561	102595588/102599624	2
GO:0009165	nucleotide biosynthetic process	3/322	96/7785	0.765538	0.999995	0.927561	102580744/102601048/102587028	3
GO:0050793	regulation of developmental process	3/322	96/7785	0.765538	0.999995	0.927561	102582832/102603066/102583141	3
GO:1901293	nucleoside phosphate biosynthetic process	3/322	96/7785	0.765538	0.999995	0.927561	102580744/102601048/102587028	3
GO:0009791	post-embryonic development	7/322	209/7785	0.768248	0.999995	0.927561	102596157/102582832/102603066/102590674/102577604/102583141/102577790	7
GO:0009755	hormone-mediated signaling pathway	7/322	210/7785	0.772485	0.999995	0.927561	102588079/102597810/102594297/102595865/102589181/102600556/107059191	7
GO:0009247	glycolipid biosynthetic process	1/322	35/7785	0.772761	0.999995	0.927561	102600922	1
GO:0060560	developmental growth involved in morphogenesis	1/322	35/7785	0.772761	0.999995	0.927561	102583141	1
GO:0032870	cellular response to hormone stimulus	7/322	211/7785	0.776664	0.999995	0.927561	102588079/102597810/102594297/102595865/102589181/102600556/107059191	7
GO:0071495	cellular response to endogenous stimulus	7/322	211/7785	0.776664	0.999995	0.927561	102588079/102597810/102594297/102595865/102589181/102600556/107059191	7
GO:0051128	regulation of cellular component organization	3/322	98/7785	0.777617	0.999995	0.927561	102595588/102599624/102583141	3
GO:0006664	glycolipid metabolic process	1/322	36/7785	0.782203	0.999995	0.927561	102600922	1
GO:0071407	cellular response to organic cyclic compound	1/322	36/7785	0.782203	0.999995	0.927561	102597810	1
GO:1903509	liposaccharide metabolic process	1/322	36/7785	0.782203	0.999995	0.927561	102600922	1
GO:0070647	protein modification by small protein conjugation or removal	10/322	295/7785	0.785491	0.999995	0.927561	102587772/102581964/102600372/102582766/102587185/102598201/102604792/102603903/102593196/102599882	10
GO:0044282	small molecule catabolic process	4/322	129/7785	0.78732	0.999995	0.927561	102601763/102602939/102591122/102582224	4
GO:0000003	reproduction	9/322	269/7785	0.789371	0.999995	0.927561	102596157/102582832/102605835/102600486/102603066/102590674/102577604/102603764/102577790	9
GO:0022414	reproductive process	9/322	269/7785	0.789371	0.999995	0.927561	102596157/102582832/102605835/102600486/102603066/102590674/102577604/102603764/102577790	9
GO:0071310	cellular response to organic substance	9/322	269/7785	0.789371	0.999995	0.927561	102588079/102597810/102594297/102595865/102577610/102589181/102600556/102600790/107059191	9
GO:0000160	phosphorelay signal transduction system	1/322	37/7785	0.791253	0.999995	0.927561	102599201	1
GO:0009555	pollen development	1/322	37/7785	0.791253	0.999995	0.927561	102582961	1
GO:0030162	regulation of proteolysis	1/322	37/7785	0.791253	0.999995	0.927561	102581964	1
GO:0030243	cellulose metabolic process	1/322	37/7785	0.791253	0.999995	0.927561	102587791	1
GO:0031123	RNA 3'-end processing	1/322	37/7785	0.791253	0.999995	0.927561	102599487	1
GO:0048584	positive regulation of response to stimulus	1/322	37/7785	0.791253	0.999995	0.927561	102583141	1
GO:0003006	developmental process involved in reproduction	6/322	187/7785	0.792365	0.999995	0.927561	102596157/102582832/102603066/102590674/102577604/102577790	6
GO:0080134	regulation of response to stress	2/322	70/7785	0.792377	0.999995	0.927561	102577610/102583141	2
GO:0006099	tricarboxylic acid cycle	1/322	38/7785	0.799928	0.999995	0.927561	102590117	1
GO:0006694	steroid biosynthetic process	1/322	38/7785	0.799928	0.999995	0.927561	102589817	1
GO:0015711	organic anion transport	1/322	38/7785	0.799928	0.999995	0.927561	102588587	1
GO:0042176	regulation of protein catabolic process	1/322	38/7785	0.799928	0.999995	0.927561	102581964	1
GO:0051049	regulation of transport	1/322	38/7785	0.799928	0.999995	0.927561	102583141	1
GO:0051235	maintenance of location	1/322	38/7785	0.799928	0.999995	0.927561	102599624	1
GO:0051246	regulation of protein metabolic process	7/322	217/7785	0.80056	0.999995	0.927561	102597602/102594297/102581964/102585946/102605668/102586865/107059191	7
GO:0006974	cellular response to DNA damage stimulus	4/322	132/7785	0.802064	0.999995	0.927561	102583513/102583215/102579131/102600870	4
GO:0097435	supramolecular fiber organization	2/322	72/7785	0.805206	0.999995	0.927561	102587180/102599624	2
GO:0010629	negative regulation of gene expression	3/322	103/7785	0.805591	0.999995	0.927561	102589875/102584750/102588195	3
GO:0034220	ion transmembrane transport	3/322	103/7785	0.805591	0.999995	0.927561	102588587/102583141/102582937	3
GO:0006302	double-strand break repair	1/322	39/7785	0.808244	0.999995	0.927561	102583513	1
GO:0040008	regulation of growth	1/322	39/7785	0.808244	0.999995	0.927561	102583141	1
GO:0048284	organelle fusion	1/322	39/7785	0.808244	0.999995	0.927561	102595588	1
GO:0008654	phospholipid biosynthetic process	2/322	73/7785	0.811353	0.999995	0.927561	102584519/102589563	2
GO:0009060	aerobic respiration	2/322	73/7785	0.811353	0.999995	0.927561	102590117/102585064	2
GO:0016042	lipid catabolic process	2/322	73/7785	0.811353	0.999995	0.927561	102585312/102591907	2
GO:0098655	cation transmembrane transport	2/322	73/7785	0.811353	0.999995	0.927561	102588587/102582937	2
GO:0006952	defense response	17/322	492/7785	0.814709	0.999995	0.927561	102591494/102598334/102580826/102594297/102597712/102594231/102595148/102595271/102591283/102583141/102579487/102591410/102593319/102587899/102589535/102597630/107059191	17
GO:0007017	microtubule-based process	3/322	106/7785	0.820915	0.999995	0.927561	102577799/102603402/102584634	3
GO:0009260	ribonucleotide biosynthetic process	2/322	75/7785	0.823131	0.999995	0.927561	102580744/102587028	2
GO:0048285	organelle fission	2/322	75/7785	0.823131	0.999995	0.927561	102605835/102577799	2
GO:0009072	aromatic amino acid family metabolic process	1/322	41/7785	0.823856	0.999995	0.927561	102577887	1
GO:0036503	ERAD pathway	1/322	41/7785	0.823856	0.999995	0.927561	102600790	1
GO:0051273	beta-glucan metabolic process	1/322	41/7785	0.823856	0.999995	0.927561	102587791	1
GO:0048731	system development	8/322	252/7785	0.825573	0.999995	0.927561	102596157/102582832/102603066/102590674/102577604/102583141/102589321/102577790	8
GO:0010608	posttranscriptional regulation of gene expression	3/322	107/7785	0.82579	0.999995	0.927561	102585946/102584750/102586865	3
GO:0009057	macromolecule catabolic process	17/322	498/7785	0.829311	0.999995	0.927561	102598232/102577480/102588428/102587791/102577807/102595865/102581964/102599487/102591905/102603514/102606442/102605205/102582766/102577510/102577669/102600790/102593011	17
GO:0022622	root system development	1/322	42/7785	0.83118	0.999995	0.927561	102583141	1
GO:0048364	root development	1/322	42/7785	0.83118	0.999995	0.927561	102583141	1
GO:0065009	regulation of molecular function	5/322	169/7785	0.834819	0.999995	0.927561	102597602/102594297/102605668/102583141/107059191	5
GO:0009620	response to fungus	1/322	43/7785	0.838201	0.999995	0.927561	102577510	1
GO:0046395	carboxylic acid catabolic process	2/322	79/7785	0.844728	0.999995	0.927561	102601763/102602939	2
GO:0051336	regulation of hydrolase activity	2/322	79/7785	0.844728	0.999995	0.927561	102594297/107059191	2
GO:0051640	organelle localization	2/322	79/7785	0.844728	0.999995	0.927561	102577799/102599164	2
GO:0016125	sterol metabolic process	1/322	45/7785	0.851381	0.999995	0.927561	102589817	1
GO:0031347	regulation of defense response	1/322	45/7785	0.851381	0.999995	0.927561	102583141	1
GO:0032879	regulation of localization	1/322	45/7785	0.851381	0.999995	0.927561	102583141	1
GO:0048583	regulation of response to stimulus	4/322	144/7785	0.852955	0.999995	0.927561	102588079/102577610/102583141/102589181	4
GO:1901700	response to oxygen-containing compound	10/322	318/7785	0.854917	0.999995	0.927561	102598096/102596157/102597810/102594297/102595835/102597612/102577610/102583141/102589181/107059191	10
GO:0030258	lipid modification	1/322	46/7785	0.857564	0.999995	0.927561	102589817	1
GO:0046903	secretion	1/322	46/7785	0.857564	0.999995	0.927561	102577833	1
GO:0070972	protein localization to endoplasmic reticulum	1/322	46/7785	0.857564	0.999995	0.927561	102585784	1
GO:1901606	alpha-amino acid catabolic process	1/322	46/7785	0.857564	0.999995	0.927561	102602939	1
GO:0009966	regulation of signal transduction	2/322	82/7785	0.859328	0.999995	0.927561	102588079/102589181	2
GO:0051726	regulation of cell cycle	2/322	82/7785	0.859328	0.999995	0.927561	102597602/102605668	2
GO:0016049	cell growth	1/322	47/7785	0.86349	0.999995	0.927561	102583141	1
GO:1990542	mitochondrial transmembrane transport	1/322	47/7785	0.86349	0.999995	0.927561	102588587	1
GO:0006417	regulation of translation	2/322	83/7785	0.863909	0.999995	0.927561	102585946/102586865	2
GO:0010646	regulation of cell communication	2/322	83/7785	0.863909	0.999995	0.927561	102588079/102589181	2
GO:0023051	regulation of signaling	2/322	83/7785	0.863909	0.999995	0.927561	102588079/102589181	2
GO:0072657	protein localization to membrane	2/322	84/7785	0.868354	0.999995	0.927561	102585784/102577610	2
GO:0035966	response to topologically incorrect protein	1/322	48/7785	0.869171	0.999995	0.927561	102600790	1
GO:0035967	cellular response to topologically incorrect protein	1/322	48/7785	0.869171	0.999995	0.927561	102600790	1
GO:0048229	gametophyte development	1/322	48/7785	0.869171	0.999995	0.927561	102582961	1
GO:0051604	protein maturation	1/322	48/7785	0.869171	0.999995	0.927561	102600060	1
GO:0033993	response to lipid	5/322	181/7785	0.875246	0.999995	0.927561	102597810/102594297/102583141/102589181/107059191	5
GO:0034248	regulation of cellular amide metabolic process	2/322	86/7785	0.876846	0.999995	0.927561	102585946/102586865	2
GO:1901617	organic hydroxy compound biosynthetic process	2/322	86/7785	0.876846	0.999995	0.927561	102589817/102584670	2
GO:0007010	cytoskeleton organization	3/322	120/7785	0.879496	0.999995	0.927561	102587180/102578562/102599624	3
GO:0016054	organic acid catabolic process	2/322	88/7785	0.884832	0.999995	0.927561	102601763/102602939	2
GO:0016311	dephosphorylation	2/322	88/7785	0.884832	0.999995	0.927561	102594297/107059191	2
GO:0000302	response to reactive oxygen species	1/322	51/7785	0.884837	0.999995	0.927561	102583141	1
GO:0009856	pollination	1/322	52/7785	0.889632	0.999995	0.927561	102603764	1
GO:0010243	response to organonitrogen compound	1/322	52/7785	0.889632	0.999995	0.927561	102600790	1
GO:0031331	positive regulation of cellular catabolic process	1/322	52/7785	0.889632	0.999995	0.927561	102581964	1
GO:0044706	multi-multicellular organism process	1/322	52/7785	0.889632	0.999995	0.927561	102603764	1
GO:0072593	reactive oxygen species metabolic process	2/322	90/7785	0.892337	0.999995	0.927561	102577610/102583141	2
GO:0007275	multicellular organism development	11/322	363/7785	0.89294	0.999995	0.927561	102596157/102582832/102603066/102590674/102577604/102583141/102591750/102600556/102589321/102582961/102577790	11
GO:0000280	nuclear division	1/322	53/7785	0.894227	0.999995	0.927561	102605835	1
GO:0044093	positive regulation of molecular function	1/322	53/7785	0.894227	0.999995	0.927561	102583141	1
GO:0009607	response to biotic stimulus	4/322	157/7785	0.895149	0.999995	0.927561	102580826/102577510/102583141/102593319	4
GO:0051668	localization within membrane	2/322	91/7785	0.895917	0.999995	0.927561	102585784/102577610	2
GO:0043207	response to external biotic stimulus	3/322	126/7785	0.898918	0.999995	0.927561	102577510/102583141/102593319	3
GO:0051707	response to other organism	3/322	126/7785	0.898918	0.999995	0.927561	102577510/102583141/102593319	3
GO:0044419	biological process involved in interspecies interaction between organisms	3/322	127/7785	0.901868	0.999995	0.927561	102577510/102583141/102593319	3
GO:0006399	tRNA metabolic process	2/322	93/7785	0.902748	0.999995	0.927561	102590674/102578386	2
GO:0046467	membrane lipid biosynthetic process	1/322	55/7785	0.902854	0.999995	0.927561	102600922	1
GO:0090407	organophosphate biosynthetic process	5/322	192/7785	0.904628	0.999995	0.927561	102580744/102601048/102584519/102589563/102587028	5
GO:1903047	mitotic cell cycle process	2/322	96/7785	0.912216	0.999995	0.927561	102597602/102605668	2
GO:0048856	anatomical structure development	13/322	432/7785	0.914282	0.999995	0.927561	102596157/102582832/102603066/102598958/102590674/102577604/102592605/102583141/102591750/102600556/102589321/102582961/102577790	13
GO:0000902	cell morphogenesis	1/322	58/7785	0.914497	0.999995	0.927561	102583141	1
GO:0009896	positive regulation of catabolic process	1/322	58/7785	0.914497	0.999995	0.927561	102581964	1
GO:0031146	SCF-dependent proteasomal ubiquitin-dependent protein catabolic process	1/322	58/7785	0.914497	0.999995	0.927561	102595865	1
GO:0034976	response to endoplasmic reticulum stress	1/322	58/7785	0.914497	0.999995	0.927561	102600790	1
GO:0043414	macromolecule methylation	1/322	58/7785	0.914497	0.999995	0.927561	102600977	1
GO:0048589	developmental growth	1/322	58/7785	0.914497	0.999995	0.927561	102583141	1
GO:0050790	regulation of catalytic activity	4/322	166/7785	0.917769	0.999995	0.927561	102597602/102594297/102605668/107059191	4
GO:0031329	regulation of cellular catabolic process	1/322	60/7785	0.921475	0.999995	0.927561	102581964	1
GO:0006643	membrane lipid metabolic process	1/322	62/7785	0.927885	0.999995	0.927561	102600922	1
GO:0017038	protein import	1/322	64/7785	0.933774	0.999995	0.927561	102577610	1
GO:0009605	response to external stimulus	5/322	209/7785	0.938222	0.999995	0.927561	102577604/102588382/102577510/102583141/102593319	5
GO:0032501	multicellular organismal process	12/322	423/7785	0.940597	0.999995	0.927561	102596157/102582832/102603066/102590674/102577604/102603764/102583141/102591750/102600556/102589321/102582961/102577790	12
GO:0009737	response to abscisic acid	2/322	109/7785	0.944102	0.999995	0.927561	102594297/107059191	2
GO:0097305	response to alcohol	2/322	110/7785	0.946034	0.999995	0.927561	102594297/107059191	2
GO:0006839	mitochondrial transport	1/322	69/7785	0.946482	0.999995	0.927561	102588587	1
GO:0009894	regulation of catabolic process	1/322	69/7785	0.946482	0.999995	0.927561	102581964	1
GO:0098662	inorganic cation transmembrane transport	1/322	70/7785	0.948715	0.999995	0.927561	102582937	1
GO:1901698	response to nitrogen compound	1/322	71/7785	0.950856	0.999995	0.927561	102600790	1
GO:0022402	cell cycle process	3/322	151/7785	0.952948	0.999995	0.927561	102597602/102605835/102605668	3
GO:0006605	protein targeting	2/322	114/7785	0.953148	0.999995	0.927561	102585784/102577610	2
GO:0007049	cell cycle	5/322	220/7785	0.953879	0.999995	0.927561	102597602/102605835/102600486/102581106/102605668	5
GO:0048316	seed development	1/322	73/7785	0.954873	0.999995	0.927561	102596157	1
GO:0009892	negative regulation of metabolic process	4/322	191/7785	0.959501	0.999995	0.927561	102589875/102584750/102588195/102601797	4
GO:0006979	response to oxidative stress	3/322	156/7785	0.959843	0.999995	0.927561	102589036/102583141/102601102	3
GO:0048519	negative regulation of biological process	6/322	258/7785	0.959956	0.999995	0.927561	102589875/102584750/102599624/102583141/102588195/102601797	6
GO:0006970	response to osmotic stress	1/322	76/7785	0.960294	0.999995	0.927561	102596157	1
GO:0051704	multi-organism process	1/322	76/7785	0.960294	0.999995	0.927561	102603764	1
GO:0042743	hydrogen peroxide metabolic process	1/322	77/7785	0.961952	0.999995	0.927561	102583141	1
GO:0098542	defense response to other organism	2/322	120/7785	0.962166	0.999995	0.927561	102583141/102593319	2
GO:0000278	mitotic cell cycle	2/322	121/7785	0.963497	0.999995	0.927561	102597602/102605668	2
GO:0010154	fruit development	1/322	78/7785	0.963541	0.999995	0.927561	102596157	1
GO:0002376	immune system process	2/322	122/7785	0.964784	0.999995	0.927561	102583141/102593319	2
GO:0006955	immune response	2/322	122/7785	0.964784	0.999995	0.927561	102583141/102593319	2
GO:0098660	inorganic ion transmembrane transport	1/322	80/7785	0.966525	0.999995	0.927561	102582937	1
GO:0035556	intracellular signal transduction	3/322	165/7785	0.969929	0.999995	0.927561	102595530/102599729/102599201	3
GO:0040007	growth	1/322	84/7785	0.97178	0.999995	0.927561	102583141	1
GO:0072594	establishment of protein localization to organelle	2/322	129/7785	0.972645	0.999995	0.927561	102585784/102577610	2
GO:0033554	cellular response to stress	7/322	306/7785	0.973134	0.999995	0.927561	102583513/102583215/102589036/102579131/102583141/102600790/102600870	7
GO:0009266	response to temperature stimulus	2/322	131/7785	0.974561	0.999995	0.927561	102603987/102577510	2
GO:0032502	developmental process	13/322	500/7785	0.97731	0.999995	0.927561	102596157/102582832/102603066/102598958/102590674/102577604/102592605/102583141/102591750/102600556/102589321/102582961/102577790	13
GO:1901137	carbohydrate derivative biosynthetic process	5/322	249/7785	0.979445	0.999995	0.927561	102592418/102580744/102601048/102600922/102587028	5
GO:0010498	proteasomal protein catabolic process	3/322	178/7785	0.980365	0.999995	0.927561	102595865/102581964/102600790	3
GO:0010605	negative regulation of macromolecule metabolic process	3/322	178/7785	0.980365	0.999995	0.927561	102589875/102584750/102588195	3
GO:0034660	ncRNA metabolic process	5/322	251/7785	0.980594	0.999995	0.927561	102599487/102586495/102584750/102590674/102578386	5
GO:0006325	chromatin organization	1/322	93/7785	0.98079	0.999995	0.927561	102588195	1
GO:0006486	protein glycosylation	1/322	95/7785	0.982365	0.999995	0.927561	102592418	1
GO:0030154	cell differentiation	1/322	95/7785	0.982365	0.999995	0.927561	102591750	1
GO:0043413	macromolecule glycosylation	1/322	95/7785	0.982365	0.999995	0.927561	102592418	1
GO:0009101	glycoprotein biosynthetic process	1/322	96/7785	0.983104	0.999995	0.927561	102592418	1
GO:0070085	glycosylation	1/322	97/7785	0.983811	0.999995	0.927561	102592418	1
GO:0009100	glycoprotein metabolic process	1/322	100/7785	0.985762	0.999995	0.927561	102592418	1
GO:0048869	cellular developmental process	1/322	106/7785	0.988987	0.999995	0.927561	102591750	1
GO:0006364	rRNA processing	2/322	155/7785	0.989503	0.999995	0.927561	102599487/102586495	2
GO:0016072	rRNA metabolic process	2/322	160/7785	0.991296	0.999995	0.927561	102599487/102586495	2
GO:0043161	proteasome-mediated ubiquitin-dependent protein catabolic process	2/322	162/7785	0.991926	0.999995	0.927561	102595865/102581964	2
GO:0033365	protein localization to organelle	2/322	164/7785	0.992512	0.999995	0.927561	102585784/102577610	2
GO:0044265	cellular macromolecule catabolic process	8/322	390/7785	0.992917	0.999995	0.927561	102595865/102581964/102599487/102603514/102606442/102605205/102582766/102600790	8
GO:0018193	peptidyl-amino acid modification	2/322	167/7785	0.993314	0.999995	0.927561	102595530/102599729	2
GO:1901565	organonitrogen compound catabolic process	9/322	429/7785	0.993876	0.999995	0.927561	102601763/102595865/102589539/102581964/102602939/102582766/102597338/102577610/102600790	9
GO:0009653	anatomical structure morphogenesis	1/322	123/7785	0.994688	0.999995	0.927561	102583141	1
GO:0006511	ubiquitin-dependent protein catabolic process	4/322	259/7785	0.995129	0.999995	0.927561	102595865/102581964/102582766/102600790	4
GO:0034470	ncRNA processing	3/322	220/7785	0.995322	0.999995	0.927561	102599487/102586495/102584750	3
GO:0031324	negative regulation of cellular metabolic process	1/322	127/7785	0.995526	0.999995	0.927561	102601797	1
GO:0048523	negative regulation of cellular process	2/322	178/7785	0.995596	0.999995	0.927561	102599624/102601797	2
GO:0019941	modification-dependent protein catabolic process	4/322	265/7785	0.996003	0.999995	0.927561	102595865/102581964/102582766/102600790	4
GO:0061024	membrane organization	1/322	133/7785	0.996543	0.999995	0.927561	102577610	1
GO:0043632	modification-dependent macromolecule catabolic process	4/322	271/7785	0.996724	0.999995	0.927561	102595865/102581964/102582766/102600790	4
GO:0051276	chromosome organization	1/322	145/7785	0.997937	0.999995	0.927561	102588195	1
GO:0048522	positive regulation of cellular process	5/322	327/7785	0.998114	0.999995	0.927561	102581964/102585946/102577610/102599201/102583141	5
GO:0000375	RNA splicing, via transesterification reactions	1/322	149/7785	0.998263	0.999995	0.927561	102590119	1
GO:0000377	RNA splicing, via transesterification reactions with bulged adenosine as nucleophile	1/322	149/7785	0.998263	0.999995	0.927561	102590119	1
GO:0010557	positive regulation of macromolecule biosynthetic process	2/322	210/7785	0.998719	0.999995	0.927561	102585946/102599201	2
GO:0006508	proteolysis	6/322	379/7785	0.998784	0.999995	0.927561	102591510/102595865/102581964/102582766/102600060/102600790	6
GO:0051649	establishment of localization in cell	6/322	379/7785	0.998784	0.999995	0.927561	102604236/102585784/102577799/102599164/102586180/102577610	6
GO:0051603	proteolysis involved in cellular protein catabolic process	4/322	301/7785	0.998813	0.999995	0.927561	102595865/102581964/102582766/102600790	4
GO:0044257	cellular protein catabolic process	4/322	303/7785	0.998892	0.999995	0.927561	102595865/102581964/102582766/102600790	4
GO:0009891	positive regulation of biosynthetic process	2/322	215/7785	0.998947	0.999995	0.927561	102585946/102599201	2
GO:0031328	positive regulation of cellular biosynthetic process	2/322	215/7785	0.998947	0.999995	0.927561	102585946/102599201	2
GO:0006886	intracellular protein transport	3/322	268/7785	0.999165	0.999995	0.927561	102604236/102585784/102577610	3
GO:0030163	protein catabolic process	4/322	317/7785	0.999318	0.999995	0.927561	102595865/102581964/102582766/102600790	4
GO:0034622	cellular protein-containing complex assembly	4/322	319/7785	0.999364	0.999995	0.927561	102577592/102599624/102601299/102577610	4
GO:0016192	vesicle-mediated transport	3/322	276/7785	0.999378	0.999995	0.927561	102604236/102586759/102591785	3
GO:0042254	ribosome biogenesis	2/322	232/7785	0.99946	0.999995	0.927561	102599487/102586495	2
GO:0034613	cellular protein localization	4/322	327/7785	0.99952	0.999995	0.927561	102604236/102585784/102599624/102577610	4
GO:0008380	RNA splicing	1/322	179/7785	0.999524	0.999995	0.927561	102590119	1
GO:0031325	positive regulation of cellular metabolic process	3/322	287/7785	0.999586	0.999995	0.927561	102581964/102585946/102599201	3
GO:0051173	positive regulation of nitrogen compound metabolic process	3/322	287/7785	0.999586	0.999995	0.927561	102581964/102585946/102599201	3
GO:0048518	positive regulation of biological process	5/322	374/7785	0.999602	0.999995	0.927561	102581964/102585946/102577610/102599201/102583141	5
GO:0010604	positive regulation of macromolecule metabolic process	3/322	289/7785	0.999616	0.999995	0.927561	102581964/102585946/102599201	3
GO:0070727	cellular macromolecule localization	4/322	335/7785	0.999638	0.999995	0.927561	102604236/102585784/102599624/102577610	4
GO:0045893	positive regulation of transcription, DNA-templated	1/322	186/7785	0.999649	0.999995	0.927561	102599201	1
GO:1902680	positive regulation of RNA biosynthetic process	1/322	186/7785	0.999649	0.999995	0.927561	102599201	1
GO:1903508	positive regulation of nucleic acid-templated transcription	1/322	186/7785	0.999649	0.999995	0.927561	102599201	1
GO:0009893	positive regulation of metabolic process	3/322	297/7785	0.999715	0.999995	0.927561	102581964/102585946/102599201	3
GO:0006397	mRNA processing	1/322	193/7785	0.999741	0.999995	0.927561	102586865	1
GO:0043933	protein-containing complex subunit organization	6/322	427/7785	0.999741	0.999995	0.927561	102577592/102586759/102599624/102601299/102577610/102591785	6
GO:0051641	cellular localization	7/322	471/7785	0.99978	0.999995	0.927561	102604236/102585784/102577799/102599164/102586180/102599624/102577610	7
GO:0046907	intracellular transport	4/322	361/7785	0.999857	0.999995	0.927561	102604236/102585784/102586180/102577610	4
GO:0006412	translation	7/322	486/7785	0.999865	0.999995	0.927561	102585478/102585946/102600501/102590674/102579775/102586865/102578386	7
GO:0043043	peptide biosynthetic process	7/322	490/7785	0.999881	0.999995	0.927561	102585478/102585946/102600501/102590674/102579775/102586865/102578386	7
GO:0051254	positive regulation of RNA metabolic process	1/322	214/7785	0.999896	0.999995	0.927561	102599201	1
GO:0065003	protein-containing complex assembly	4/322	371/7785	0.999901	0.999995	0.927561	102577592/102599624/102601299/102577610	4
GO:0045935	positive regulation of nucleobase-containing compound metabolic process	1/322	222/7785	0.999926	0.999995	0.927561	102599201	1
GO:0022607	cellular component assembly	6/322	483/7785	0.999961	0.999995	0.927561	102577592/102590382/102587180/102599624/102601299/102577610	6
GO:0022613	ribonucleoprotein complex biogenesis	2/322	302/7785	0.999968	0.999995	0.927561	102599487/102586495	2
GO:0006396	RNA processing	5/322	452/7785	0.999974	0.999995	0.927561	102599487/102586495/102584750/102590119/102586865	5
GO:0006357	regulation of transcription by RNA polymerase II	1/322	258/7785	0.999985	0.999995	0.927561	102588708	1
GO:0016071	mRNA metabolic process	1/322	261/7785	0.999987	0.999995	0.927561	102586865	1
GO:0015031	protein transport	3/322	382/7785	0.999989	0.999995	0.927561	102604236/102585784/102577610	3
GO:0045184	establishment of protein localization	3/322	386/7785	0.999991	0.999995	0.927561	102604236/102585784/102577610	3
GO:0008104	protein localization	4/322	435/7785	0.999991	0.999995	0.927561	102604236/102585784/102599624/102577610	4
GO:0006366	transcription by RNA polymerase II	1/322	282/7785	0.999995	0.999995	0.927561	102588708	1

## Sheet: M2_MF
ID	Description	GeneRatio	BgRatio	pvalue	p.adjust	qvalue	geneID	Count
GO:0016168	chlorophyll binding	21/417	30/9892	8.15941e-23	2.59469e-20	2.42206e-20	102590605/102580711/102587257/102586284/102589781/102586172/102586836/102606321/102583646/102603980/102604320/102584316/102601093/102584787/102586241/102596966/102589532/102589865/102593779/102583949/102596765	21
GO:0004553	hydrolase activity, hydrolyzing O-glycosyl compounds	24/417	213/9892	1.03279e-05	0.00164213	0.00153287	102604560/102598773/102589962/102592757/102587791/102591521/102602461/102597712/102603929/102602354/102583519/102584396/102603514/102594231/102601840/102606442/102599076/102605205/102586312/102580232/102587549/102580938/102582623/102593011	24
GO:0046906	tetrapyrrole binding	31/417	328/9892	2.05934e-05	0.0021829	0.00203766	102600076/102591274/102578583/102590605/102580711/102604709/102587257/102581851/102597536/102586284/102589781/102603857/102593258/102586172/102586836/102606321/102585064/102583646/102603980/102604320/102584316/102601093/102584787/102586241/102596966/102589532/102589865/102593779/102583949/102596765/107059387	31
GO:0015925	galactosidase activity	5/417	11/9892	4.86425e-05	0.00313271	0.00292428	102598773/102589962/102601840/102587549/102582623	5
GO:0016798	hydrolase activity, acting on glycosyl bonds	24/417	234/9892	4.92564e-05	0.00313271	0.00292428	102604560/102598773/102589962/102592757/102587791/102591521/102602461/102597712/102603929/102602354/102583519/102584396/102603514/102594231/102601840/102606442/102599076/102605205/102586312/102580232/102587549/102580938/102582623/102593011	24
GO:0016620	oxidoreductase activity, acting on the aldehyde or oxo group of donors, NAD or NADP as acceptor	7/417	30/9892	0.000197062	0.0104443	0.0097494	102606161/102591315/102605742/102581089/102598406/102587206/102596523	7
GO:0016627	oxidoreductase activity, acting on the CH-CH group of donors	9/417	52/9892	0.000282626	0.0128393	0.011985	102601763/102600876/102602338/102587473/102581846/102589539/102584296/102588946/102598599	9
GO:0016903	oxidoreductase activity, acting on the aldehyde or oxo group of donors	7/417	44/9892	0.00223048	0.072362	0.0675474	102606161/102591315/102605742/102581089/102598406/102587206/102596523	7
GO:0008483	transaminase activity	6/417	33/9892	0.00227553	0.072362	0.0675474	102602939/102592345/102586190/102590152/102589321/102594104	6
GO:0016769	transferase activity, transferring nitrogenous groups	6/417	33/9892	0.00227553	0.072362	0.0675474	102602939/102592345/102586190/102590152/102589321/102594104	6
GO:0019203	carbohydrate phosphatase activity	4/417	17/9892	0.00478348	0.0978325	0.0913233	102590424/102590778/102583431/102588954	4
GO:0102336	3-oxo-arachidoyl-CoA synthase activity	4/417	17/9892	0.00478348	0.0978325	0.0913233	102579720/102606072/102594691/102593322	4
GO:0102337	3-oxo-cerotoyl-CoA synthase activity	4/417	17/9892	0.00478348	0.0978325	0.0913233	102579720/102606072/102594691/102593322	4
GO:0102338	3-oxo-lignoceronyl-CoA synthase activity	4/417	17/9892	0.00478348	0.0978325	0.0913233	102579720/102606072/102594691/102593322	4
GO:0102756	very-long-chain 3-ketoacyl-CoA synthase activity	4/417	17/9892	0.00478348	0.0978325	0.0913233	102579720/102606072/102594691/102593322	4
GO:0008236	serine-type peptidase activity	10/417	92/9892	0.00523004	0.0978325	0.0913233	102585979/102604810/102591865/102603030/102605210/102598868/102592941/102583163/102597175/102597506	10
GO:0017171	serine hydrolase activity	10/417	92/9892	0.00523004	0.0978325	0.0913233	102585979/102604810/102591865/102603030/102605210/102598868/102592941/102583163/102597175/102597506	10
GO:0016667	oxidoreductase activity, acting on a sulfur group of donors	10/417	95/9892	0.00655711	0.115842	0.108135	102598582/102598912/102587128/102602804/102582728/102583065/102599621/102581348/102601102/102594741	10
GO:0016879	ligase activity, forming carbon-nitrogen bonds	6/417	43/9892	0.00879255	0.14716	0.137368	102603663/102577576/102580744/102596495/102596832/102587028	6
GO:0016874	ligase activity	12/417	133/9892	0.0103134	0.163983	0.153073	102603663/102578151/102577576/102580744/102605088/102593155/102590674/102596495/102596832/102591731/102578386/102587028	12
GO:0005372	water transmembrane transporter activity	4/417	22/9892	0.0124509	0.179972	0.167998	102598096/102595835/102593526/102602321	4
GO:0015250	water channel activity	4/417	22/9892	0.0124509	0.179972	0.167998	102598096/102595835/102593526/102602321	4
GO:0004252	serine-type endopeptidase activity	7/417	62/9892	0.0149952	0.205559	0.191882	102604810/102603030/102598868/102592941/102583163/102597175/102597506	7
GO:0009881	photoreceptor activity	3/417	13/9892	0.0155138	0.205559	0.191882	102588382/102583141/102603264	3
GO:0016628	oxidoreductase activity, acting on the CH-CH group of donors, NAD or NADP as acceptor	4/417	24/9892	0.0169296	0.215344	0.201016	102602338/102584296/102588946/102598599	4
GO:0070566	adenylyltransferase activity	3/417	14/9892	0.0191383	0.234076	0.218502	102582750/102593381/102577790	3
GO:0050661	NADP binding	5/417	38/9892	0.0207412	0.244285	0.228032	102606161/102605742/102605445/102587206/102596523	5
GO:0005085	guanyl-nucleotide exchange factor activity	3/417	16/9892	0.0276682	0.313613	0.292747	102590614/102594227/102602322	3
GO:0016762	xyloglucan:xyloglucosyl transferase activity	4/417	28/9892	0.0285999	0.313613	0.292747	102592757/102603929/102584396/102580938	4
GO:0015035	protein-disulfide reductase activity	7/417	72/9892	0.0314876	0.333768	0.311561	102598582/102598912/102582728/102583065/102599621/102581348/102594741	7
GO:0008233	peptidase activity	20/417	305/9892	0.0333221	0.341821	0.319078	102585979/102595370/102604810/102591510/102591865/102603030/102584063/102585612/102600060/102605210/102597338/102598868/102592941/102601674/102601679/102583163/102597175/102597506/102601727/102580132	20
GO:0015036	disulfide oxidoreductase activity	7/417	74/9892	0.0358412	0.354447	0.330864	102598582/102598912/102582728/102583065/102599621/102581348/102594741	7
GO:0004176	ATP-dependent peptidase activity	3/417	18/9892	0.0378968	0.354447	0.330864	102591510/102584063/102585612	3
GO:0047834	D-threo-aldose 1-dehydrogenase activity	3/417	18/9892	0.0378968	0.354447	0.330864	102595552/102604552/102599558	3
GO:0042802	identical protein binding	5/417	47/9892	0.0467224	0.424506	0.396262	102602926/102577799/102588382/102595467/102583141	5
GO:0016701	oxidoreductase activity, acting on single donors with incorporation of molecular oxygen	4/417	33/9892	0.0485519	0.428875	0.40034	102594460/102582224/102592765/102597185	4
GO:0004185	serine-type carboxypeptidase activity	3/417	21/9892	0.0563232	0.471336	0.439976	102585979/102591865/102605210	3
GO:0070008	serine-type exopeptidase activity	3/417	21/9892	0.0563232	0.471336	0.439976	102585979/102591865/102605210	3
GO:0000287	magnesium ion binding	7/417	83/9892	0.0602618	0.480541	0.448569	102585312/102595588/102601048/102598871/102582462/102587028/102588545	7
GO:0004175	endopeptidase activity	14/417	210/9892	0.0604454	0.480541	0.448569	102595370/102604810/102591510/102603030/102584063/102585612/102598868/102592941/102601674/102583163/102597175/102597506/102601727/102580132	14
GO:0038023	signaling receptor activity	7/417	84/9892	0.0634796	0.492354	0.459596	102596157/102594297/102588382/102583141/102593319/102603264/107059191	7
GO:0008081	phosphoric diester hydrolase activity	3/417	23/9892	0.0705507	0.534169	0.498629	102585312/102595856/102591907	3
GO:0045330	aspartyl esterase activity	4/417	38/9892	0.0745036	0.55098	0.514321	102577480/102588428/102591905/102577669	4
GO:0060089	molecular transducer activity	7/417	88/9892	0.0773786	0.559236	0.522028	102596157/102594297/102588382/102583141/102593319/102603264/107059191	7
GO:0050660	flavin adenine dinucleotide binding	7/417	90/9892	0.0849443	0.597981	0.558195	102601763/102588108/102602804/102589539/102584296/102583141/102598599	7
[truncated: 273 more rows]

## Sheet: M3_BP
ID	Description	GeneRatio	BgRatio	pvalue	p.adjust	qvalue	geneID	Count
[truncated: 979 more rows]

[truncated: 9 more sheets: M3_MF, M4_BP, M4_MF, M5_BP, M5_MF, M6_BP, M6_MF, M7_BP, M7_MF]
